# Supplementary material for: Chromothripsis during telomere crisis is independent of NHEJ, and consistent with a replicative origin
Source: Genome Res. 2019 May;29(5):737–49. doi: 10.1101/gr.240705.118 (PMC6499312; doi:10.1101/gr.240705.118)
Supplement: Supplemental Material [file supp_gr.240705.118_Supplemental_file_1.zip]

Archive with 1,179 entries (1,109 files):
- contigs/
- contigs/.raw_contigs.fa.swp
- contigs/raw_contigs.fa
- contigs/annotated_contigs/
- contigs/annotated_contigs/.DS_Store
- contigs/annotated_contigs/DB101/
- contigs/annotated_contigs/DB101/contig.2.DB101_length_311_mean_cov_15.0450160772.docx
- contigs/annotated_contigs/DB101/contig.2.DB101_length_347_mean_cov_4.50720461095.docx
- contigs/annotated_contigs/DB101/contig.2.DB101_length_679_mean_cov_3.9764359352.docx
- contigs/annotated_contigs/DB101/contig.3.DB101_length_964_mean_cov_6.06846473029.docx
- contigs/annotated_contigs/DB101/~$ntig.2.DB101_length_679_mean_cov_3.9764359352.docx
- contigs/annotated_contigs/DB102/
- contigs/annotated_contigs/DB102/contig.2.DB102_length_243_mean_cov_3.71604938272.docx
- contigs/annotated_contigs/DB102/contig.2.DB102_length_273_mean_cov_5.89010989011.docx
- contigs/annotated_contigs/DB102/contig.2.DB102_length_601_mean_cov_8.38269550749.docx
- contigs/annotated_contigs/DB102/contig.3.DB102_length_342_mean_cov_15.5058479532.docx
- contigs/annotated_contigs/DB102/contig.3.DB102_length_343_mean_cov_4.81049562682.docx
- contigs/annotated_contigs/DB103/
- contigs/annotated_contigs/DB103/contig.2.DB103_length_516_mean_cov_9.07751937984.docx
- contigs/annotated_contigs/DB103/contig.2.DB103_length_675_mean_cov_8.37777777778.docx
- contigs/annotated_contigs/DB103/contig.3.DB103_length_482_mean_cov_5.67842323651.docx
- contigs/annotated_contigs/DB103/contig.3.DB103_length_547_mean_cov_5.16270566728.docx
- contigs/annotated_contigs/DB104/
- contigs/annotated_contigs/DB104/contig.2.DB104_length_264_mean_cov_11.0416666667.docx
- contigs/annotated_contigs/DB104/contig.2.DB104_length_268_mean_cov_3.35820895522.docx
- contigs/annotated_contigs/DB104/contig.2.DB104_length_344_mean_cov_6.10465116279.docx
- contigs/annotated_contigs/DB104/contig.2.DB104_length_439_mean_cov_5.6013667426.docx
- contigs/annotated_contigs/DB104/contig.2.DB104_length_444_mean_cov_4.05405405405.docx
- contigs/annotated_contigs/DB104/contig.2.DB104_length_460_mean_cov_4.23913043478.docx
- contigs/annotated_contigs/DB104/contig.3.DB104_length_455_mean_cov_13.1868131868.docx
- contigs/annotated_contigs/DB105/
- contigs/annotated_contigs/DB105/contig.2.DB105_length_281_mean_cov_3.73665480427.docx
- contigs/annotated_contigs/DB105/contig.2.DB105_length_300_mean_cov_6.0.docx
- contigs/annotated_contigs/DB105/contig.2.DB105_length_305_mean_cov_4.4262295082.docx
- contigs/annotated_contigs/DB105/contig.2.DB105_length_340_mean_cov_3.97058823529.docx
- contigs/annotated_contigs/DB105/contig.2.DB105_length_381_mean_cov_9.44881889764.docx
- contigs/annotated_contigs/DB105/contig.2.DB105_length_443_mean_cov_12.1896162528.docx
- contigs/annotated_contigs/DB105/contig.2.DB105_length_569_mean_cov_7.64499121265.docx
- contigs/annotated_contigs/DB105/contig.2.DB105_length_601_mean_cov_4.23960066556.docx
- contigs/annotated_contigs/DB105/contig.2.DB105_length_636_mean_cov_7.60377358491.docx
- contigs/annotated_contigs/DB105/contig.2.DB105_length_693_mean_cov_13.7027417027.docx
- contigs/annotated_contigs/DB106/
- contigs/annotated_contigs/DB106/contig.2.DB106_length_310_mean_cov_18.4096774194.docx
- contigs/annotated_contigs/DB106/contig.2.DB106_length_318_mean_cov_8.01886792453.docx
- contigs/annotated_contigs/DB106/contig.2.DB106_length_435_mean_cov_7.24137931034.docx
- contigs/annotated_contigs/DB106/contig.2.DB106_length_473_mean_cov_6.34249471459.docx
- contigs/annotated_contigs/DB106/contig.2.DB106_length_478_mean_cov_5.96234309623.docx
- contigs/annotated_contigs/DB106/contig.2.DB106_length_497_mean_cov_6.33802816901.docx
- contigs/annotated_contigs/DB106/contig.2.DB106_length_519_mean_cov_5.20231213873.docx
- contigs/annotated_contigs/DB106/contig.2.DB106_length_532_mean_cov_5.18609022556.docx
- contigs/annotated_contigs/DB106/contig.2.DB106_length_561_mean_cov_8.41711229947.docx
- contigs/annotated_contigs/DB106/contig.2.DB106_length_588_mean_cov_9.91156462585.docx
- contigs/annotated_contigs/DB106/contig.2.DB106_length_591_mean_cov_7.86125211506.docx
- contigs/annotated_contigs/DB106/contig.2.DB106_length_675_mean_cov_8.66666666667.docx
- contigs/annotated_contigs/DB106/contig.2.DB106_length_700_mean_cov_13.9828571429.docx
- contigs/annotated_contigs/DB106/contig.2.DB106_length_701_mean_cov_13.0527817404.docx
- contigs/annotated_contigs/DB106/contig.3.DB106_length_528_mean_cov_7.10227272727.docx
- contigs/annotated_contigs/DB106/contig.3.DB106_length_765_mean_cov_44.2784313725.docx
- contigs/annotated_contigs/DB106/contig.4.DB106_length_368_mean_cov_9.71467391304.docx
- contigs/annotated_contigs/DB107/
- contigs/annotated_contigs/DB107/contig.2.DB107_length_344_mean_cov_10.8895348837.docx
- contigs/annotated_contigs/DB107/contig.2.DB107_length_365_mean_cov_4.93150684932.docx
- contigs/annotated_contigs/DB107/contig.2.DB107_length_369_mean_cov_10.2764227642.docx
- contigs/annotated_contigs/DB107/contig.2.DB107_length_434_mean_cov_5.29493087558.docx
- contigs/annotated_contigs/DB107/contig.2.DB107_length_460_mean_cov_7.36086956522.docx
- contigs/annotated_contigs/DB107/contig.2.DB107_length_468_mean_cov_6.41025641026.docx
- contigs/annotated_contigs/DB107/contig.2.DB107_length_486_mean_cov_4.93827160494.docx
- contigs/annotated_contigs/DB107/contig.2.DB107_length_503_mean_cov_7.45526838966.docx
- contigs/annotated_contigs/DB107/contig.2.DB107_length_511_mean_cov_7.63209393346.docx
- contigs/annotated_contigs/DB107/contig.2.DB107_length_562_mean_cov_7.20640569395.docx
- contigs/annotated_contigs/DB107/contig.2.DB107_length_563_mean_cov_6.91829484902.docx
- contigs/annotated_contigs/DB107/contig.2.DB107_length_602_mean_cov_7.47508305648.docx
- contigs/annotated_contigs/DB107/contig.2.DB107_length_607_mean_cov_8.64909390445.docx
- contigs/annotated_contigs/DB107/contig.2.DB107_length_674_mean_cov_11.5727002967.docx
- contigs/annotated_contigs/DB107/contig.2.DB107_length_791_mean_cov_6.97850821745.docx
- contigs/annotated_contigs/DB107/contig.2.DB107_length_795_mean_cov_10.4691823899.docx
- contigs/annotated_contigs/DB107/contig.3.DB107_length_554_mean_cov_6.76173285199.docx
- contigs/annotated_contigs/DB108/
- contigs/annotated_contigs/DB108/contig.2.DB108_length_389_mean_cov_12.9588688946.docx
- contigs/annotated_contigs/DB108/contig.2.DB108_length_405_mean_cov_5.99012345679.docx
- contigs/annotated_contigs/DB108/contig.2.DB108_length_427_mean_cov_8.38173302108.docx
- contigs/annotated_contigs/DB108/contig.2.DB108_length_581_mean_cov_8.51979345955.docx
- contigs/annotated_contigs/DB108/contig.2.DB108_length_607_mean_cov_8.07578253707.docx
- contigs/annotated_contigs/DB108/contig.2.DB108_length_611_mean_cov_7.77086743044.docx
- contigs/annotated_contigs/DB108/contig.2.DB108_length_619_mean_cov_11.5605815832.docx
- contigs/annotated_contigs/DB108/contig.2.DB108_length_631_mean_cov_8.77020602219.docx
- contigs/annotated_contigs/DB108/contig.2.DB108_length_647_mean_cov_9.43894899536.docx
- contigs/annotated_contigs/DB108/contig.2.DB108_length_663_mean_cov_9.39366515837.docx
- contigs/annotated_contigs/DB108/contig.2.DB108_length_671_mean_cov_8.49478390462.docx
- contigs/annotated_contigs/DB108/contig.2.DB108_length_717_mean_cov_6.83821478382.docx
- contigs/annotated_contigs/DB108/contig.3.DB108_length_583_mean_cov_7.46140651801.docx
- contigs/annotated_contigs/DB108/contig.3.DB108_length_634_mean_cov_5.91482649842.docx
- contigs/annotated_contigs/DB109/
- contigs/annotated_contigs/DB109/contig.2.DB109_length_309_mean_cov_2.90938511327.docx
- contigs/annotated_contigs/DB109/contig.2.DB109_length_370_mean_cov_7.02702702703.docx
- contigs/annotated_contigs/DB109/contig.2.DB109_length_440_mean_cov_5.44545454545.docx
- contigs/annotated_contigs/DB109/contig.2.DB109_length_487_mean_cov_7.01026694045.docx
- contigs/annotated_contigs/DB109/contig.2.DB109_length_495_mean_cov_12.1696969697.docx
- contigs/annotated_contigs/DB109/contig.2.DB109_length_519_mean_cov_9.77263969171.docx
- contigs/annotated_contigs/DB109/contig.2.DB109_length_537_mean_cov_5.74301675978.docx
- contigs/annotated_contigs/DB109/contig.2.DB109_length_587_mean_cov_9.33049403748.docx
- contigs/annotated_contigs/DB109/contig.2.DB109_length_634_mean_cov_8.62460567823.docx
- contigs/annotated_contigs/DB109/contig.2.DB109_length_767_mean_cov_7.43155149935.docx
- contigs/annotated_contigs/DB109/contig.4.DB109_length_584_mean_cov_12.4606164384.docx
- contigs/annotated_contigs/DB110/
- contigs/annotated_contigs/DB110/contig.2.DB110_length_381_mean_cov_33.8320209974.docx
- contigs/annotated_contigs/DB110/contig.2.DB110_length_388_mean_cov_8.50515463918.docx
- contigs/annotated_contigs/DB110/contig.2.DB110_length_430_mean_cov_5.17441860465.docx
- contigs/annotated_contigs/DB110/contig.2.DB110_length_436_mean_cov_6.70412844037.docx
- contigs/annotated_contigs/DB110/contig.2.DB110_length_495_mean_cov_8.22626262626.docx
- contigs/annotated_contigs/DB110/contig.2.DB110_length_502_mean_cov_14.03187251.docx
- contigs/annotated_contigs/DB110/contig.2.DB110_length_530_mean_cov_8.17735849057.docx
- contigs/annotated_contigs/DB110/contig.2.DB110_length_546_mean_cov_6.10073260073.docx
- contigs/annotated_contigs/DB110/contig.2.DB110_length_546_mean_cov_9.89010989011.docx
- contigs/annotated_contigs/DB110/contig.2.DB110_length_556_mean_cov_10.4676258993.docx
- contigs/annotated_contigs/DB110/contig.2.DB110_length_556_mean_cov_8.63309352518.docx
- contigs/annotated_contigs/DB110/contig.2.DB110_length_576_mean_cov_12.6371527778.docx
- contigs/annotated_contigs/DB110/contig.2.DB110_length_589_mean_cov_7.89473684211.docx
- contigs/annotated_contigs/DB110/contig.2.DB110_length_600_mean_cov_12.0516666667.docx
- contigs/annotated_contigs/DB110/contig.2.DB110_length_687_mean_cov_13.5371179039.docx
- contigs/annotated_contigs/DB110/contig.2.DB110_length_715_mean_cov_8.67832167832.docx
- contigs/annotated_contigs/DB110/contig.2.DB110_length_752_mean_cov_7.96276595745.docx
- contigs/annotated_contigs/DB110/contig.2.DB110_length_755_mean_cov_13.2768211921.docx
- contigs/annotated_contigs/DB110/contig.2.DB110_length_760_mean_cov_10.2289473684.docx
- contigs/annotated_contigs/DB110/contig.2.DB110_length_764_mean_cov_12.4947643979.docx
- contigs/annotated_contigs/DB110/contig.2.DB110_length_847_mean_cov_8.71900826446.docx
- contigs/annotated_contigs/DB110/contig.3.DB110_length_1270_mean_cov_13.9094488189.docx
- contigs/annotated_contigs/DB110/contig.4.DB110_length_1603_mean_cov_17.5271366188.docx
- contigs/annotated_contigs/DB111/
- contigs/annotated_contigs/DB111/contig.2.DB111_length_236_mean_cov_4.44915254237.docx
- contigs/annotated_contigs/DB111/contig.2.DB111_length_251_mean_cov_8.97211155378.docx
- contigs/annotated_contigs/DB111/contig.2.DB111_length_253_mean_cov_1.18577075099.docx
- contigs/annotated_contigs/DB111/contig.2.DB111_length_322_mean_cov_1.86335403727.docx
- contigs/annotated_contigs/DB111/contig.2.DB111_length_371_mean_cov_6.42587601078.docx
- contigs/annotated_contigs/DB111/contig.2.DB111_length_431_mean_cov_11.4106728538.docx
- contigs/annotated_contigs/DB111/contig.2.DB111_length_448_mean_cov_3.68303571429.docx
- contigs/annotated_contigs/DB111/contig.2.DB111_length_450_mean_cov_5.33333333333.docx
- contigs/annotated_contigs/DB111/contig.2.DB111_length_460_mean_cov_5.86956521739.docx
- contigs/annotated_contigs/DB111/contig.2.DB111_length_479_mean_cov_5.20459290188.docx
- contigs/annotated_contigs/DB111/contig.2.DB111_length_497_mean_cov_10.5633802817.docx
- contigs/annotated_contigs/DB111/contig.2.DB111_length_553_mean_cov_8.95117540687.docx
- contigs/annotated_contigs/DB111/contig.2.DB111_length_575_mean_cov_8.5147826087.docx
- contigs/annotated_contigs/DB111/contig.2.DB111_length_580_mean_cov_9.54482758621.docx
- contigs/annotated_contigs/DB111/contig.2.DB111_length_587_mean_cov_15.797274276.docx
- contigs/annotated_contigs/DB111/contig.2.DB111_length_597_mean_cov_13.0502512563.docx
- contigs/annotated_contigs/DB111/contig.2.DB111_length_623_mean_cov_11.7495987159.docx
- contigs/annotated_contigs/DB111/contig.2.DB111_length_631_mean_cov_8.64025356577.docx
- contigs/annotated_contigs/DB111/contig.2.DB111_length_632_mean_cov_5.45886075949.docx
- contigs/annotated_contigs/DB111/contig.2.DB111_length_636_mean_cov_7.07547169811.docx
- contigs/annotated_contigs/DB111/contig.2.DB111_length_650_mean_cov_11.3076923077.docx
- contigs/annotated_contigs/DB111/contig.2.DB111_length_658_mean_cov_6.88449848024.docx
- contigs/annotated_contigs/DB111/contig.2.DB111_length_672_mean_cov_8.92857142857.docx
- contigs/annotated_contigs/DB111/contig.2.DB111_length_705_mean_cov_9.58865248227.docx
- contigs/annotated_contigs/DB111/contig.2.DB111_length_707_mean_cov_9.33521923621.docx
- contigs/annotated_contigs/DB111/contig.2.DB111_length_724_mean_cov_9.94475138122.docx
- contigs/annotated_contigs/DB111/contig.2.DB111_length_740_mean_cov_7.06216216216.docx
- contigs/annotated_contigs/DB111/contig.2.DB111_length_783_mean_cov_6.89655172414.docx
- contigs/annotated_contigs/DB111/contig.3.DB111_length_1063_mean_cov_6.1872060207.docx
- contigs/annotated_contigs/DB111/contig.3.DB111_length_491_mean_cov_5.69246435845.docx
- contigs/annotated_contigs/DB111/contig.3.DB111_length_525_mean_cov_6.82666666667.docx
- contigs/annotated_contigs/DB111/contig.3.DB111_length_527_mean_cov_10.5161290323.docx
- contigs/annotated_contigs/DB111/contig.3.DB111_length_650_mean_cov_8.53846153846.docx
- contigs/annotated_contigs/DB111/contig.3.DB111_length_842_mean_cov_11.2232779097.docx
- contigs/annotated_contigs/DB111/contig.4.DB111_length_805_mean_cov_10.150310559.docx
- contigs/annotated_contigs/DB111/contig.4.DB111_length_933_mean_cov_9.57341907824.docx
- contigs/annotated_contigs/DB112/
- contigs/annotated_contigs/DB112/contig.2.DB112_length_286_mean_cov_5.76923076923.docx
- contigs/annotated_contigs/DB112/contig.2.DB112_length_318_mean_cov_7.54716981132.docx
- contigs/annotated_contigs/DB112/contig.2.DB112_length_326_mean_cov_5.8527607362.docx
- contigs/annotated_contigs/DB112/contig.2.DB112_length_328_mean_cov_10.0609756098.docx
- contigs/annotated_contigs/DB112/contig.2.DB112_length_358_mean_cov_2.51396648045.docx
- contigs/annotated_contigs/DB112/contig.2.DB112_length_456_mean_cov_8.22368421053.docx
- contigs/annotated_contigs/DB112/contig.2.DB112_length_469_mean_cov_12.2878464819.docx
- contigs/annotated_contigs/DB112/contig.2.DB112_length_478_mean_cov_8.89958158996.docx
- contigs/annotated_contigs/DB112/contig.2.DB112_length_482_mean_cov_4.35684647303.docx
- contigs/annotated_contigs/DB112/contig.2.DB112_length_501_mean_cov_12.874251497.docx
- contigs/annotated_contigs/DB112/contig.2.DB112_length_520_mean_cov_5.19230769231.docx
- contigs/annotated_contigs/DB112/contig.2.DB112_length_535_mean_cov_8.63925233645.docx
- contigs/annotated_contigs/DB112/contig.2.DB112_length_546_mean_cov_6.86813186813.docx
- contigs/annotated_contigs/DB112/contig.2.DB112_length_559_mean_cov_2.95169946333.docx
- contigs/annotated_contigs/DB112/contig.2.DB112_length_564_mean_cov_18.7358156028.docx
- contigs/annotated_contigs/DB112/contig.2.DB112_length_602_mean_cov_16.196013289.docx
- contigs/annotated_contigs/DB112/contig.2.DB112_length_604_mean_cov_10.3377483444.docx
- contigs/annotated_contigs/DB112/contig.2.DB112_length_654_mean_cov_11.629969419.docx
- contigs/annotated_contigs/DB112/contig.2.DB112_length_669_mean_cov_14.9237668161.docx
- contigs/annotated_contigs/DB112/contig.2.DB112_length_673_mean_cov_7.31500742942.docx
- contigs/annotated_contigs/DB112/contig.2.DB112_length_677_mean_cov_10.4135893648.docx
- contigs/annotated_contigs/DB112/contig.2.DB112_length_692_mean_cov_7.15895953757.docx
- contigs/annotated_contigs/DB112/contig.2.DB112_length_697_mean_cov_6.22668579627.docx
- contigs/annotated_contigs/DB112/contig.2.DB112_length_705_mean_cov_10.4255319149.docx
- contigs/annotated_contigs/DB112/contig.2.DB112_length_712_mean_cov_10.5997191011.docx
- contigs/annotated_contigs/DB112/contig.2.DB112_length_725_mean_cov_12.5972413793.docx
- contigs/annotated_contigs/DB112/contig.2.DB112_length_728_mean_cov_7.09340659341.docx
- contigs/annotated_contigs/DB112/contig.2.DB112_length_765_mean_cov_5.79607843137.docx
- contigs/annotated_contigs/DB112/contig.2.DB112_length_767_mean_cov_9.24641460235.docx
- contigs/annotated_contigs/DB112/contig.3.DB112_length_1123_mean_cov_14.5120213713.docx
- contigs/annotated_contigs/DB112/contig.3.DB112_length_514_mean_cov_5.93774319066.docx
- contigs/annotated_contigs/DB112/contig.3.DB112_length_661_mean_cov_10.8925869894.docx
- contigs/annotated_contigs/DB112/contig.3.DB112_length_792_mean_cov_7.52398989899.docx
- contigs/annotated_contigs/DB113/
- contigs/annotated_contigs/DB113/contig.2.DB113_length_263_mean_cov_6.48669201521.docx
- contigs/annotated_contigs/DB113/contig.2.DB113_length_270_mean_cov_4.98148148148.docx
- contigs/annotated_contigs/DB113/contig.2.DB113_length_349_mean_cov_5.57593123209.docx
- contigs/annotated_contigs/DB113/contig.2.DB113_length_370_mean_cov_10.6378378378.docx
- contigs/annotated_contigs/DB113/contig.2.DB113_length_397_mean_cov_7.04282115869.docx
- contigs/annotated_contigs/DB113/contig.2.DB113_length_427_mean_cov_11.4051522248.docx
- contigs/annotated_contigs/DB113/contig.2.DB113_length_430_mean_cov_5.17674418605.docx
- contigs/annotated_contigs/DB113/contig.2.DB113_length_434_mean_cov_8.20506912442.docx
- contigs/annotated_contigs/DB113/contig.2.DB113_length_450_mean_cov_8.33333333333.docx
- contigs/annotated_contigs/DB113/contig.2.DB113_length_493_mean_cov_6.69371196755.docx
- contigs/annotated_contigs/DB113/contig.2.DB113_length_511_mean_cov_6.16438356164.docx
- contigs/annotated_contigs/DB113/contig.2.DB113_length_515_mean_cov_6.9067961165.docx
- contigs/annotated_contigs/DB113/contig.2.DB113_length_552_mean_cov_6.94202898551.docx
- contigs/annotated_contigs/DB113/contig.2.DB113_length_569_mean_cov_10.5061511424.docx
- contigs/annotated_contigs/DB113/contig.2.DB113_length_572_mean_cov_10.8094405594.docx
- contigs/annotated_contigs/DB113/contig.2.DB113_length_576_mean_cov_10.4166666667.docx
- contigs/annotated_contigs/DB113/contig.2.DB113_length_583_mean_cov_14.0600343053.docx
- contigs/annotated_contigs/DB113/contig.2.DB113_length_583_mean_cov_8.5180102916.docx
- contigs/annotated_contigs/DB113/contig.2.DB113_length_587_mean_cov_18.262350937.docx
- contigs/annotated_contigs/DB113/contig.2.DB113_length_600_mean_cov_12.4966666667.docx
- contigs/annotated_contigs/DB113/contig.2.DB113_length_603_mean_cov_8.2056384743.docx
- contigs/annotated_contigs/DB113/contig.2.DB113_length_621_mean_cov_5.40901771337.docx
- contigs/annotated_contigs/DB113/contig.2.DB113_length_625_mean_cov_16.08.docx
- contigs/annotated_contigs/DB113/contig.2.DB113_length_625_mean_cov_6.0608.docx
- contigs/annotated_contigs/DB113/contig.2.DB113_length_710_mean_cov_8.02394366197.docx
- contigs/annotated_contigs/DB113/contig.2.DB113_length_716_mean_cov_10.2234636872.docx
- contigs/annotated_contigs/DB113/contig.2.DB113_length_721_mean_cov_15.0568654646.docx
- contigs/annotated_contigs/DB113/contig.2.DB113_length_743_mean_cov_12.8398384926.docx
- contigs/annotated_contigs/DB113/contig.2.DB113_length_746_mean_cov_11.654155496.docx
- contigs/annotated_contigs/DB113/contig.2.DB113_length_765_mean_cov_10.9803921569.docx
- contigs/annotated_contigs/DB113/contig.3.DB113_length_1019_mean_cov_19.7674190383.docx
- contigs/annotated_contigs/DB113/contig.3.DB113_length_281_mean_cov_6.48398576512.docx
- contigs/annotated_contigs/DB113/contig.3.DB113_length_473_mean_cov_8.42917547569.docx
- contigs/annotated_contigs/DB113/contig.3.DB113_length_588_mean_cov_13.7329931973.docx
- contigs/annotated_contigs/DB113/contig.3.DB113_length_656_mean_cov_12.8460365854.docx
- contigs/annotated_contigs/DB113/contig.3.DB113_length_771_mean_cov_11.1893644617.docx
- contigs/annotated_contigs/DB113/contig.3.DB113_length_996_mean_cov_17.6275100402.docx
- contigs/annotated_contigs/DB113/contig.4.DB113_length_659_mean_cov_12.8012139605.docx
- contigs/annotated_contigs/DB113/contig.4.DB113_length_911_mean_cov_17.4533479693.docx
- contigs/annotated_contigs/DB113/contig.6.DB113_length_1227_mean_cov_27.4474327628.docx
- contigs/annotated_contigs/DB114/
- contigs/annotated_contigs/DB114/contig.2.DB114_length_1098_mean_cov_10.7559198543.docx
- contigs/annotated_contigs/DB114/contig.2.DB114_length_234_mean_cov_1.92307692308.docx
- contigs/annotated_contigs/DB114/contig.2.DB114_length_242_mean_cov_9.81818181818.docx
- contigs/annotated_contigs/DB114/contig.2.DB114_length_267_mean_cov_16.1161048689.docx
- contigs/annotated_contigs/DB114/contig.2.DB114_length_285_mean_cov_3.0.docx
- contigs/annotated_contigs/DB114/contig.2.DB114_length_285_mean_cov_4.21052631579.docx
- contigs/annotated_contigs/DB114/contig.2.DB114_length_339_mean_cov_7.65781710914.docx
- contigs/annotated_contigs/DB114/contig.2.DB114_length_375_mean_cov_4.0.docx
- contigs/annotated_contigs/DB114/contig.2.DB114_length_436_mean_cov_5.46100917431.docx
- contigs/annotated_contigs/DB114/contig.2.DB114_length_515_mean_cov_7.28155339806.docx
- contigs/annotated_contigs/DB114/contig.2.DB114_length_529_mean_cov_8.73724007561.docx
- contigs/annotated_contigs/DB114/contig.2.DB114_length_547_mean_cov_5.7550274223.docx
- contigs/annotated_contigs/DB114/contig.2.DB114_length_561_mean_cov_10.3172905526.docx
- contigs/annotated_contigs/DB114/contig.2.DB114_length_585_mean_cov_11.7401709402.docx
- contigs/annotated_contigs/DB114/contig.2.DB114_length_606_mean_cov_10.8910891089.docx
- contigs/annotated_contigs/DB114/contig.2.DB114_length_621_mean_cov_9.4847020934.docx
- contigs/annotated_contigs/DB114/contig.2.DB114_length_661_mean_cov_4.99243570348.docx
- contigs/annotated_contigs/DB114/contig.2.DB114_length_664_mean_cov_10.6174698795.docx
- contigs/annotated_contigs/DB114/contig.2.DB114_length_743_mean_cov_10.9448183042.docx
- contigs/annotated_contigs/DB114/contig.3.DB114_length_405_mean_cov_11.1209876543.docx
- contigs/annotated_contigs/DB114/contig.3.DB114_length_640_mean_cov_6.796875.docx
- contigs/annotated_contigs/DB114/contig.3.DB114_length_693_mean_cov_5.19480519481.docx
- contigs/annotated_contigs/DB115/
- contigs/annotated_contigs/DB115/contig.2.DB115_length_262_mean_cov_19.0877862595.docx
- contigs/annotated_contigs/DB115/contig.2.DB115_length_289_mean_cov_3.63321799308.docx
- contigs/annotated_contigs/DB115/contig.2.DB115_length_361_mean_cov_4.57617728532.docx
- contigs/annotated_contigs/DB115/contig.2.DB115_length_406_mean_cov_5.54187192118.docx
- contigs/annotated_contigs/DB115/contig.2.DB115_length_454_mean_cov_5.88766519824.docx
- contigs/annotated_contigs/DB115/contig.2.DB115_length_474_mean_cov_6.32489451477.docx
- contigs/annotated_contigs/DB115/contig.2.DB115_length_503_mean_cov_7.45526838966.docx
- contigs/annotated_contigs/DB115/contig.2.DB115_length_535_mean_cov_14.5757009346.docx
- contigs/annotated_contigs/DB115/contig.2.DB115_length_555_mean_cov_9.18918918919.docx
- contigs/annotated_contigs/DB115/contig.2.DB115_length_584_mean_cov_10.7174657534.docx
- contigs/annotated_contigs/DB115/contig.2.DB115_length_588_mean_cov_7.84013605442.docx
- contigs/annotated_contigs/DB115/contig.2.DB115_length_592_mean_cov_7.09459459459.docx
- contigs/annotated_contigs/DB115/contig.2.DB115_length_619_mean_cov_9.88045234249.docx
- contigs/annotated_contigs/DB115/contig.2.DB115_length_633_mean_cov_14.691943128.docx
- contigs/annotated_contigs/DB115/contig.2.DB115_length_638_mean_cov_6.26645768025.docx
- contigs/annotated_contigs/DB115/contig.2.DB115_length_686_mean_cov_7.43440233236.docx
- contigs/annotated_contigs/DB115/contig.2.DB115_length_753_mean_cov_7.37051792829.docx
- contigs/annotated_contigs/DB115/contig.2.DB115_length_766_mean_cov_10.3785900783.docx
- contigs/annotated_contigs/DB115/contig.2.DB115_length_798_mean_cov_13.3458646617.docx
- contigs/annotated_contigs/DB115/contig.2.DB115_length_819_mean_cov_31.5653235653.docx
- contigs/annotated_contigs/DB115/contig.3.DB115_length_830_mean_cov_7.95180722892.docx
- contigs/annotated_contigs/DB115/contig.3.DB115_length_889_mean_cov_13.7457817773.docx
- contigs/annotated_contigs/DB115/contig.4.DB115_length_1358_mean_cov_11.7503681885.docx
- contigs/annotated_contigs/DB115/contig.4.DB115_length_1368_mean_cov_12.8961988304.docx
- contigs/annotated_contigs/DB115/contig.4.DB115_length_1429_mean_cov_13.6983904829.docx
- contigs/annotated_contigs/DB115/contig.6.DB115_length_865_mean_cov_11.6184971098.docx
- contigs/annotated_contigs/DB116/
- contigs/annotated_contigs/DB116/contig.2.DB116_length_301_mean_cov_4.98338870432.docx
- contigs/annotated_contigs/DB116/contig.2.DB116_length_303_mean_cov_3.9603960396.docx
- contigs/annotated_contigs/DB116/contig.2.DB116_length_309_mean_cov_5.82524271845.docx
- contigs/annotated_contigs/DB116/contig.2.DB116_length_332_mean_cov_6.04819277108.docx
- contigs/annotated_contigs/DB116/contig.2.DB116_length_377_mean_cov_4.84615384615.docx
- contigs/annotated_contigs/DB116/contig.2.DB116_length_427_mean_cov_5.26932084309.docx
- contigs/annotated_contigs/DB116/contig.2.DB116_length_433_mean_cov_6.58198614319.docx
- contigs/annotated_contigs/DB116/contig.2.DB116_length_459_mean_cov_3.90849673203.docx
- contigs/annotated_contigs/DB116/contig.2.DB116_length_517_mean_cov_5.79883945841.docx
[truncated: 879 more entries]
