# Supplementary material for: Chromothripsis during telomere crisis is independent of NHEJ, and consistent with a replicative origin
Source: Genome Res. 2019 May;29(5):737–49. doi: 10.1101/gr.240705.118 (PMC6499312; doi:10.1101/gr.240705.118)
Supplement: Supplemental Material [file supp_gr.240705.118_Supplemental_file_1.zip › contigs/raw_contigs.fa]

>DB75_length_467_mean_cov_3.5374732334
TTTTACTCTTAGAAATTTGTTGTATACTTATTTGTTTCTAGATAAGTTATTTTTGTGCTGATAAGAATGCCAGCTCTGTAAGGACTCTGTCATTTCTGCACCTTATATTCCTACTAAGATAATTGCCTGGCACACAAAAAATCAATTAGCATATGTACAGTTGTAATACATGGAGAAACCACAAAAATACTTCCTCATAAAATTCTCCTAATCCAATATCAGTAGTTTTAACTTTTCTTAGCATTTTTATTACAACTTTCTTAGAAGAAATTTATGAACTGAATTTTGGGCGTGTTAAATATCAGCGTCCTGTACAACATCTGATTGTCAAGATCTATTATTGTTTGGTTGTGTACGAATAAAAAGATGCCATCTGTGCGAGTAAGGAAGATTTAGGAGTTACTATTAATATAATAGTGGGGTCAATTAAATTAAAGTTGATACAATTGCCCAGTGAAGTATAAAAT
>DB110_length_460_mean_cov_10.6108695652
TCTGTGTATTCCCGCCTTGTTTCCTTAGATAAGCCAGTATTCTCTTCTCTTCTCCCTTTTTCACTCTGGTCTGAGCTTGCTTTTCCCCTGCTAACAATCGGTCCTGGAGATCTCTTCACAGGAGGCTTTTTTTTTTTGAGATGGAGTCTCCCTCTGTCACCCAAGCTGGAGTGAAGTGGGATGCAGCTGCTGCAGTGGGGGCCACTCCCTGAGTGGGTGGGTCCTCCCTGGGATGGGCTCTGGCTCTGGAAAGGGCAGTAGGCATCCCCTCCCTGGCTCCAGCTTCCGCAGAGCAGGGCAGGGCCTGCAGACTGACTGCCAGGAGCAGCCTCTGCTGCCTATCCTGGCCGCCTGGGGCTCTCGCGTACGTCAGGACATCATGGTCTCCATGGCTGCTGTCTTGGCCACTTAATTATCAACCTCAGTCAGTACTACTATCGTGACTACCGGGAGCTTTCTG
>DB51_length_665_mean_cov_11.9684210526
AGTAAAGATAGTTTTCATATACCATAATTATTGGGCATTTATTATGGATTGGGAAGTTATCCTTGTGGTTAGTATCTTTCATTGTTGTAATACATTTATCATACTTAATGAACCACAATTGAATATCATTATTAACTAACATCCGTACTTGATTCAGGTTTCCTTGGATTTTACCTAATGTCCTTTTTCAGTTTCTGTATCCCATACGGTATACCACATCACATTTAGTTGCCGTGTATCTTGACTGTTCAGTCAAGTGTTACTTGAAACACTTGAAACAAGTGTTTTCAAGAAAACACTGGCAAACTGCCATCAGCACATCAAAAAGCTTATCCACCATGATCAAGTAGGCTTCATGCCCAGAATGCAAGTTTGACTCAACATACACAAACCAATAAATGTGATTCATCATATAAACAGAACTAAAGATAAAAACCACACATGCAGTGAGAAGTGAAGCCAGGATTCAACCCAGACTGTTTGACTCCATTATGCTATGCTTTATTCCCAGTAAACTGAATTTATTAATAATAACACTTGGCTACTCAAGAAAATTGGTGTTAGTCATTTTTTGTAAAAGGGAACCAAATATTTATAAAATCAAATATAATATTTTAGGCCACGTCGTTGATGGTCAGATTAGTAAATACTGCTGACAAGGAGAG
>DB116_length_864_mean_cov_6.09259259259
TGTGAGAGAGATGTGGGATTGAATTATGCAATGTATATATCACACTTTACACAGTATCCAACACAGAAATAAATGCCAGATTCATGGTTGTTGTTTTTTTTCATCTCCCTCTAGAGTGTCTTCTGCCCTCTAATGACCTACCTGCCCCATGAGCCTCACTCTTCATTGCCTAGGGTAGGTAATCAGCTTCCTTCCCCTCACCTTCTGCCATCTGTCAGGAATAGTCCTATGGCTGGGTCAAATGGTATTTCTAGTTCTAGATCCTTGAGGAATCACCACACTGTCTTCCACAATGGTTGAACTAGTTTACACTCGCACCAGCAGTGTAAAAGCATTCCTATTTCTCCACATCCTCTCCAGTACCTGTAGTTTCCTGACTTTTTAATGATCGCCATTCTAACTGGTATGAGATGGTATCTCATTGTGGTTTTGATTTGCATTTCTCTGCTGACCAGTGATGATGAGGATTTTTTCACATGTCTGTTGGCTGCATAAATGTCTTCTTTTGAGAAGTGTCTGTTCATCCACTTTGCCCACTTTTTAATGAGGTTGTTTGTTTTTCTCTTGTAAATTTGTCAGATGCATAGTTTGAAGAGTTCCTTAATCATTTTTGAAACAAAAATGTTAAGGGATTTTAAACATATGATTATTTTTAATTTTATGCCTTTTCAGTACTAAACACCCATTTCATTGCTGATTCCTGTCTAAGAAGCCATTCACGTCAGCATGGCGATAGAAAGAATGAAAAAACCCTGCTGAATCATACAGTAATTTTCTTTAAAGCACATAGTAGTTACATAAATATATATATATAAATATATTTTTGTTTATAACTAACACAAGGCAGGATCTTGTGACTCTAAG
>DB53_length_507_mean_cov_13.6055226824
AATGGGATAAAATACTCACAGACTATGCATCTGACAAAGGGCCGGTATCTATAATCTATGAGGAACTCTTAACAATTAAACAAAAAGCAAATGAGCTCATTAAAATGTGGGCAAAGGACATGATCAGACCTTTCTCAAAGGGAGATATACAAGAAGGCAACCAACATGAAAACATGCACCACATCACTAATCATCAGAGAAATGCAAATCAAAACTGCAACAATGAAAGTCCTAGAATATCTTGAAAATTTTGAGCAATGACTAGGCTTGTCTCAGTTATTAAGGAAGGATCACTGCAAATTCATAAATATTGCTTTGAATTGTTCAAATACTGCAGACCCTTGAGAAGTGCATCCACCAAACAAGGCTGACTGTAATGACAAGTGAGTGGGCAGAAACCATAATGCAATTAATTTACAGATTGTGTAAAAGGAACATAAACACCATGTTAAAATGGGTTTATCAGTTGACTTCGGTATAGGTATAGATTTTGAAAATGTTGTCAGC
>DB88_length_285_mean_cov_39.098245614
ATTCGCCCCTTCGTTCAGTCTTGTAATGATGGTCTCAAGTAGTAACAATAGTAACTGTCGTAGTGACAGTCTCAGGTAGTAATCATGGCAACCACACACAGGCGTCCCATGAAGGGTACAGGCATCCCATGAGGGCACAGGTGTCCCATGAGAATGCAGGCGTCCCATGAGGGGCACAGGCATCCCATGAGGGGTACAGGCATCCCATGAGAGCACAGGCGTCCCATGAGGGGCACAGGCGTCCCATGAGAACACAGGCGTCCCATGAGGGCACAGGCCTTCCAT
>DB68_length_445_mean_cov_8.08988764045
TTTCTCAGGTTCTCAGTACACAGCGGGAAACAAGTCAGTATTCCTGGCCTGGTGGAGCTCAGTCAAGTGGGGAGAAGATAAGCAGACAAATCTAGCATTGCAAACTGGGATTATCGCCAGGAGAGACAAGTGGGCGGTGTATGAGAGTGCATGAGAGTAGAGCCGACCTAGTCGAGGGCCAAGCGGGACGGCGGGCCGCCGCCCCCGGGACCCGGGCCGGCCGAGGAGGGGGCGCGCGAGCCCGGCTGGTGCAAGACCCCGAGCGGCCACATCAAGAGGCCGATGAACGCATTCATGGTGTGGTCGCAGCACGAACGGCGGAAGATCATGGACCAGTGGCCCGACATGCACAACGCCGAGATCTCCAAGCGCCTGGGCCGCCGCTGGCAGCTGCTGCAGGACTCGGAGAAGATCCCGTTCGTGCGGGAGGCGGAGCGGCTGCGGC
>DB93_length_764_mean_cov_14.0536649215
TGCTTTTCTGCCTCTCATGTTCAAGCTACCCAGCTACCCATTACACATCTGACACATTTCTATTGAGAAAAATCCCTCATAGATCCAATAACAATGATAGATGTCATCGGAATACCTGCCATTAGCAAGAGAAGCTGAAGAGGCAGCAGGGTACAGTGGATATGCACACAGGCTCTGGAGTCAGACTGTAGGGTTCCAATCCTGGTTTTGCACATACCAGCTGTAATACCTTATCTTGGGCAAGTTTCTTAATCTCTCTGTGTTTGCTTCCTAGAAATATCCCCTTTCTGTAAAATGGGGCGTTCATAATCTCTGCCTTATAGGGTTGTTATGAGGATTCAAGGAGTCATGATTCATAAAGTACCTAGGTCAGTGCCCGGCACAGAGTAAGCCCCGCATGAGGGTCTGAGCTGAGGGTTAATCAGAACCAGGGTAGCCACACTTCCCTTTCAGATAATTCCAGGGCGGCTCTGAGTCTCTAAAACCTGTGAGAAATGCCACAGCTGGGAGACTTTCCTTTCCTCCTTGATTCAAGGAAGTCCAAGAGCCAGGGATGGTGCCCCTCACACTGCCAGGAAGGCCTGACACTACCCCTCCCCATGGCGCAAGCTGAGGCCAATCCGCTCCTTATTTAGAAAGAGCTGGGACTTAAATGTCAGTGGATGATACGGGAGCAGCATGACAATTACCAGCTTAAACTGAAATAAAGGAAAGAAGGATTAAAAAACACCCAGCACCCATCAAGCCAGGCCAGAAGAGGAGAG
>DB71_length_428_mean_cov_39.4976635514
GCCCGCCTGTCTAGATTCCTCTCGGCCTCTCTAAGCACCGAAGCACGCGCTTCTCACTTTCGTGGAAGGGGCAGGGCCCTACCCGGCACGGGGGTGTCTGACAGACTGACAGAGAAAGAGACAGACATAGAAAGACAGAGATGGACAGCGAGAGATAGAGAGAAACAGACAGACAGAGAGAGAGAGAGAGAGAGAGAGAGAGAAACAGACAGGGAGGGAGAAAGACAAATAGAGAGAGAGACAGACAGACACACAGAGAGACAGACAGAGAGAGAAACAGACAGAAAGAGAGAGAGACGGAGAGAGAGTGAGTGAGAGAGAGAGAGAGAGAGAGGGAGGGAGAGAGACAGACAGAGAGAGAGACAGAGAGAGAGAGAGAGAGAGAGGGAGAGAGAGAGAGAGAGAGAGGGGGGGGGAAGGCGGGGAGA
>DB98_length_264_mean_cov_13.821969697
CTCCTCGCGGTGATCTGGAATTCTATGTGATGGAGAAACACTGAGAAACCAGCAGTATTGTTCTGGAATCTGATGTGACGGACATACATTTAGACCAGAGCAGTAGAGTTGTGGAATCCTATATTGGGGCAAACATTCAGTCCCCAGCAGCATTGTCCTGCAATCCTTTGTGAGGGACAAACATTCAGAACCCAGCAGCAGTGTTCTGGAATCCTATGTGAGGCACCATCATTCTGAGCCTCGAAGCAGTGTTCTGGAATTCTG
>DB56_length_275_mean_cov_4.52
CCCTAGAAGAAAATCTAGGCAATACCATTCAGGATTTAGGCATGGACAAAGATCTCATGGTGAAATTGCCAAAAGCAATTGCAACAAAAATAAATAAATAGCAAAATTAAAAAAGCAATTGCAACAAAAATAAATAAATAGCAAAATTAAAAAAGCAATTGCAACAAAAGCAAAAATTGACAAATGAGATCCAATTAAACTAAAGAGCTTCTGCACAGCAAAAAAAAAACTATCATCAGACAGAACAGGCAAATTAAATAAAGGGAGAAAAATTT
>DB91_length_670_mean_cov_10.9014925373
TACAATAAATAATCTCCCCTTGTTTGCCTCCATTTGCCCAAAGCCCCCTTCACCCCTTCACGCAGTTAACCACTGTTCCTAGTTTCTTTCCTTCCAGAGTTTATATATAGTCTATACTTACATGTGTTACATATTTATTTATATTGTACATGTTTTTACATGTTACCTATTTCGTATATATACATATATAAAAACAGATTCTTTTCCTTATGCAAAAGCTAAGATGCTGTTCACATGTCTGCACCTTTCTTTTTCTACTTAACAGTGTATCAGCACAGCACAATGTCTACCCTCTTTCCACAGATAGCCACTATTAGTTTTTTTCTGTATTCTCCCCAGGGACCCCCATCCAAAGGCCTGCATGAGATTTCTTGCTACTGAATGTGGGGGCTGAGACAGAAAAACCTCTCCTGTTCAGTGAGCAGATTCTCCTATGGCAGTGCCCCTCTTCACAGAGGACTCTTTGTCACAGTCATGGGATATTTGTTACTTTGTCAGCTGCCATTTTCTTTTCCCTCCAGCTCAAGTCTAATAAAGATAGAGACACCAAGATTTTCTACAGCATCACGGGGCCGGGGGCAGACAGCCCCCCTGAGGGTGTCTTCGCTGTAGAGAAGGAGACAGGCTGGTTGTTGTTTAATAAGCCACTGGACCGGGAGGAGATTGCCAA
>DB49_length_1021_mean_cov_13.8148873653
ATTCACTAATCAGTTGTCAGTTGGCAACTTGATTGCAAACGAGCCTGACTCACACTGAAGTTATCTGCAATCAAGTTGCCAACTGACAACTGATTAGTGAATGAAGCTGAGCGCCAGGACTCACGACAGCTGTCTGTTTCATAAACACGCCCTCGTTCCTCCTTTTGGCCGACTACTAAAGGGTTTAAGTGTCACGCAGCATTTAGATGTTATGCAGAATGAGCAACAAGCAAAATGTAGGTGCAATCAGATAAGAGTGGAGAATTACCAGTATCTTTACAATCACCTGTTGGGCATTTCTGTTGATAATCACCAATTCAGAACAGCAAGGACTGAGAAGCCACAAGATTCCCTTAAAAGGCCTCATCCACTTGCATACTTTTGTTTTCAGGAAACAAAAATTATGTTATGTGGGCTCACAGTCAATAGATTTTTGTTCTGATTTGTATTTCCATGATACATAATTAAGTTTTGTGGTTTGAGGTTGAAAGAATTCTGAATGTGTATGCTAACACTGATTCACATTAAAGCTAAGCACTAGGCTGGACACGATGGCTTACGCCTGTAATCCCAACACTTTGGGAGGCCGAGGCGGACGGATCACTTGAGGTCAGGAGTTTGAGACCAGCCTGGCCAACATGGTGAAACCCCATCTCTACTAAAAATACAAAAAAAAAAATTAGCCAGGCGTGGTGGCACGTACCTGTAGTCCCAGCTACTCGGGAGGCTGAGGCGGGAGAATGACATGAACCCGGGAGGCAGAGCTTGTAGTAAGCCGAGACGGTGCCACTGCACTCCAGCCTGGGCAACAGAGCGAGACTCTGTCTCAAAAAAATAATAATAAAAATAAAAATAAATAAAAATAAAATAACCTCAATTTCACTCTTAGCAACACATACACACACTTAAAAACCAAGAACCACCACTGAAGTTAGGCAAGAATGGGGGAGGGGAGCTGATATAAAATAGTGATGTGTAAGTGCACTCTACCAAGGAAAGATGATAACAATAAGCAGACTCC
>DB44_length_269_mean_cov_1.11524163569
CTACTTGGGAGGCTGAGGCAGGAGAGTGGCGTGAATCCAGGAGGCGGAGCTTGCAGTGAGCCAAAATTTCACTACTACATTCCAGCCCGGGTGACACAGCAGGACTGCGTCTCAAAAAAATAATAATAAAAATAATTTTGGGTCTCTAGAGTAACAAAACCATACTTCAAAGAATACAAGGCCAGGCATGGTGGCTTATGCCTGGAATCCCAGCATTTTGGGAGGCTGAGATGGGTGGATCACCTGAGGTCAGGAGGTTGAGGCGAGCC
>DB57_length_327_mean_cov_6.72171253823
TGATTCTCCTGCCTCAGCCTCCAGAGTAGCTGGGATTACAGGCACATGCCACCAGGCCTGGCTAATTTTTGTATATTTAGTAGAGATGGGATTTAGCCATGTTGGCCAGGCTGGTCTCTAACTCCTGATCTCAGGTGATACGCCTGCCTCGGCCTCCTAAAGTGCTGGGATTACAGGCATGAGCCACCACGCCCAGCCCAACATTTCTTTTAATAATCTCCTTTTGAGGCTATGCTAACAGGAAAAGAAACAAAACAGAACCAAACACATTTACTGTTGTTGCGGGTACACCAATATGGAGAAGAGGATTAGGGGAAGTCAAGACTA
>DB49_length_750_mean_cov_8.95466666667
AAAAAAGTCTGATACTTAAAAAAAACATAAAGCAAAAACACTGCACAGACCATGGGGTTGATAGGCTCAAAGCATCATGTGGTATAAATAGCTCACTGGTGTGCTAGGAGTATTGATTCCTTTAGCCCTGGAGCAAGCAAACAGGGCCTGCCAGGAGTGACCACAGCCCTTCAATTTCCCCAGCTTCTACCAGGCTCCTTGCAGGCTGCCTGTGCAGTGCAGGTCGGTCTGCCTGCCCCATGGTCCCTGCAGATGACAAGAAGGATGGATGCTGTCTGACACCTCCAGCATGGCCAAGGAGATGGCTCATCATGCTGACATCCTATAGGCAACTAGTCCTCATTGTGGGCATAACAACATTTGGCCAGCTTTCTCTTTGTTTCCACTGGACACAAGCTCACCTACCAGCGACAGGAGGGGGACAATGCTCCCGCGCCTCCTCCCTCTTTCTCCCCTGGAACTGTGCTCAGACCTAGTCAGGGGACAGGGAGAGCCTCATTCACATGTGGCTTATGGCCCAGCGACCTGCTGGCTAACAAAGCTTTCTAAGGATATCTGAGAGAAGCTTGGTACCCCATAGGAGGAAGGGACAGCAACAGAGGTGCCCTGCCCGGTATCCTGGGACCCAACCAGTGCTGCCCTCTCACCTCATCCCAAGATGGGCAAAGCAGCACAGCTTGCTCTCTCGTAACCTTCCTGAGGGCACCATTGTCTTGACCGAGTCCTCAGGAAGGTTACGAGAGAGCAAGC
>DB57_length_319_mean_cov_3.45768025078
ACAGCATCCATGTGGTAGCAGGAAGGAAATTTGGGATTAAGGAAATGTGGTAGGCAGCCTCTGCGATGGCCCCAGTGGGCCCCACCTCCTAGTATTCACACCCTTATATAATCCCTTCCCTTGAATGTGGACTGGGCTTTTTGACTTGCTTCAGTGACGGTATGTCACTTCCAAGATAAGGTTATAAAATGACTCTGGCTTACATCTTGATTTCTTTCTCTTGCTCTCTCTTTCTCTCTCTCTTTTTTTTTTTTTTTTTGTAGTTTCATGCTTTTACCCATCCTTAGTTTATTTCTGTGGGATGATCTTTGCTTATTGG
>DB74_length_392_mean_cov_7.64795918367
AAAATTATTTATTTATTTTATTTTTATTATTTTTTTGTGTGTGAGACAATGTCTCTCCCTGTCTACCCAGGCTGGAGTGGAGTGGTGCAATCTCAGCTCACTGCATCTTTTACCTCCTGGGATCAAGTGATCCTCCCACCTCAGCCTTCCGAGTAGCTGGAACTGCAGGGCGCATGCCACCATGGGTGATGGGATCATTTGTACCCCAACCTCAGCATTACATAAGGTATCCATGTAACAAACCTGCACATATACCCCGAATCTAAAATAAGAGTTGAAATTATAGATAAAATAAAAGTTTTATCAACATATATGTATCACTATATGTATTATATTATGTATAATTAATATAATAAATATGTATCAATAAAATATATTTTTTCCAGCCAGTC
>DB111_length_658_mean_cov_6.88449848024
AGACTACTTTGTCTGATAATGATACTCATACAGATTTCTTATGCTTTCCATTTGCTTAGTTTATTTTTCCATTCTTTTATTTTCAAACATTCTATGTTTTTACATTTAAAATATATTTCTTGTAACAGGCAACATATAGTTGTTTTTTTCTTTTTCCTAGCCTGATAAACTCTGCCTCTTAATTGGAGGTCTTTACCATGTTGCTCTTTGTTTTCTAGTTTTTCTCATCTGCTTTTGTTTCTCTGTTCATCTTCTGCCTTCTTTTGTATTAACTGAAATTTTTTAGTACTCCATTTTGCTTTCTCTATTGGCTTTTCATATGTGCCTTTTTGTATTTTGTGCATGTGTGGTTGCTCTAAGGGTTACAATATGTTGCCCAGGTTGGTCTCAAACTTCTGGGCTCAAGTGATCCTCCCGTCTCATCCTCCCAAAGTGCTGGGATTATAGGTATGAGCCACCATGCCCAGCCAGGCTCTCTTTTTACAAGAAAAACAAAACAAAACAAAACAAAACAAAACCTTCTTGGCCGGGCGTGGTGGCTCACGCCTGTAATCCCAGCACTTTGGGAGGCCAAGACTGGTGGATCAGGAGGTTAGGAGATCGAGACCATCCTGGCTAACATGGTGAAACCCCGTCTCTACTAAAAATACAAAAAAAA
>DB39_length_851_mean_cov_8.62162162162
GTTTCAAAAAAAGTCAGAGGCGATGAGGCAAGGGGATGTCTTTGAATGTCAGATAGTGCATGAGGTACATTGGCATACAGTAATTTCAGCATAATTCATATTCATAATTCACAGTAAGAAAACCTGAAAGTTGCTACCAGCGACTAACAAATGAAAGGTGAGGCGGGGCCGCTGTGGGGGCGGAGCCTTGTGAGCCAGTGCCTGAGCTCCCACATCACAAAGGGAAGGGCTGCGCGTGGGGGGAACTCAAGGCCTGACTGGTTCCTCCTAAACAGGAAGCGATCTGGTTGTCAGGGCAACCGGCCTTCAGTTAGAGCCTTCGGTAGGTGCCTTAAGATGTTGACATTTGGCTGAATTTCCCAGGGAGAGGTGGCAGGTGCTCAGCTCTGCAGGCGTGATGGCAAGCAAAGGCCCGAGCTGTCCGAGAAGAGCAAATGTACCCCATGAGGACCACGCTGACCTGTCACATGTGCCCCAAAGCCAGCCCCAGGCAGGGCCAGTGCAGGGCTTCTGCGGAACCGTCCTGCTGCTCTGACATCTATGAGTAGGTGGCCAGGAAAGGCGCAGGCCCCAGCACAGAGGAGCAGAGGCGCCCAGAACACTTTGTTACCCAAAGCCATCCCCAGTCAGGGCCGGCACAAGAGTTCTGCAGAGCCAGTCTATGGCTCTGACGTATACCAGTGAGCAGACAGCAAAGGCGCAGGCCGCGCTATAGAGGAGCAGAGGCGCCCGAAACTCGCTGTCCCCCAAAGCGAGCCGCTAGTGGGGCCAGCTCAGAGTTGGGTGAAGCCATCCTGCAGCTCTGAGATCCACGAGGTGGAGGTGGCAGTAGCGCCAGACCCCACTGCTTT
>DB51_length_1081_mean_cov_12.3691026827
TTTATTGACAGTTTTTAGCATGAAGGGGTGTTGAATTTTGTCGAAGGCCTTTTCTGCATCTATTGAGATAGTCATGTGGTTTTTGTCGTTGGTTCTGTTTATGTGATGGATTACGTTTATTGATTTGCATACGTTGAACCAGCCTTACATCCTAGGGATGAAGCCAACTTGATCGTGGTAGATAAGCCTTTTGGTGTGGTGCTGGATTTGGTTTGCCAGATTTTATTGAGGCTTCTCGCATCGATGTTCATTAGGGATATTTGCCTGAAATTTTCTTTTTTTGATGTGTCTCTGCCAGGTTTTGGATCAGACGATGTTGGCCTCATAAAATGAGTTAAGGAGGATTCTCTCTTTTTCTATTGATTGGAATAGTTTCAGAAGGAATGGTACCAGCTCCTCTTTGTACCTCTGATAGAATTTGGCTGTGAATCTGTCTGGTCCTGGACTTTTTCGGTTGGTAGGCTATTAATTACTGCCTCAATTTCAGAACTTGTTATTGGTCTATTCAGGGATTCGACTTTTTCCTGGTTTAGTCTTGAGAGGGTGTATGTGTCCAGGAATTTATCCATTTCTTCTAGATTTTGTAGTTTATTTGCATAGAGGTGTTTATAGTATTCTCTGATGGTAGCTTGTATTTCTGTTGGATAAGTGGTGATATCCCCTATATCATTTTTTATTGCATCTATTTGATTCTTCTCTCTTTTCTTCTTTATTAGTCTGGCTAGTGATTTATTTTGTTGGTCTTTTCAAAAACACAGCTCCTGGATTCATTGATTTTTTGAAGGGTTTTTTGTGTCTCTATCTCCTTCAGTTCTGCTCTGATCTTAGTTATTTCTTATCTTCTGCTAGATTTTGAATTTGTTTGCTTTTGCTTCTCTAGTTCTTTTAATTTTGATGTTATGGTGTCGATTCTAGATCTTTCCTGCTTTCTCTTGTGAGCATTTAGTGCTATAAATTTCCCTCTGCACATTGCTTTAAATGTGTCCCGGAGATTCTGGTACATTGTGTCTTCGTTCTCATTGGTTTCAAAGAACATCTTTTTTCTGCCTTCATTTCATTATTTACCCAGTAGTCATTCAGG
>DB47_length_487_mean_cov_6.27104722793
CGGGTGAATGACGGCAGCTGTGCCAATGGGAATAGGCTACCTGGGAGCCATGCGTGTACAACATGCAGGCTTGCTCCATGTTCCCTCTTCTTTATCAACCACGTGTACGGTAAAGGAACAGGCAACACGGTCCTGGCCAGGTAGAGACCCCATCTGCATAATAAAATATTAGGGTGGGCAGCCAGCTTCTTTGTACTCTATGTAAACGGCACACCTGCCTTTCTAGCTCCCGTATCAGCGTTAAGCTAGGGCATATTAATGTGTTGTTAGGTTATGGGTGTGGGCAGCCACTGATAGCAGCTGTCACAAGGTACAAAGGAGGTGCATAGAACATCCCCGAATTCTTAGAAAGAAAAGCTCCACGTGTTTTTGCCTTCCCCTTTTGTTTTCTTTCTTTCTTTTTTTTTTTTTTGAGATGGAGTCTTGCTCTGTCACCCAGGCTGGAGTTCAATGGCACAATCTCGGCTCACTGCAACCTCTGCTTCCC
>DB40_length_575_mean_cov_4.73391304348
TCCACAAGAGGTGGAGGAGTAGAGTCTTCTCTAAACTCCTCTGGGGAAAGGGAGACTCCCTTTCCCAGTCTACTAAGTAGCGGGTATTTTTCCTTGACACTGAGCCTACCACTAGACCACGGTCCGCTTGGCAATGGGCGTCTTCCCAGAGGCTGATGTCACCGCTAGACCAAGGAGCCCTCTGGTGGCCCTGTCCGGGCATGACAGAAGGCTCGCACTCTTGACTTCTGTTCACTTCTCACTATGTCCCCTCAGCCCCTATCTCTGAATGGCCTGGCTTTTCCTAGGTTATGATTATAGAGGGAGGATTATTATAATATTGGAATAAAGAGTAATTGCTATCAACTAATGATTAATGATATTCATATATAATCATGTCTAAGATCTATATCTGGTATAACTATTCTTGTTTTATATTTTATTGGAGTGGAACAGCTCATGTCCTCGGTCTCTTGCCTCGGCAAAGATTAGATTAGGGTTAGGGTTTGGGTTCGGGTCAGGGTTAGGGTTAGGGGTTGGGGTTAGGGTTCGGGTTAGGGTCAGGGTTTGGGTTAGGGTTAGGGTTCGGGGTGGGG
>DB48_length_742_mean_cov_7.45552560647
CTTTGTGAAAGAGCTGAAACTCTTTCCTCAGAGTTTCAAAAGAAGCCATGTCAAGTCCGAGTGAAGTGTGACTCTTGGAGGAAAAAGAAAAACATGATATGCTAGGGTATTGATGATGAGGGGCAGTTAATCCTTCGGGATTTGAGTGTATTTCAGAGAGTAAGAACACAGTTGCAGTCAGCCCTGTTTCTACTGGCAACATTTCTTTCCATCTATTACCTACACCCATCCATGACATCTGACATTCACCTCACAAGGCCGAATGGCTTAGTTCTCTGGAAATTTCTAAGTGTCAGCTTTTAATATAGTATGCTTCGAGGTTTAAAATCATCTTCAGCCAAATTCCAGGGAAGCCTGCACTTGGTCACTAAGAAGGACAGAGTTATAGAGGCTTGGTTAATCAGGATCCTTTGACGGGAAATCTTCACTCCAAAGGTCTCCACCTTGCTGGCTGAGGCTTTGTCAGGCTTGCATCACATTTCTGCTTTTTCCTCTACCTAATTTTGTTTCTCTTCCTTTTCTTTTCTTTCGGAGATGTTAATCCCTAGCCAGTATCTTACACTTCAGATACCATCTCAGCTTTTCTTTCTTTCTTCTTCTTTTTTTTTTTCAATTCCTGGATGGCCCAAATTGCTACAGACAGCAATAAAAATGCAGTGGTTTGAGATACATGTAATGAGATGAGATTTTGGAGCTGGATCAAACACTTTCTTGCTGGCAATGAGTACTCCTTCACTGGTGG
>DB38_length_311_mean_cov_4.23794212219
CACGCTTGTTGCCCAGGCTGGAGTGCAGGGGCATGATCTTAGCTCACTGCAGCCTCCACCTCCTGGGTTCAATTGATTCTCCTGCCTCAGCCTCCCAAGTAGCTGGGATTACAGGCACGCACCACCATGTCCAGCTAATTTTTGTATTTTTAGTAGAGACAGGGTTTCACCATGTTAGTCAGGCTGGTCTCGGACTCCTGATCTCAGGTGATCCACCCACCTCAGCCTCCCAAAGTGCTGGGATTACAGGCATGAGCTCGGAAGCGCGGCGTGTAGGGCATGAGAGTGTCAGTCCGTGGCGATCTCGGTGG
>DB91_length_717_mean_cov_5.92887029289
CCTATGTTGCCCAGGCTGCTCTCAAACTGCTGACCTCAGGTGATCCACCTGCCTTGGCCTCCTAAGGCCCTGGGGTTACAGGCATGAGCCACTGCGCCTGGCCTCTAATTTTTATTATTATTGTTTTTTAACTCATGAATTACTTGGAAATTTAAAAGATTTGGAAATGCGTGGGATTTTTGGTCCCTTTTCACAACGTTGTGGGTATTTCTCCTGACCCACGCTCGTGTGCACAAATTCTCATCACCAGTTTCTGTCTCCTTCACCCACCGGCTATGGAAAGGGGCGTCAGAACCTCCACTGAGCATGGACCCAGCAGCGTCTGTGCTTTGGTTGCCACGTGTGTCATGGTGATGCCCAGGACCAGCCTGGGCAACATGGCAAAACCCTGTCTCTACAAACAATACAAAAATTAGGCAGGTGTGGTAGCACGCGTCTGTAGTCCCAGCTGCTCTGGAGGCTACAGGGAGCCTCCAGAGGTGGGAGGATCACCAGAGTCTCCCCACTGAGACTCTCTCCACTGCACTCCAGCCTGGGTGAGGCCCTGTCTCACAAAGAAAAATATTGTGATCTAATTGCTGCTGGATGACTTGTCCAGAAGCCATGGGGGTGAATGGCAAACGCTGAGAAGGCTCCTTGGCTGTCCCCTATGCCACCCACTTGTGCCAGTCAGTGTTTCTTGAGGCCCCTACCTTGCTCTAGCACACTACCTACTGT
>DB51_length_338_mean_cov_3.96153846154
TCCGCGCGTTTGGAAGCTCGTGTCCCCTACAGGACGCACGACCGATGTTGCGAGGGTGTGAATGTTTGTTGCTCACAGGCAATTCCAGAACACTCCTGCTGTGTCTGAATGTTTGTCTTTCACAAAAGATTCCAGAACACTCCTGCCGGGGTCTGAATTTTTGTCCCTCACATAGGATTCAACAACACTGCTGCTGGGGTCTAAAAGTTTGTCTGTCACATAGGATGCCAGAAAACTGCTGTTAGTTTCTGAGTGTTTCTCCCCCACATAGGATTCCAGAACACTGCTACGAGGGTCTGAATGTTTGTCCCTCACATGGGTTTATCGTATGAGCGTAG
>DB69_length_590_mean_cov_11.793220339
AGTATTTACACCAGCCCTTGGAGATTTTATTAGAATCATGATTCACAGATGAGAAATTTTCCTCTTCTACAGGATTTAGTAACTAGAGTAAGAATTACTCAGCAGACTGTCTATACAGACAAATGAATTCGAATATTTCCTTTGGCTATTAACCATTCATTGGCAAATTTCTTTTAATTTTTCTGAACCAACGGAATGAGCAAGTCAAGATGATTCCCCTGATCTATATATTGTAGACAGATAATTAAACAGTTTCTGAAAATTATTATTGTTCTGTCATACAGATATGGGACTTCAACACAGCAGTGTTCATCCCAGCTTCAGGGAGAGAAGCGAAGCAATGAGTTGAGAATCATCTCTGGATTCTTGTATCCCATGCATAGTAATCTCCTTATCCCCTGGCCCCCTTCCTCGTTTCCTCACATTGCACGCTCAGGGACTTGTTTGCCAGCGGATGGCCTCGGCAATCCGGAACGCACGCTCCGAGAGCCCACGGATGCTCTTTGGCCTGGAGCTTCCCTAAAGGTTCCTGTATTCGCGTGTGCTCGTAACCATGCAGCGATGTTCCCCCTTCCCCGCCTCACCTCATC
>DB48_length_918_mean_cov_31.3224400871
CTCTTAGGGCTTCATAAAATTAATCCATCATGTTCCTATAGCCTATTTCCTAGTGTTATCAGGTTATCTGTAAAAGCAATTCCCTTACAGATATTACTGAGAGACTTGACCTTGAATTCCCTAAGAGAAGACAGGGCTATACTTGGACATTATTGTCTGAAGCTAATGTATTCATTAAAATAAGCTGGAGCCATTCGGTCAGCTCTCCTTTTTCCTGGGCTTCCCCATCCTCTTTATTCACAGTCGCATTCTGGACTCCATGTTAGCTCGTGATCATTCAAGTTCTCATCTTTGGTGCGTGTATCTGAGTCTACTTTAATCTCTCAGCTCTCCTAACTTTCTCCCACCTAATACCTCACCAGCATTATGTTATTTCTCTCTTCAAAATCACTCCAAAACCATTTTTTGCATTTATAACCTGATAACACTAGGAAATTAGACAGACATGATAAATGGAATCCGAAAATAAAAGGAACAGCAAACTACCACATAAAATTTTCATTTTACTAAGTATAGGTTTCCTATAGTCTGACTTTAAGTCTTTTATTCTTCATAACTGCCAGCTTTTACACTTGGAGAAACAAGAAACACATTTCACCTAGGAAATGTTTTTTAATGCCGAATACTGATTGGCAGAGCACAGTGAAATGACTCTCATGGCATCTGCATGTTTCTAGTCTGCTTCTACAGGGGCTCCTTAGATTTCTCTCTGAGTATAGATGAAGTTTTCTAATTAATTTCCCTTTCTCCATCATTGCCCCGTCAGAATCTACCATAAATGTTATCCCATGATTAGCATATGTGTCACTTTGTTGATTTACACACACACACATACATACCATGGAATACTACTCACCCATAAAAAAGAATGAAAAATGACATTTGCAAAAACATAGGAAAAACTAGAGAAAATTATTA
>DB69_length_356_mean_cov_6.3202247191
GAATACATTAAAACACAAAGATACACACACACACACACACACACACACACACCTATCAACAGGTGAACATGGAATATCAGGTTGAAAATTAGCAAAGACCCCCATGTGCACACACACATTCACACCACTCATATTTAAGGAAAATGAATACCATAAAATAGAAAGTAGTATAGTAAACTTAAAATAAATATAACTCATATACATAGATAAAAATAAAGCATATTTCGTCAGGAGGAATGAGAACATGCGGTGTTTGGTTTTTTGTCCCTGCGATAGTTTGCTGAGAATGATGGTTTCCAGTTTCATCCATGTCTCTACAAAGGACATGAACTCATCATTTTTTATGGCTGCATAGT
>DB80_length_400_mean_cov_7.86
AGTGGGAAGTGAAAGGGTTGTGGTAAGCATGGGCTGTGCGTGGAGCTGGCGTGCTACCCTCTGCATCATCCATGGAAATGCCCGACTCAGATCTCCTGCTGCAAGAACATAGTTGACTTACATTTTGTAAGTCCCATTTTTGGTATTTTTAGTAGAGACGGGGTTTCACCATGTTGGCCAGGATGGTCTCAATCTCTTGACCTCATGATCCACCCACCTCAGCCTTCCAAACTGCTGGGATTACAGGCATGAGCCACCGCACCCGGCCATACCATTCTGTGTTTCTGGAGCAGATACTTTCAGAGTTATTTGTCTAGCTCATAACAAGAACCATCATCCCAGCACTTTGGGAAGCCGAGGCGGGCGGCTCACCTGAGGTCCGGAGTTCGAGACCAGCCTG
>DB53_length_963_mean_cov_16.8255451713
ATTAAGTATCCATGTTACAGTCCTAATCTGGATCCTTCTGACTTCTTTTTGTTTTCTGATCCTAAAACAAAAAATTTTAAGGCACCTATTTTTCTTCAGCTAATATGGAAAAAACACTGCATTGACATGGTTAAATTCCAAGGACCATCGGTTTTTTATAGGTGGACTAAATGGCAGGTATCATCACTTACAAAAGTGTCCTGAACTTGAGGAAGCTTATGTTGACAAAGCTTGTATTTTTAATTTTTATCTTTAATTCAATTTTTCTCTGAAATTTTTATCTAAGTCCTCTTGCATATGTCATACACATATATCTATAAGACTTAATCAGAACTCTAATTTTATGGAATCTAGGTCCTTAAAATCTGTTGCTTAAGGAACATCTAATCTTCATTGAAGTGCCCTTTTGTTCCTGGATTCCTGTTCTTTGTTAACAGTGTCAGTGACACTGGATGAATGAAGAGCCCAAGAATGAACATTTATGTAGCATGCCACTACCTGCCAGTCATCAGAGCCACCCTGGTGTATAAAGCAGAGGTTTCCCATATTGTCATGGAAATTACTGTCTAGATGAGGAGAGAAGTGTTAAACAAGTAATCATGTGGGAGCCAACATATATATATGTGTGTGTGTGTGTGTATGTATATATTGAGATGGAGTCTCACTCTGTTGCCACGTTGGAGTGCAGTGGCATGATCTCGGCTCACTGCAACCTCCGCCTCCCGGGTTCAAGCGATTCTCCTGCCTCAGCCTCCTGAGTAGCTGGGATTACAGGCGTGTGCCACCACGCCCGGCTAATTTTTGTATTTTTAGTAGAGGTGGGGTTTCACCATGTTGGTCAGGCTGGTCTTGAACGCCTGACCTCGTGATCTGCCCGCCTTAGCCTCCCAAAGTGCTGGGATTACAGGCGTGAGCCACTGTGCCAGGCCAACATATTTTATAGCTAGGATCTAAAGTCAGCAT
>DB45_length_287_mean_cov_5.74912891986
CTCAGCTCTGGACCAAGCGGAACTAATAGACATCTACAGAACTCTCCACCCCAAATCAACAGAATATACATTTTTTTCAGCACCACACCACACCTATTCCAAAATTGACCACATACTGGGAAGTAAAGCTCTCCTCAGCAAATGTAAAAGAACAGAAATTACAACAAACTGTCTCTCAGACCACAGTGCAATCAAACTAGAACTCAGGATTAAGAATCTCACTCAAAACCGCTCAACTACATGGAAACTGAACAACCTGCTCCTGAAGGACTACTGGGTAAATAAAA
>DB55_length_271_mean_cov_10.8191881919
TAACCCTTGTCTAGGCTCTGCCTACAGGGGGCTTGTGACACATCTCTGCACTGATCACCCAGGTGATGTATCTCTTGTCTAGGATCCGCCTACAGGGTGCTTTGTGACATATCCCTGCAATGATCACCCAGGTGATGTACCACTTGTCAAAGCTCTGCCTACAAGGGGTTTGCTATATATCTCTGCACTGATCATATAGGTCATGTATCTCTTGTCTAGGCTCTGCCTACAGTGGCATTGTGATATATCTCTGCACTGATCACCCAAATGA
>DB54_length_274_mean_cov_32.003649635
CCACCCCCGCGCTCGTAGTAGTTTTCTGGAATCCTAAGTGAGGGACAAACATTCCGACCTTCTTAGCAGTGTTCTGGAATCCTATGTGAGGGACATTCAGAATTTCATAGCAGTGTTCTGGAATCCTACATGAGGGATAAACATTCAGACCACAGCAGGAGTGTTCTGGAATCCTATGTGAGGGACAAAAATTCAGATGCCAGCATAAGTCTTCTGGAATCCTATGTGAGGGACAAACATTCAGACTCTCATAGCAGTGTTCTGGAATCCTGTG
>DB51_length_268_mean_cov_6.15671641791
GACAGCAATTTCAGTGAGTTTTAGAGCAGACCTTTCCCTGGTTGCGTCTCAATGTGGGAATGCAGCCTGGATGCCACGTTGATCGCAGCCTTGTGGTATCTGGAGCCCACGGTCAAGTGATGCAGCACTGGGAGGGATTCCTTTCCTACGGAAACAGTGAGCCAGTCAGTGTGTATTGTTAGAAGCTGCTAATAACACAAGGTCAGGCTCCTGGCACCAGAGGGAGAGCCAGGCAGGCATAAACTGCACACGGGTCAGACAAGAGCGA
>DB72_length_652_mean_cov_12.8527607362
CAATGAAATAAAAGTTTTAACTTATTTTTCAAGGCAAAGTGGTAAGTGGCAGATCTGAAATCACAGAACTCGAGAGCTCTGTGTATTTAGCCCTGTGCCATCTTATTTATTTAGCCCTGTGCCATCTTATTTAACCCCAGAAATTTAGCCCTGTGCCATCTTATTTAACCCCAGAAATTTAGCTCTTATGTATTTAGCCCTGTGCCATCTTATTTAACCCCAGAAATTTAGCTCATACTCCTTTTACTCCTACCTAAGAGATCTGCAGCAGCTTTTGAAAATCAGTTATTTGAGATCTAGTAGATCTAGTAGGGAAATAAATAAAATTAGCATTCCATCACAATTTATTTATAGATTATATACCTGTACTAGTCCACTAATATGCATATTATTGTAAAACATTGTTTTACAATATTTAACTCAAAATTTAAATTTAAGAAGGATGAGATTAAATATACAATGTAAAAATAAAGATTCTAATATTTTCTCCTCTAATCCTACTAGATCATCTTGCCCACCTTTTGTGATCCATTTGAAAATTAATTCTCTCGTCTAAAGGATAATGAAGCTGTGAGAGGCAAAAAAGAAAGAAAGCTACTTTTATTTTGTTTTGTTTTGTTTTGTTTTTTTGAGGCGGAGTCTCACTCTGTCG
>DB100_length_588_mean_cov_9.41666666667
GCCATTATCGCACTACCACATCCCATACTGGGTGACAGAATAAGACCCTATTTCAAAACAAAACCGACCTAGAAATGACAAAGATGACAGAATCAGTATATAAGAACATTAAAATGGTCATAACTGTACTCCACATGTTCAAAAAACAAAAGTAAAGATTGAGCTGGGCACAGTGCCTAATACCATGGTCTGGGAGGCTGAGGCAGAAGGACTGCTTGAGGCCAGGAGTTCAAGGCCAGCCTGGGCAATATAGCAAGACTCCATCTCTACAAAAAAAAAAAAAATCAGGCCAGGCATGGTGGCTCACACCTGTAATCCTAGCACTTTGGGAGGCTGAGGCAGGAGGATCTCTTGAGCTCAGGAGTTCAAGACCAGCCAGGAGACCCAGTGAGAACGGGTGAAAATACGCACCTAAAATAATCCGTATACTTTGAATGTATGAGTGTAGAGTGGTACTAAGTGAGACTAGAGTAAAATCTATAGCCAAGAACAAGCAAACCATACATAACCTGGGCAAAAATTGTGGTACCGGTCCTTTGCAAGGTTATGCATGGTCAAATTATGGCACTGGTTCTTTGCTCAGGTTAT
>DB57_length_469_mean_cov_4.63113006397
TTGGATGGAACCACCAAACTATCTAGTTTGGGTTCTTCTTGACATCTATGTCTCCAGGGCTTCGCTTTCTTCTTTAAGTAGTTACTATCCTTGCCACATTTAATGAATATGTTTAAGCTTCCAGAAATCCTTCAAGGTAGAAGGCAGGGTGGTTAAAACCTGACAGTTTTCTGCTCATGTTTTTGGAACGTGACACCTGATGGTTGAGGTTGCTGAAGATGCACTCCAAAGATGCATGGGGGTAGAATAAAGGGGAGAAGATGGTGGTCCTTTTGGAATTTGGGTTGTGCCAAATTCAGAAAAATCTGAATGCTGTGACACTACCAAAGGATCACACTAGATCTCTAGCAATGGTCTCTAACCAAAATGGAAACTCAGAAATGACAGATAAAGAATTCAAAGCATTGATCACAGGGAAGCTCAGTGAGATCCAAGACAAGGTTGAAAATCAACACAAAGATACTTCTAA
>DB95_length_249_mean_cov_2.40963855422
AAGCAAAACTGGTAAAAATATACAACAATTTGATGAACAAGAAGGAAAGTGAGAGTAGATAGGATTACACAGGATGCCCTCCATATAATTCTGACTTTAATAGTAATATCTTCCTTATAGAATTACTGAGAAAATTAAATAATTTATAACAATGGTTTTCAACTGGTAATGAACATCAGAATCTCCTGGATACTTGTTTGTAATTCATCTCTCTGGGCCCCAAGTCAGAGAATCTGATTCTGTGCACCT
>DB37_length_277_mean_cov_7.01805054152
ATCTACACCTACTGACACCCTCTTTCCCTACCCCACGCTCTTCCCGTCCCCCTCCCCAAGTGATCCACCCGCCTCGGCCTCCCAAAGTGCTGGGATTACAGGCGTGAGCCACCGCGCCCGGCCAATAATCACTAAATTTTTAAAACATGGCTTAATCCTCAGAAATATGCTGCAAGATACACTCTTTTTTTACTTTCTTTTTTTTTTTTTGTATTTTTAGTAGAGATTTCTCCATGTTGGCCAGGCTGGTCTCAAACTCCTGGCCTCAAGTGATCCA
>DB57_length_366_mean_cov_3.29781420765
AATGATGGATTCCTGCATATAAATGTATAGTTTATTAATGTAATGGAGTCACATTGCCGTGGAAGAATTCTTCCTAATTTTATGCCAGGTTAACTATGCTTCTGCAGAGAACACTGCATCTTTCAGATGCTCTGCCAATGGATTTAAGTGTGAGACCGGCTAGTATAAGAGAATGCAACCACATATCTGGCCGGAGAACTGCCAGTTAAAATATATATTACTAAAAATAGCCCTCTTTGTCTAAATTTCACCATTATCCTCAGCAATCATTAGACTTGTGGAAAGTCACAGTTTTGAAGAAAAGTTTTGGATTTGTTTCCTGAGAAAATATGAATGCCTTAATGAATTTATTGCTTAGTTCCGTCT
>DB95_length_240_mean_cov_1.875
GAATAGCTGGACCCCAGAGGTCGGGGCCCGCCCTGGGAAAAATAGAAAGCCCCAATTCTCAAAAAAAAAAAAAAAAAAAAAAAAGTGTAAGAAAATATTTAATGAAGTTTTCAATTTACTTTTATCAGTTATTGATAAAAACAACTAATTCTGTATTGCAATACAACCCATGAAGCTGATCTCTTATAACATAATAAACATGAAAATAAGTAATTTCAAATAATATGTGATATGGAGAAA
>DB55_length_717_mean_cov_5.49232914923
CATAAATATGAATATTTGTTCCTTTGTAATCTGGCTCTTCCTGTGATAAGATGCCACCAATATTTGGGTAGAATGCTGGGGAGAAGTTACCTCCCAACATTGAAAAGAGTAAAATCCCAGCACTTTGGGAGGCCGAGGCGGGCGGATTACCTGAGGTCAGGAGTTCGAGACCAGCCTGGCCAACATGGTGGCCAACATGGTGTTGTTGTTGTTTTGAGACAGAGTCTCACTCTGTTGCCCTGGCTGGAATGCAGCAGCACAATCTCTGCTCACTGCAACCTCCATCTCCCGGGTTCAGTTCAAGTGATTATCATGCCTCAGCCTCCCAAGTAGCTGGGATTACAGGCGCACGCCACCATGCCCGGCTAATTTTTGTATTTTTAGTAGAGATGGGGTTTCACCACGTGGACCAAGTTGGTCTGGAACTCCTGACCTCAAGAGATCTGGCCGCCATGGGCTTCCAAAGTGCTGGGATTACAGGGATGAGCCACCGTGCACAGCCTAAATTTTTTTGTGGTGGTTTTTATCTTTTTAATTTTTTTTATTTTTGTTTTTTCTTTTTCTTATTTTTTATTTTTTCTTTCTTCTTTGTTTTTCTCTTTCAGTTTTATTTCTTTATTTTAGTGGTTTTTTTTTCACAAGTAGGGTTTGTTTTGTTTTGTTTTTTTGAGATTGAGTTTGGCTCTGTTGGCCCGGTTTGAGGGCATTGGCTCTATA
>DB37_length_325_mean_cov_4.51076923077
AAGATGGCTTAGAGGTAGGAGTGTGCAGGACAAAGTGGGGAGGCCCAGGTGGCTTTGCTCAGGGACTGGTGGGAAAAGAGGTGGGTGGGCAGGTTGAGGCCCGGTGGTGCAAGCTTCCCGTGTGCCAGATTCGTGTCTGTATAAGAGGGGCTTACCAGCACCTCGGGGTGGCCCGTGTCCTCACTAGCCCCCCTCATTCCCCAGCCTTCTCTCCAGCAGCTCCCCCCACCCGCCAGCCTGGCCCTGAGCTGGATGCTAAAAGTCCTATTTACCTATTGAGGTCCCCAGCCTCACACCCGCGCCAGCCCCAGCTGCCGGCCCAATT
>DB44_length_265_mean_cov_4.28301886792
GAAACCGCAATCCACCCTAAGCAACAAAGAAAGAAACAAACACAAAAAAAAAAAAAAACCCACAAACTGAAAGAACAAAACAGCAGGTTTTTTATGAGATCACAAGAAAGGGAAAATCCAGATCAGATGGAAAATAAGGAATTACGGGAAGCTCAGGATACCCAGAGCCAACAGCCTCATGTTCTGTGCCAGAATGCATCTTTTTTTTTTTTTTTTTTAGACGGAGTCTCGCTCTGTCGCCCAGGCTGGAGTGCAGTGGGGGGAT
>DB37_length_356_mean_cov_3.20786516854
TTTGTATATATACCCAGAGATGGGATTGCTGGATCATATGGCAATTCTATGTTCAAATTTTGAAGAACCTCCATACTGTATTTTAGATGGAAATAATTTTTATTTCCATCAACAGTGTGCAAACATTCTCTTTCCTTTGCATCCTCGCCAGCATTTATTATTTTCTGTCTTCTTAATAGTAGCCATTCTAATTGGGGTGAGATAATATCTCATTGTGGTTTCTATTTGCATTTCCCAAATGATTAGTGATCATTATACATTGCATTATTGTATCAAAATATTACATGTATTCCATAAATATGGACAACTATTATGTATCCATAAACATAAAAAAATTTAAAAATTAAAAATAGCAT
>DB37_length_661_mean_cov_7.65809379728
CTCGGCCCCAGCGCACGCCGTGTTCAGCGCAGTCTCGCCCTGGCTGGTGCGCAGGCCCACGTCGGCGCCATGCTCCAGGTACAGAGCCACATGTTGCTCCAGGCCGCGCGCCGCCGCCACGTGCAGGGGCGTCTCCTGGCTCTCGCCTGCTGCCAGGTTCACCGTCGCTCCTGCTTCCAGCAGCAACTTGGCGCACCTGGGGACAAGAGAGCAAGGTCCTGAGGAAAATCCTGAAGGCTTGGGACCCCTTCAGCTTGCTGTGACACTCCCTTGCCTTTCCACCCCTCTCAGCTTGAGGTCCTACCTGGTGTCCTCCATGAGAATCATACAAGCCCCGCTACAGACAACAGAATTGGAAGGTCCTGAGAGCTACCAGAAGCATCTTCAGTTTTCATATGAAAAACTTAAGCCCAGCCGAGACTGTGTGAGGCCGAGACTGTGAGCGCCATGGCCTTGCTGTCGGTGGGGGCCGAGCAGGCCCAGGCTGCGGCAGCCCGGGAACACAGCCCCAGGTAAGCAGCAACCCGCACCACCTCTCTGCCCTCACCCCTGCTGGTGCGCCCCACTCAATACCCTCCCCTGTGCTTGCCCCACAGGCCGGCAGAGGAGCCCATGGAGCAGGAGCCTGCCCTGTGACGCCCCGGCCCCCATCCCTCTGGGC
>DB48_length_262_mean_cov_1.45419847328
TTTTTTACTTTTTTTTTACTTTTTCTTTGCTTCTAATTCATCAATTAGATAAAATTTTTTTATACTGTTCTTCAATTCATCTATATCTTCATTTATTTTCTTTCTATTTGTTTTACTAGTTACTAAGAAAGGAGTATTAAAGTCTGTAACTGCAACTGTGGATTTATTTATCTATTTTTTCAGTTAATGTACATTGAAGCACCACTATTAGGAGGAAAATTATGCAATGACCATCCTGATCACTGTCACTGCTATGGTTATG
>DB46_length_323_mean_cov_13.4922600619
GACGCAAACCGAATAATCATCAAATGGAATGGAAAGGAATCATCAAACGAAATCAGTGGAATCATCATCAAATGATATCAAATGGAATAATTGAATGGCACAAAACGGAATCATCATTGAATGGAATCAAGTGGAATCATCTAACGGACACGAATGGAATAATCATTGAATGGAATCGAAAGGAAACATCGAATGGACACAAATGGAATCATCACCGAATGGAATTGAATGGAATCATCATGAAATCGAATCGAATAGAATCGTCATTGAATGGAATCGAATGGAATCATCATCGAATGGAATCAAAAGGAATCATTGAATGA
>DB84_length_655_mean_cov_9.16030534351
ACCTTTTTATTTACAAAAAGAAGTTGTTTCTAACATATTCTTCTTACAAGTGTTACTTTTCCATAAATATAGGATAGAGGAAATGAAATGCACAGCGACATATCTACCTTTATACACTGTAGAAAACACTATAGAACGTTTAGAACTAGCAAAGGAATAGTTCTATCTCATTTGTTATTTTTATAGTCTAGTGATTTTGTGGAATCACTACATCATGGTGTAAATGATGTATAAAATGAAAAATGATCAGTTTCCTTTGCATGGAGAATATAGAGGATGCTTTGTAATTTATTTCCTACCTGTACTGTTGGCTACAGTAAAAGCAGCAGCTCGTTTGTTTGTAATTAGAATTCTGAATTTTCGTAAGATTTGTGTAGGATTCATGATCTTAAATGCTTTAGAACCACCATCATAAAATAAATTCAATTTTTCTGAAGGTAGGCATTTTAATTGCCTGCTCTTCACCTCATTGATGAGGGAGGGATTCACAGCCTAGGGTTATGGAGATGGCCAAACATGACACCTGACACTGCACAGGTGAGATCAATAGCAATTTGTCAGTCACAATCCAGTGGAGGAAGACACTACACACCATGCAGGGCCAAACAGGGGTTGCACTTGTAAAGAGTGAACATGTAATCACTGTGGGAGGCAG
>DB107_length_607_mean_cov_8.64909390445
TGAAGTTGGATAAAATCCGAAGTAAAATGCAAGAGAGGAGAAACTGTGAATTAAATGAGATTGTCCTGAATTGACTGAGAATAAGATTAATTCTTTCACTTTGGATTGCACTTAAAATTAAAAGTTTGTGGCCTGAAGTATTCATACTCACCACAGATGCATTACCTAGCTTAATCATCACAAGACTCTTAATAAGAAATTCTGTTAGTTTTATAAACGGGGCAGTGGCTATAATGAAGACTGTGTTAGTCTATTCTTGCATTGCTATAAAGAAATACATGAGGCTGGGTAATTTATAAAGAAAAGAGGTTTCTGGCCAGGCACAGTGGCTCACGCCTATAATCCCAGCACTTTGGTAGGCTGATGCAGGTGGATCACTTGAGCTCAGGAGTTAGAGACCAGCCTGGCCAACATATTGAAACTTCATCTGAACTAAAAATATAAAACATTAGCTGGGCATGGTGGCATATGCCTGTAAGTCCAGCTACCGAGGAGGCTGAAGCACGAGAATTGCTTGAACTCAGAAGGCAGAGGTTGCAGCAAGCTGAGATTGTGCCACTGCACTCTAGCCTGGGTGACAAAGTGAGACTCTGTCTCAAAACAAAAC
>DB95_length_233_mean_cov_2.57510729614
GGCCCTGTGTGGGACCTAGGTGGGAGCCAAAAAAAAAAAATGGCTCTATCCACTTAAAGGGTTTCAATCTAGGCAGACAAAACAGAATATCAGAAAATTGCACAAAGAATTTCATAAGAAGGGCAAGCGTCATAATGCTACAAAAGGCATGCAAAGTGCAATGGGAGAACAGAATATGCACACTCAGTTTCCTCTGAAATGTCAGGAAAAGCTACCTAGAAACGAAGATAGGA
>DB82_length_735_mean_cov_10.7591836735
TGATTCATGTTAAGAAGGAAAAATATACCTGATCTAAAAAATGTCTTCATTGAATTCAAGCAAATATTTTCTTGTTGATTTGTATTTAGTTTACTAAGCCTATAATGACTAATTTAATGGCGCCTAAAATTGCAGTTTATTCTAACAACAGTAAATAGTCAAATAATTGTTTTTTTTTCCTGGTTAATTAAATTGTAAAGTGCCTTTCTTATATAGCCTTCTTTTGCTTCTCCTTTACTAGTTGCAATCAACAGCATATGCAGATAACAATAACTAACCTGTACAATCCAGAGGCTGCTACTATGAACATTATGGACAAGTTTATCACTACTTATATGCATGGGAATAGGCACTGATCAGATTTAGAAATATAACATGTAAACAACCAAACTTTTAGATTAATGCATGTTCTAAATAATACTTTGTGTCTTAATGAGTGTTCAAATTCTAAATTGATCCTGAGTCTTACACATAAGCAAGATGAAGGGCTAATCAGTCACTACCACCCACCAAGTAGTTCATTCTGAGCTTTCCTCTTGGGTATACAATTCTGCCTTAATGTGCTATGTTAATTCATGTAATCATGCCTTTGTTCAACCTTCCACCAAGTCTTCATTGCATCCTTTCTCTGAACATGCTTCAGTATTCAGTTTGACAACTGAAAGATAAATTTTTGAAAGACATTTATTTTAACAAATTTCTTAACAAAACTCTGATTCAGGATACAAATGGAAT
>DB50_length_481_mean_cov_11.7546777547
AGGCCTTTAAATGTGCCAACTCAAGGAGCCTTGGTTGCCCCCTCAGGAAGGGTGCTGGTTGGGGAATTTCAAGGATTGTGTGAGAGGGTTTTTCTGAAAGGGCTCTGCACTCTACCAAGCACTGGAAGAAAGCATGGGCAAAGGCCTGGAGGTGAGAGTCAGTCAGTCATTGATGTGAGAAGAGCAAGAAGTAGAAATGTAAGGAATGGTGGGGAGGGGAGTCAGAGCTGGATGACCAAGCAAGGGTTCAGCTGTAGAGGGTCTGGCCCGCCAGGCTCAGGGCTCGGGCTTTATTGTGCTGGTGGTAGGGAGCCACTGAGGGTGAGTGGGGGAGAGCATGCCAGAGCATGCCTCAGAAAGAAAGGTGGGAGAAACGCTGGCATGGAGGGCCGCCCCCTGAGTTGGTGGGGTGGCCGGGCTCTGCCAAGGCTATGTGCCAGCTGCCTGGACTGTGTCCAGGAATGGGCACAATGACTCAACA
>DB45_length_319_mean_cov_8.26959247649
CTCTGTTGCCCAGGCTGGAGTGCAGTGGTGCAATCTTGGCTTACTACAAGCTCTGCCTTCTGGGTTCACGCCATTCTCCCGCCTCAGCCTCCCGAGTAGCTGGGACTACAGGTGCCCACCACCATGCCCGGCTAATTTTTGTTTTTTGTATTTTTAGTAGAGACGGAGTTTCACCATGTTAGCCAGGATGGTCTCGATCTCCTGACCTCGTGATCCGCCCGCCTCGGCCTCCCAAAGTGCTGGGATTACAGGCATGAGCCACTGCACCCGGCCTGTATCCCATAGGTTTTGGTTTGACTTTAAAGTTTTTCTTTTCTCA
>DB91_length_779_mean_cov_27.485237484
GAATATTTTTGATTTGTCTACTTTTCTCTCCATAGGGAGCTTATAGCTTCATTGCACTGTGTGTGGCATTTGGGTCCTGTTTGGCAGCAATGACTGCCTTTCTGTTTAGTGTCTGTGTGCTATGAAGATTGCACACAGGGGTCCAAATGCATCCTGTTTTGAGAATGTCAATGGATACACCAGTTGCTGCTTTGGATTTCACTGGTTGGTGGTAGTTGACCCACTGTTTGGAATGCAGCCAATTTAAGTGAAGACATATCCATATATGTGGCTCTGTTACAGTGGTGAAATCTGCAACCATAAGAAGGTAGGGAAAAATAAGCCAGATGTCTGGATGTGATTAAACTTCAGAGCTTGTTGATTACGATGATATTATATATCATATATATTATATATATTATATATATATATATATATATATATATATTATATATATTATATAATATATATATAATATATATTATATATTCTGTTCCCTTGACAGTTAAATGCCCTCTCTTTACCTCAACTAGCTGCAGGTAGAATATAATGCGTACAACAGAAAATCACTGTAAGTGTAATATGAAGATACACAGCCCTTTTAAGCATTTCATTATATTACATCTAGCTTACTTCTAAGTGATTTATTCAGATGTGACTGAAGAAAGTCTAAAGGGAAAAAAAGCAATTTAATTTGATAAATTAAATTATCAATTATAGCCAAATTATTTGGCTATAACAAATTAAACATTTTAAGCTGACAGAAGATGCAAACATTTTAAGTTGACAGAAGATATAAA
>DB111_length_740_mean_cov_7.06216216216
AAAAAAAAAGAAAAAAAAAACAAAGAAAAAAAAGAACACATAAGCAAAACGTGGGAATAATGAGATCTAAATTAATCTATCTAAAAATAATGCACTTTCTACCCCACCCGTGGTACTCAACAGATTCAGAACTGTTCCCTAGAGTGAATAATAGAAATCTGCAAGGAAAGTTTTGGTTGTCACAAATTACTGAGTGCTACAATGATTTAGTGGGCAGAAGGAGCAAAAAAAAAAAAAAAAATTCTAGACATTCCACAAGAAGAATAGTTCAATAATAATAATGGTCCTAGATCCTACATTACTTTAGAATGTTCTACTGTATATCAGTGAAAGTGACAAACTAGAAGATAATCTGAGCCTATGCCCCAAATATATATATATATATATATGTGTGTATGTATATATATATATACATATATATGTGATTAGTAAAATATGTTACCTGTAAAATATGAAATCTCACTTTTGCATCAAGACACACCAATGAGCAATTCAAAAGCACAAGAATACATTCATATGTAAATTCTGCATGTATTTCAAAGTTGTGGTTTATTATTTGTTCTTGTTGTTTGGTATTTCTACATAGTATTTTCTTATGCACAAAAAATAGAAAGTTGCGGGAGAATGGTATAACATACTAGGCCATCAAAAAAAGAAAGATAAAGATAAGCTTTTAAAATTAGTTGTTACTCTTTCTTTTATGAAAGAAAAGAATGGTATTTTGGTTTTCCATAAATTAA
>DB113_length_572_mean_cov_10.8094405594
TTTATGGCTGCATAGTATTCCAGGGTGTATATGTGCCACATTTTCTTAATCCAGTCTATCATTGATGGACATTTGGGTTGGTTCCAAGTCTTTGTTATTGTGAATAGTGCCGCAATAAACATATGTGTGCATGTGTCTTTATAGTAGTATAATTTACAATCCTTTGGGTATGTACCCAGTAATGGGATTGCTTGGTTAAATGGTATTTCTAGTTCTAGATCCTTGAGGAATAGCCACACACAGTTTCTATGGTTCAGGAATCTAGGCATGGCATATCTGGGTTCTCTGCATCATGGTCTGTCACAAGCCTGCAGTCAAGATATCGGGCAGGGCTAGGGTCTTATCTGAAGGCTCGACTGGGAAGGATCCATTTCTAAGCTCACATGATGGTTGGCAGGATTTGGTTTCTTGCAGGTTGTTGAACTGAAGCCCTCAATTCCTCCCTGGCTGCTGGCTGCCTTCAGTTCCTTGCCAAGTGTGCATCCCCAGCATGGCTGCTTGCTTCATCAAAGTGTGCAGACTAAGAGGGAGATCGGAAGAGCGTCGTGTAGGGAAAGAGTGTTAAGATTAGT
>DB88_length_339_mean_cov_7.52212389381
AATTTAATGCAACAAAAACTAAAAACAATTTTGTTTGTGTGTAGACAAAAACCGCTTTCCCATATAAGTGTCTAAATATATTTTTCTCAATTTATTCTAGGAAAATTTAAGTTTGGATTTTCATCACTAAGAATAAATGTATCTGAAATATATCTCATGTAAAAAATAAGGTGGAAACCTAGGAATGGGAGCGAAGGACATATGTTCAGTGAAGATGAAATAGTGTGTCAAAAAGAGCTGGAAAGTAGACACCCGGAGCTGATGGTGGAGAGGTAGGTGGAGGGCAAATAATCATGAACCTTGTCAGTTTGTTATCTTGTATAAGAAAGACAGCCAGGA
>DB95_length_1002_mean_cov_12.5748502994
GTTCCACCTGGGAAGCACCTGCCCACCAAGAACTGGGGATCTGAAGGGATCTTTTTCTGTCAGTGGCAAAGCTGGGAGTTCCTCCGGGGCCTGAAGCAGAAAGCAGACAGGACCAGGAGAACATGCATACTTCTCAAAGAAACACAGAGAACAGCCCCACGGGCTGGACCCTGTAACTGAAGAAAGGAGTCAGGAACTTTTTGCTCTAAGAGTCCTTGCTGAAACGGCGTAATGTTGTAGGGACTGTCGCGGCCCTGTGTTGTACCCTCACACATCCGCACCTATGGCGTGCTGGTGGTGTTGAATTCTAGAAGATGTGTTCTTCTACCTTTACATCATAAATTTCAGAACAGTGCATTTCATGACCAGAAGATGAATTACTGTTCACATTTTTCTGCATGCTCTGGATAAGATTTGCAATTGTGATCATTGCCAATGGAAGCACAGTAACAGCTTTCAGAGGGTCAGTGGAAGCCAGTATGGAAGATATACGCTGGACAAGGCAGCCTCTTGAGTGATGATGTAACTACCATTAAACACATGGTATCAGGGAACTACAGAGGTATGATCTGTGTTTTCAACAAGGACAGTTGAAAACTTCTTGCACCACTGAAGGCGGCGCCCTCCTGCACGTTAACAGTTTCTCCCTCCACCACACAGTTCGCTATCTCTCCATCGCTGGCATTCATACGGCCTCACCCATCTCCCCGAGGGACAGCTGCTCCCAGAACCACCCTGCAGCTGAGCAGCAAGATGAGCAGAATTTTCCCTGTGAGCAGGAGACAAGGCTAAAGCTGCATGTGTGTCAATCGTGAAAGCCCAAATCAGGAGACAGATTAGGACTCTAAGGGAGCTCCACTTACCGAAGACCATCTCCCCAGGAGAACAGGCACTGAGGGCCGCCCACCCCCACCACGCTCGGTTCTGAACAGAGAAAGGGAAACTCACATTTTTTGTGTAAACTTAGGGTAGGGGCGGGTGGAAAGGCGGATGCAGTCGACA
>DB79_length_444_mean_cov_4.05405405405
TGGGGAGGTCGGGATGCCTGGGATCCCTTCCTGGAGAGGCAGGCTGTCTCTGGAAAAAGCCTCCATTGCCCACCCGCCAGGCGGAAAGTCACCCTGTTCCCAGCGCGGTTTCAGCATTTAATTTTAAGGGAGCTAAGGAAGCGCGGCGCGCCCGCTGGGGGTGGTAAACAGCGAACACACCTGGGGGGTGCCACCCCCCCGGACGGGTGGTCCGGAGGGAGGCTGGAGCGGGGAGGCGAGGAGGGGGCTGTGAGTCCTCAGAGGCCCTGGGCCACCACATTTCTGGCAGCGTTTCCCAGACACCCCTCTGCTAGGCCATCCCTGGATAGCAAGTGTTTTTTGCCAACCTGATTGGCAAACAACTGAGTCTCATTATTGTTGTAATAAACATTCTCTGCAGTACTAGTGATGTTGGGCATATATTTAAATGTTTGACAATCATTTTACTCCTGAACTTAAAATAAAAGTTAAAAATAAAAGTTAATTTAATTTAAAAAATAAAAATATTATAAAAAAAGTATAAAAAATTATATGGAGTCATTGTAATTCTAGTGTAATAAAACAGTAACTATTTAGTAATGACCTATATGTTTGTTTTATGTATTTTATATTAGTCTTCATCTCCAAATTTAATTGTAATGTATTCATTTATTTTTGAATAATATGAGAAGTAGTTTAAATATATCTACTTGTCGGTAGGTTATTACATTAGAGCCTGTTGTCCTTTGATTGACAAAATAGCAAGTCTGTAAAATAAGCTACTTATAATAAATAAATAAATGCTGCCAAGGTGTTATGTATAACTTCATTGGAATTACAAATTATCAAGCACTACTTCCAAGAAAAATTTCAAGTGACAATTTTAGACACAAATTCAGAATATTACCG
>DB45_length_1172_mean_cov_41.2482935154
AAGAAGAGAATGCGCATTTGGCTCTTCTTTAACACCAAGTCCACAAAAAAAATATTGGGTTTCCCCTTTTTTTTTTTTTTTTTTTTCCCAACATATGAACTGCAGCATATCACTTTTTCTTTTTGTGCCTCAGGTTCCTCAGCTGTAAAATTGAAAAATATATGTATTAATAATATTATTAATAATAATAATGGTAATGTAATACTTGTTTGTAAAGCACTTTGAGATCCTTGGTTGAAAGGCACCATAGGAGTGCCAAGTATTATTATGTGGCCAAGGGGGTTATTTAAACTGTCAGTTCCCAAAGGCCAGGAAAGGTTGGGGTCATTTTTCTTAAAGACGAGCTGTAAATATCAACTAGGCAGCCAATAGTGTTGACTATGAAGATGCAAAACTATTACTAGGCTGATAAAATCATAGTTTCTTAATGGCTACCAATAAACACAATTTTTATTGTTAATCTTTCTGAAGAAACTAGTATATATCTTTTTACACAAAATCTATCAGTAAGAGATTGATTGGTTAAAGAAAAAAAGCAAAGCAAAACAAGTTGAGAGAATTCAGGCTTTATCAATATAAGTAATAATTTTTTAGAATGGTGATTTGATTTCACCATTTCAATTCAGCAGAGCCTGTATATATATATATATATGTATATATATGTTACGATGTGTAAAAACTCCTGCTTATGAAGTTTAACTTTGAATTCGGTATACTCATGTGAACATGATGCAATTCCTAATCAATCATCTCAAAAAGTTTAAATTAATATATCAAATATCTTATTTGTTTGGTTAAAATCAAATTAATCAGGGCAAGTTCCCTGAAAGATGACTTTGAAAGAGAAATGAGGCAGAACAGATCCAGATAGGAAAGGACGTTGGCAAGACTCACCTGCATGTTTTTAACCAGAAGGAAAAATACAAAAAGACAGAACATAAAGTATATAAATAATTGATTGCTTCAGAAGATTTGCTTGGAGAGTTTAAAATAATTAGTATCTCCCCTCATTATACAATCTTCATTTCTCATTTTTGGGAGCCCAAATTAAGGAACAAATCCTTCTAATTATTTTTTTTTTTTTTTTTTTTTTTTTTTTTTTTTTTTTTTTGAAATTAGCAGAGAGTCTTTGAGGGGCTTTCATTTTGGTTATGCCCTTTCTTTTCATCTGG
>DB103_length_547_mean_cov_5.16270566728
AGGCATAATTTTTTTCAGTTCATGCCTGGTTAAGGATAAAATATATGACTGATTTATGGACTAGGTTATATTTTTTGAGGAATGGGGAAAAGCATTCTAAATAAGAAGGTAACTTAGATTATAAATTATTGAGCTTTTCGTAATCTTTCTTATCTAATTCACTAAAAGTTATACTTAAGCCTTTGCTTTTAAAGATTAGAATTTTAAAAACAAGTTTTTTTTCCACCTAGTGGATTAAAAAGTGAATCAAGCCTTTGATCAGTTTAATAGGGAAACTATTGAGCCCAGGAGGTGGAGGCTGCAGTGAGCTGAGATCACACCACTGCACTTGAGCCTGGGTGACACAGTAAGACCCTGTCTGAAAAAAAAAAAGATACTATACTTTGCCAAGAATAAAGTGTTATAAATGTGCTCTGTGCACACTAAGCACAACAGCTGTGATGAAGACCAAGTAGAGACAAACTGAAGGTTCATCAGCCTATGCCCAAAATTTTCCATCTCTGTACCACTTAGGTTTTAGCAATTGGAGAATTCTTGCTATACTTCC
>DB113_length_370_mean_cov_10.6378378378
TAGTTCATCCTAACCCAAGATGTATAACTTTTACAGATAGAAAAGACAATAGCAAAAAAAAGAGTTTATATGAGTCATAAGCAAGTATTTGAAAATGAATAAACACAAGAGTTGGTATATGACATTTAATAAAATAAATCTATATTTTACTCACCAAAGAAGAGTAAAATTTTTTTGCAGATTTGAGTTCATTGTAGATTCTAGATATTAGTCCTTTGTCAGATGTATAGATTGTGAAGATATTCTCCCACTCTGTGGGTTGTCTGTTTACTCTGATGACTGTTCCTTTTGCTGTGCAAAAGTTCTTTAGTTAAGTTCCAACCATTCATCTTTATTTTTATTGCATTTGCTTTTGGGTTCTTGGTCATGA
>DB106_length_701_mean_cov_13.0527817404
AGGACAGCTATAGGGGCCAAGAGTAAACCAGATATCCATTATCTTTATGTTTCTCAGTTCTGCTTTAAGAAAGAAATGTACCTAACCAAAGGAAATGTCTCAATTTATCTATGAAACACACAACACCCAGAAAAATCTCATAAAATCTCATACATGGAACACGTAACATGGCCAGTTTAACAATCGGCCAAACAATCTGCAAAAATGATATAACAGTGCCTGAATTTGAACATCTCTAGACATAACAAATAGAGCATAGTTACATTACCAGACTAACAACGCTTGATTAAGGCATACAGATGTTCAATCTCATTAAGTAATAAGAAAAATATGAATTAAAACAACAGAGATACCATTACACACCCATTTAATTGGCAAAAATTTAAGCCTGATAATACCAAGTTCTGGCAAGGATGTGAAGTAACAGGATATTTCATATACTGCCAGTGGGAGTATAAATTGTTAAAAACCACGTTGGAAAAGAGTTTGGCATAATTTGATAAACTCAAAGTTATGCAAACTCTATGACCTAGCAAACTTCACTCTTGAGTATATTTCTCAAAGAAATGCTTACATACGTGCACCCAGAGACACGTAACCCAAATGTACATAGCAGCCCTGCTCATAATAACCCCAAACTGGAAATATTCCAGAAGTCCATCAACAGTAGAACAAGTAAGGAAATTGTGGTAGAGTAATTC
>DB109_length_287_mean_cov_4.85365853659
CTGACTATCTCTAACACCCATAGCTTACTGCGGGTTTGAACTGCTCCAAAGTAAAACTTATAATTAAATCCTGTTAACATTTGGAAGACCTTTCCTAACCACAGATCTCCTAATAGATGAAAAGACTCATCAAGTCTTCCCCTCCCACATGGGAGGAAAATTCAGTTTCAGCTCAGCTAGGGATTTAGTCTTACTAAAGATGTGGGAGGAAGTTCTCCAGCTGACCAACTTTCCCCAACGTGGAAAGGACCACAGCAAGGACACCTGAGCTCTCCAACAGATGTTCA
>DB46_length_433_mean_cov_13.6027713626
AACCACTCTATTCAATTCTATCTCATGAGTGTACCCATCAAATACATTCAATGATGATTTCATTTGTTTCCATTCGATGTTTCCATTCAATTCCATTCAATGAGTATTCCATTCGTGTCCTTTAGAAGATTCCATTTGATTCCATTCGATGATGATTCCATTTTATCCCATTCAATTATTCCATTTGATATCATTCGATGATGATTCCACTGATTTCCTTTGATGATTCCTCTCCATTCCATTCGATGATTATTCCATACGAGTCTGTTCGATGATTCCATTTGATTCCATTCGATGATGACTCCATTCGTGTCCATTCCATGATTTAATGCAATTTCATTTGATGATTACATTTGATTCTATTCGATGATTCCATTCGATTCCATTTGATGATAATTCCATTCCAGTCCATTCGAAGATTCCATTCGAGTAC
>DB98_length_284_mean_cov_10.8908450704
GCGAGTTCGCGGAGTGACTGGAGTTCAGACGTGTGCTCTTCCGATCTTATGAGGGTCTGAATGTTTGTTCCTCACAGGGGATTCCAAAACACTCCTGCTGTGTCTGAATGTTTGTCTTTCACAAAAGATTCCAGAACACTCCTGCCGGGGTCTTAATTTTTGTCCCTCACATAGGATTCAACAACACTGCTGCTGGGGTCTAAAAGTTTGTCTGTCACATAGGATGCCAGAAAACTGCTGTTAGTTTCTGAGTGTTTCTCCCTCACATAGAATTCCATAACAAT
>DB115_length_1429_mean_cov_13.6983904829
ACTGGGACCTCAGTTCCACAACCATAAGAAGCTGAGGTATGCCAATAAATATTGGGCTCAGAAGATGATTTTCCCCAAAATCTTCCATGTAAGAACTCAGACAATCTCATACCTTGATTTCAACTTTGTGATACTTTAAGCAGAGAACTCGGTCATTCATGCTAGGCTTCTGATTTACAGAACTGTGAGCTAATAAATGAGTGTTACACATGTATAGTTTTTAAACATTTAAACAATTTACAAAAATAAGATTCTGGGACAATAGAGACCGTAAGGGTAGCAGACAGAATGCAACCTAGAGAAGAACTGGCAGTTGGTAAGGGACCAAGGTGAAGGAGAATGTATTTTTCACCCATAAAGTTCAGTAGTGCTTTTAGAATTGCAAATATGCATTTAAATTTAATAATACAATTATGGTATATTAAATGTCAAATGACTGTTACAGAAAAGCACTTAAAATTAATACATATGCATGAGATAAATCCTGTCTGGTTGTCAAGGTCTGAATTCAAAGTTATATAAGCCAGGCTTTGCACTGAATTTTGTTACATCTTAAAGTTGCAAAGATCTTTGAATTTCATTGGTATTTAGCAAAGAAGCATGACCAAAGCTTAGTTAGAACTGAGAGAAAAGGTGAGATTTTCGGGCAGTCAGCAGCAAAACCCAAATGCTATTCAAATCCAAAGTAAAACTGAAAGCAATAGTCATCTTCATTGCTGCTGTCATCATTGTCCATATATATATATATATGGAAGGAATTATCTAGGGACTTCCTATCATCTGGCCTAATATTTTCCTGTAGTAAGGTATCCAAAAAGCAAGAAACGTAGCTCCTCATATCTTTTTTTTTTAACACTTCATGATAATCGGAGTAATTGCAGAGTGATATCCATTGATCCTCATTTACAGTTTGAGAGTTTGTAATATATAAGTAATCATCAGTTACTGATAAATTCCTCTTTTCCACCATCAATCTGTACTTGGACAAACCAGCAATCCTGGGGAAGCATAGCCACTTGTAGACCCAAAACTGTGGACTGTAGAGGGAGCAGACAATATTAGTGAATCTTCTTGGCTGGAGATAAAAATATATACCCTTACCCCGATGGCATTCCCTCTTCTTTCCTCAACCTCAAATTCTCAACTTAGTTTCTCTTTCAATTTTTTAATGTGTTCCCCTCTCCTCTCTCTGTGATTCATGGTCATTCACTCTCAACTTCATCTTTCTTCTTCTGGCATGGAAATGTCCTTTGCTTCTGTTTTCTCCAATAGTCTCTCATGCAGTCAAATCCCTCACTCCCCTGTGGAGCAGTTTCAGGATGCTGCAGTGACTTTGACTCATCATCCATGAGCTTTAACCATAGTCCAGGGGAGCATTTTCCAAACATTAAAATGACCTGTCATTGAAAACGGCTTTCTTAAGTGGTAA
>DB80_length_772_mean_cov_9.90932642487
AACAAGCAACTATTGACAGGAAATTGAAAAAATTAAAAATTACCCTTGATGCCGACATGAGCCTCATTAGTGAGATTGAAGAACAATTTTCCAGCTTGATGAGGATGAGAGACAGAGTTTATTGGGTTGAATAATGAATACAAGATTAAAAAATGGAAACAGTAAGTATTGAAGTTTGCTTTTGATAGGAGAGTACTTGTTACATTTTTAATAAAAGAGAAAATATGCAAAAGCCAATAGCAAATATGCAGATGCAGGGGGAAGAAGGTTGATTATGTAAGAGAATAAGGATATCTAAAAGGATAAATTTACTAAGAGAGTAGAAGGGATAGACATGAAAACAAACATCAAACATAAAAGCAGGCCCTCACAAGACATCAAATCTACTGGTGGCTTGATCGTGGACTTCCCTGGCTCAAGAACTGTCAGAAATACATTTCTGATCTATATAAGCCAGTCTATGGTAGTTTTAAGACAGAAATATACATGCTCATAATATACACATTGCAGTGAGCATGCGATTTTGTCTCTTATTCATTTATTATATGGAAAGTCTAGTATATGAAATAAGCTAATGCTCAGAAAGGTTTTAGTATACTGACTGACACATAATATATTTGTAATAAATGTGAGCTAGAACAACAATTATGTTAGCTATAGAAGCTTTTCTCAATCAGGCATTCTTTCAACAATTTGTTGCGTTGAAAAGCAAGATCAGCTTCTAGTTGTATATATTCTTTTTGCACTAAAATTGTTATTGCTGTCTGGACTA
>DB73_length_521_mean_cov_6.50863723608
CCTCATGGCACAGTGAACTTTTGGTTTAACTACTGGAATGTTCAGTCAAAACCAACATGTTGCACACTCAGCTTTTTTTTTTTTGAGACAGAGTCTCGCTCTGTTGCCCAGGCTGGAGTGCAGTGGCGCGATCTCCGCTCACTGCAAGCTCCACCTCCCGGGTTCATGCCATTCTCCTGACTCAGCCTCCCGAGTAGCTGGAAAATCTGTCACAGTTGACTTTAATTAGTTGGTCTGTGGGGGCTCAGTTGCTCAAAGGAAGAAAGATCCATGATCATTATTTTAAACTTTGCAGATCAATGAAGCCTTCATTTCTTAGGCTGGGTTGGGACGGGCAGTCACAAGCCATTGACGTTTTTGTTTGTTTGTTTGTTTGTTTGTTTTTGTCTTTTATTTTATATTATTTTATTATTATTATACTTTAAGTTCTAGGGTACATGTGCACAATGTGCAGGTTAGTTACAAATGTATACATGTGCCATGCTGGTGTGCTGCACCCGTTAACTCGTCATTTAGCATTA
>DB113_length_832_mean_cov_39.4326923077
GAAGAGTTCTTGCAGCTCGGTGACCCGCTCGATGTGGCGGTCCGGGTCGACGGTGTGGCGCGTGGCGGGGTAGTCGGCGAACGCGGCGGCGAGGGTGCGTACGGCCCTGGGGACGTCGTCGCGGGTGGCGAGGCGCACCGTGGGCTTGTACTCGGTCATGGTAAGCTTTTTGCAAAAGCCTAGGCCTCCAAAAAAGCCTCCTCACTACTTCTGGAATAGCTCAGAGGCCGAGGCGGCCTCGGCCTCTGCATAAATAAAAAAAAATTAGTCAGCCATGGGGCGGAGAATGGGCGGAACTGGGCGGAGTTAGGGGCGGGATGGGCGGAGTTAGGGGCGGGACTATGGTTGCTGACTAATTGAGATGCATGCTTTGCATACTTCTGCCTGCTGGGGAGCCTGGGGACTTTCCACACCTGGTTGCTGACTAATTGAGATGCATGCTTTGCATACTTCTGCCTGCTGGGGAGCCTGGGGACTTTCCACACCCTAACTGACACACATTCCACAGGGTCGACTCAGTCCAGGATGGTCTTGAAGTCTGAGGGCAGTGCCGGGTTGGCTGCGGCCTCCAGGGCAGTCAGCGTCGTCCCCGGGAGCTTCCGACTCAGCTGCGTCTGGGCTGTCCTGAGTGACCCCAGGAGTGGCACGTAGGTGACACGGTGTCGAGTCAGCTTGAGCAGGAATGCTTGGTGGCACAGCCACTGCACGGCCTCGGAGGGCAGAGGGCCGGCGGCGCCCTTGGCCCCCAGCGACATCCCTGCGTTCTTGGCTTTCAGGATGGAGTAGCAGAGGGAGGCCGTGTCAGAGATGACGCGCAGGAAAAATGTGGGGT
>DB72_length_768_mean_cov_8.59375
GAAACAGAAGATTCATTGAAAGAGATTAAGGCATGAATGGGATGTGAGTCAATGGAGACACAGAGTATACAGTACTTGGCTAAGATGGAAAAAGCAGAAGAGCAAATGGCTCTCCTTTCTCCCTACCAGAGAGGGAAGCCAAGAGTCAATGGAAGATTTTTTGTTTTCTTTATGGAAAGACTTTAGTATATTTAATTCTAGGATAGACCTAGAATTAAATAATAGAATATGAGACAGAAAGATAATTAGCACTTATTGAGAGAGTGGAATGGAGTCTGGGATAGGGTGGCCAAACTCTGGACCAGACACTTGGTAATTAAATAGAAAGTGTCCATGACTTTAGGGAGCCATAGGCTGATAACGGAGATAAATCAAACTATGTTCAAGTCCTAACCCCCAGTTCTTGTGAATGTGACCTTATTTGGGCAGATGCAATCAAGTTAATATAAGTTCATTAGGTGAATTCATATCTGATATGACTGGTATCCTTGTAAGAAGAGGAGAAGACACACGGGGACACAGACACACAAAGGCAGAACTCCAAGTGAAGACAAAGGCAAAGATTAAAGTGATGCAGCTGCAAGCTGAGAAATGCTCAGAAAACTACCAGAATCTAGGAAGAGGCAAGGGAGGATTCCTCTACAAATTTCAAAAGAAACATGGCCCTACCAATACCTTCATTTTAGACTTTGAGCCTCCAGAACTATGAGAGAATACATTTTTGTTATTTTAAGCCACTCAGTTGGTGTTGCATTATGACAGCCCTAG
>DB56_length_331_mean_cov_3.17220543807
AAACATCTGAGGCACAGAGAAACTATTTGCCTTGGGTCCCCCAGCTCGTGGTGGCAGATCTGATTCCAACTCAAGTCTGCCTGACATTCAAGCCTGTGTTCTGGCTGCCCTGCCCTGTGGACCCTCTTTGTTCCCCTAAGGCTGGTTTCCTTTGCTTTTTGTGACTGTACATTTTAGCTGTTCATGAGGCTGAGTTCTGTCCGTTGATGTTCTATGGTTTGGAGAAGTCTTTAGCTTCTCTAAGCCCGGGTCTTCTATTCCATAAAAGAGGGAGAGGAAACCCCACCTCATGGTGGTGTCTGAGGATTAAAAAAGTTATGCTCATCAGAAC
>DB110_length_600_mean_cov_12.0516666667
AGAAATATCTAAAGTTATGTGACAAATTTGCATATATCTATTAAATTTTTACAGATCAGACTATATATCATGGACCCTGATTTATATATAAAAATTCATCATGACAACTTTATAAAATGCATCTCGACTAAACAGCTAACATTCTGAATTCTGCTTTATGCAGTGTGTTTGGGTCATACATAGAGGCCGTGAAAACACTGAGCTTGGCTTAAATACACTGGTTTCTCTTATCTACGTCACCATCAGTTTAAAGTAAAATTTGGAAGAAAAAATATATTGAAGAATAATATAAGTAGGCACTCAAACAATGTGCCACACACTTCCATCTTAAAACAAAGTTAATATGTAGAATGGCACAGGCTTCAGACATTTTCATATTATCTGGTAACACTTTTCTTTAACTACAGCATTTAAAATATATAGGCAGGTTAATATAAGAAATATCATTCCAAAGAGTAAATTTTCTCTTTAAAATTTTTTAATGTGATGCCTCCAGCTTTGTTCTTTTGGCTTAGGATTGACTTGGCAATGCGGGCTCTTTTTTGGTTCCATATGAACTTTAAAGTAGTTTTTTCCAATTCTGTGAAGAAAGTCATTGGT
>DB83_length_1019_mean_cov_13.6467124632
ATGAAGACTTAATTCAAAACTATTGCTGAGCATGGTGGCTCATGCCTGTAATCCCAGCACTTTGGGAGGCCGAGGTGGGTGGATCACTTGAGCCCAGGAGTTCGAGACTAGCCTGGGCAGCATGGTGAAACCCCGTCTCTACTAAAAATACAAAAATTAGCAGGGCGTGGTGGCAGGCACCTGTAATCCCAGTTACTCGGGAGGCTGAGGCAGGAGAGTCACTTGAAACCAGAAGGTGGAGGTTGCAGTGAGCTGAGATCGTGCCATTGCACTCCAGCCGGGAAAACAGGGCAAGACTCCGTCTCAAAAACAAAAAAGACCAAAAAAAACAAACCAAACCAAACAAAAAAATATTGCCTTTTTCGATACTACCTAAGGCCTGCCCTTCTCCCATCCTGTGCCTATAAAAGCTCCAGACTCAGCCACAATGAAGAGATACGCGACTTTGGGTGAAAGACCATCTTCCTGTCCCCTCTCCACTGAGAGCTGTTTTGTCACTTTGGCTTGAAGGCAGGGTTTCACTGGGGACCCACCCCTATCTGCCTAGGCATTTGTCAATCTCCTGCTACTATCACAAGCATATAGACAACGGTATATGCCTACTCGGCCCACTGGGTCCTCATCACCCATCAATTGTCAGCATGACCTCATTCTTCTTGGATGTGGGAAAAGATATTCTTGAGTTCGGGCACACAGAAGGCTATAATACTGTGACTTTCTGCCCTCCATCATTGTAAGGCAGCTGCCCCAAGTGATGGGAAGCAGCAGCAGGGCTGAGCCGGCCACAGAGCTGTAGCCCAGAGTCGGGGAAGGGGCTGATTAAGCTGTTAACATGCTGCTGTCTGTTGGGCTGTGGGCAGATGGACTAAAAGAGCCAATTAGCACATTGTAACACCCCTTCTGGGGCTTTGAGGTCATGGACACTCTTGACTGGGGACCACCACATTTCCCTCAGGGTGACATGATTGGAGCCTGCATAGAGCCTGCCCCTGCCAGCATTTGGAATGGTAGCTGAACTC
>DB53_length_304_mean_cov_8.84539473684
TTACACCCTCCTCTGTGCCCCCCCCGTACACCCGCCTGCATTACACACTGATGTGTGCCTCCACAGTGCACCCGCCTGCATTACACACTGATGTGTGCCTCCATGGTGCACTGCCTGCATCACATACTGATCTTGCAGGCCACAGGACACCTTCTGTCTCTTTAGAGAACTTACATATATCTATTTTGATTCATCTGTAGACTTTATGGTTTAATTTACTGAGAACATTTTCTCTTCCAAGTTCCAAAGTTATTAACTGAATAAATGGCATATTTTAAAAAAAAAAAAAAAAAATTATACACTT
>DB113_length_743_mean_cov_12.8398384926
CGTCTAAAAACAAAAAACAAAGAACAAACACGAAAAAACTTAGGCCAGGTGCAATGGCTCGCGCCTGTAATCATAGCACTTTGGGAGGCCAAGGCAGGTTGATCACTTGAGCCCAGGAGTTTGAGACCAGCCTGGGAAACATAGCGAGACCTCAATTCTACAAAAATTTTTTAAAAACTGGCCAGGTGTGGTGGCGCACACCTTTAGTCCCAGCTACTCAGGAGGCTGAGGTAGGAGGATCCACCTGAGCCCAGGAGGTTGAGGCTGCAGTGAGTTGTGATTATGCCACTGCACTCCAGCCTGGGTGACAGAGCAAGACCCTATCTTAAAAAAAAGAAAGAAAGAAAACATTAGCCAGGTGTGGTGGTGCCAGCCACTCAGGAAGCTGACGTGGGAGGCTTGCTTGAGCCCAAGAGTTTGGAAGGACACCAGAATCAGAAGCACCAGCATGGGACACATGGAACTTTGTGCCATGGGCAAGGAATGGATCATTCTCCTTATGTCACAAGTGAGAAAACGGAGCCCAGTGAGCAGGAGGGACAATGATTCCAAACCTTCTGCTGTTTCGCTGCACAGGCCACCGTGCCCTTCAAATCCAACATGTAAATGCACACACACTCTAGCGGCCCCATCGAGTCCAGGCTGTGACCCTCTGCCTTGGGGCCACAGTGCTGTGTGCTGAGCCCTGCAGGCTGGAGGCAAACTGACTGATGGATTTGAACCCCAGATCTGCCACTTCTCAG
>DB99_length_420_mean_cov_7.68095238095
AGGGTTAGGGTTAGGGTTAGGGTTAGGGTTAGGGTTAGGGTTAGGGTTAGGGTTAGGGTTAGGGATAGGGTTAGAGTTAGGGTTAGGGTTGGGGGTAGGGGTAAGTTTAGGGGTAGGGGTGAGGGTTAGGCTTAGGGTTAGGATTAGGGTCATGGTTTCATTATCTCAGCAGGAGGAATGGGGAAGGAGAGCAGGGTGTTAATAAGGAGAAGGTCAGCAATAAAACGTGAGCAAAAGAATCTATGTCATAATTCAGTTCTAAACCATAGTAATTTATAGCGTAAATTCTTTTTCACATGACGTATTCTATCCTGGGATAGTCCATATCCTGAGTTATTTTATTTAGTTTGAATAGAGTTTGATTAACCATTTGGCTGTAAAATTCTGCATATTTTGACAAATGCATTGTAGCAGGTATCC
>DB78_length_313_mean_cov_4.79872204473
ATACCCCCAGGTACGCGGGAGGCTGAGGCAGGGGAATTGCTGGAACCCCGCGGGTGGAGGTTGAAGTGAGCCAAGATTATGCCATTGCACTCCAGCCTTGTGACAGAGTGAGACTCCATCTCAAAAAAAAAAAAAAAAAAGACACAGGACGGCCAGCTGGATAACGAGTCAAGACCCATTGGTATGCTGTATGCTAGGGACCCATCTCATGTGTAAAGACACATACAGGCTCAAAATAAAGGGATGGAGGAAAATTTACCAAGCAAATGGAAAGCAGAAAAAAGCAGAGGTTGCAATCAAAGTTTATGACAAC
>DB53_length_288_mean_cov_12.28125
ACAGACACAAAAAGAGACACAGAGAGAAAGACAGAGATGAACAGAGAGAGACAGAGAGAAACAGACAGAGAGAAGGTCCTAGCCCAGTAGCGATACAGTGCCTTTTCTTTCATTTTCTCTTTCTTTTCTTTTTGTCTTTCTTTTATGTATGTATGTATGTATGTATGTATGTATGTATGTATTTATCTGGAGACCGGGTCTCACTCTGTCACCCAGGCTGTAGTGCAGTGGCACGATCTTGGGTCACTGCAACCTCCGCCTGCCAGGTTCAAGCAATTCTTCCACCCC
>DB46_length_351_mean_cov_5.82336182336
TGTATTGTTAATCACTTTTTTGGTCCCAAGAATAATATAATCACACAATCTCCTACTGTAGCCTTTTCTGTGTCCACTTTCTTTTCTCAAAATTGTAAATAATGTTCTCATTACATTAGCCTATGTTCGCCAGGTTTTAGTAGATAAGCTTCATAAGCATCAACGCCTCCAGTTAATGAACGGCAAGGTTTCACTTATTTCATAAACTGGCACTTCACACTTAATGCTTCCTCTTGAAATAAAGAGTAGGAACCAGTTTATAAATCACTACATTGGTAATAAAAACTATATAACGTGAGCTAAAATACTATGACTTATCCTTAAATATGCATTTCTGTACCACCAAAAATG
>DB116_length_575_mean_cov_8.82782608696
TACTGGATATATACCCAAAGGACTATAAATCATGCTGCTATAAAGACACATGCACACATATGTTTATTGCGGCACTATTCACAATAGCAAAGACTTGGAACCAATCCAAATGTCTAACAATGATAGACTGGATTAAGAAAATGTGACACATATACACCATGGAATACTATGCAGCCATAAAAAATGATGAGTTCATGTCTTCTGTAGGGACATGGATGAAATTGGAAATCATCATTCTTGACCTACAATGATTATAATAGCAACTCTTTGTAAACGTAAATGAACCTCACAGAAATCATAGCATTACATAATCTATCAAAACAAATAATAGCAATTTATTATGGTGGTTGAAATTTTGCTTAGGAAGTAACCCTATTTAAGTTTCTCTCAAAATGTACATATATATATATACACACATACACACACACACACACACACACACACACACACACAGATGACATGGTTCCAGTAGTTAAGACATTCTTCAGTATGGTACTTATATGGGAGAAATAGTCATTATAGATAGGACCAATGACTGTTCTTTAAAGGAACTAGACACATGTTCCTGAAATACA
>DB53_length_701_mean_cov_6.57774607703
TAAGGGCTGAGTAGGGTATTATTCATAATTGTTATTTAATTTGGTCTTCTTCCCATCTTCCTTCTAACAGAAGGCTTTTCTGCCTTGAAAAATTACACCATTTAAAGATGCCCTATGTCTGTGATTATATGCTATATAACCTGGCAAATATTCTTCAAATAAAAGCCCACAAGTCCAGTAAAATTTGCAGTAGCAGATGACATTTTCACCAAAGAACAGAGCCAGTTTTTCACGAAGGTAGAAGAAGGACCCACCCCCACTTGACTATCTTGTTTATTTGACTGACTTCATTAATCCCTGGAGCTTCCTGATAACTCCAGGAAAGCATCCAAACTCATCTCTGTCTGGCTCCTTCTTGTGTCACCAGCCCCAAGAACTGAAGTACTGTCAAGAACTTTCTTTTTGTGAGCAGAACTTTACATTCCTAAGATAATTTTTAAAAATACAGTTTTATTGAGATATAATGCATACCATACATTTTACCCTTTTAAAGTTTACAATTCAGTGGCTTTTAAAATATAATCACAGAATTGTGCAACTATCACCACAGTCAAGTTTAGGGCATCTTAATCTCCCCGGAAAGAAACCCCATACGCGTTAGCAATCATTGCGCATTTCCACCACCCATTCCTCCTCCCTACCCCTAAGCAATCTATTTTGGTCTGTATAGATTTGACTGTTCTGGACATGTCATGGAAGTG
>DB83_length_747_mean_cov_9.71619812584
TGACCAAACTGACAAATACAAGGGGAAAGGATTCCCTATTTAATAAATGGTGCTGGGAAAACTGGCTAGCCATATGTAGAAAGCTGAAACTGGATCCCTTCCTTACACCTTATACAAAAATTAATTCAAGATGGATTAAAGACTTAAATCTTAGACCTAAAACCATAAAAACCCTAGAAGAAAACCTAGGCAATACCATTCAGGACATAGGCATGGGCAAGGACTTCATGTCTAAAACACCAAAAGCAATGGCAACAAAAGCCAAAACTGACAAACAGGATCTAATTAAACTAAAGAGCTTCTGCACAGCAAAAGAAACTACCATCAGAGTGAACAGGCAACCTACAGAATGGGAGAAAATGTTTGCAATCTACCCATCTGACAAAGGGCTAATATCCAGAATCTACAATGAACTCAAACAAATTTACAAGAAAAAAAAAAACAACCCCATCAACAAGTGGGCAAAGGATATGAACAGACACTTCTCAAAAGAAGACATTTATGCAGCCAACAGACACATGAAAAAATGCTCATCATTACTGGTCATCAGAGAAATACAAAGCAAAACCACAATGAGATGCCATCTCACACCAGTTAGAATGTCCATCATTAAAAAGTCAGGAAACAACAAATGCTGGAGAGGATGTGGAGAAATAGGAACACTTTTACATTGTTGGTGGGAGTGCAAATTAGTTCAACCATTGTGGAAGACGGTGTGGTGATTCCTCGAGGATCTAGAACTAGAAA
>DB56_length_750_mean_cov_8.32266666667
AATGTTTTTGTTTTCTCAGACAACTACTGATTTTGCATTTATAAGTGTCAAGTGCCATGACTTTTTGCACAGATATACCCATACATGCATGTATTATGAGTTCTTCAATTCCCAAAGTCATTTTAATAAAGGTGGCAGACACCATGATATGTCAGGAAAGATGATCTGTGGGGGCAGATGGGTGTTGCACAATTACAATTACAATGGAGCCAACTGTATAACTTGAACTTAGGCTGGCTACGGCGCACATGATATGCTTCTTTTGGGAACATCGCATAGCACACTTTGGTCTGCTTCATGCCAATGTGCTGAAATGTCAGAGAAATCACATATGTTTTATTTCATTGTAATGTTCTATTTAAAATGTCTATTAGGTATATGTCTACTGTGGTAAAGGGCATTTAAATACAGTATTTTGTTATTGAAAGAAATATTGACACAATATATTTATATTAAATTTCTTAGCTAATTCCAAATTGTGACCTTAAACAAATTTATATGTGTGCATGTGTGTGTGTGTGTGTGTGTGTGTTTATGTGGGTAGGATATACTAAAGAGAATTTTCAAATATGTTTTCTTAAAATTATGGAAATAAAATTTAAGATATATGAATTAAAAACTCACTACTAATAAATAAACCCGCAAATTAAAGAACACTATTTCATTATGCACACACACGTATTTTATCGAAGCAGCAATTACAATTTTCATGAGATTATATCAGTTTAATTTTAAATCTCAATTAGTTTC
>DB37_length_335_mean_cov_5.40895522388
AGTGCTGGGATTACAGACGTGAGCCACTGCGCCCGGCCATTTTTTTGTATTTTTAGTAGAGACAGGGTTTCACTGTGTTAGCCAGGATGGTCTCGATCTCCTGACCTCATGATCCACCCGCCTTGGCCTCCCAAAGTGCTGGGATTACAAAGTGCTGGGTGGCGTGAGCCACTGCGCCCAGCCAATCCTAGCACTTTTAGAGGCCGAGGTAGGAGGATTGCTTAAGCCCAGGATTTCAAGATCAGCCTGGGCAACATAGTGAGACCCCATCTCTATTAAAAAATAAATAAACATGTTGACACCTCAGATCTTGTGTACTCCCTGTGAAGAGGTGC
>DB67_length_306_mean_cov_2.94117647059
AACCAGGGGGATGGATGGACGGTATGGTAGTTATATTTTTTTTTAATAGACGGAGGCTCACTCTGTCACCAGGCAGGAGTGCAGAGGCACGATCTCAGCTCACTGTAACCTCCGCCTCCCAGGTTCAAGCGATTCTCCTGCCTCAGCCTCCCAAGTAGCTGGGATTACAGGTGTGTATCACCATGCCCAGCTCATTTTAGTTTTTGTTTTTGTTTTTGTTTTTGTTTTTTTAGTGGAGACAGGGTTTCACCATATTGGCTGGGATGGTCTTGATCTCTTGACCTCATGATCCACCTGCCTTGGCCT
>DB54_length_904_mean_cov_11.5077433628
CTGGGATAAGAGGCATGTGCCACCATGCCCAGCTGTTTTTTGTATTTTTAGTAGAGACGGGGTTTCACCATGTTGGCCAGGCTGGTCTCGAACTCCTGACCTCAGGTGATCCACCCACCTTGGCCTCCCAAAGTGCTGGGATTACAGGCATGAGCCACCGCACCCGGCACGTGTGCTCTTGAGGCTGGTGTATTTGCAGTGTCAGTTTGGGGCAGAGACCTCCTTTACCTGTCCTGGGCTCTGGGAAGAGGCTCGGCCCAAATGTGGCAGGCGGGGGGAGGAGGCACCAGGATCCGGATGGGGACAGGGCTGCCGGCAGAGGGTGGGCTCCAGGGCTGCTGCAGAACGGAGCGGCCAGGGTGGGGCCCCTCACATGAGCCAGGGACTCAGCAATGCCTCCTTCTGGCTTGGTTCTTGAGGTGATGGTGTTTCTCTGGCAGAAATGGCGACATAGGGCCAGGAGCCTCCCATCCTGCCCAACATTGTCTGAGCCGTTGCCTGCAGCTTGACATGTACACACCGTCCCCTGGTGATGTCTTGTGTCTGGCTGGAGAGTCTGGAGAACCGTGGCCTGGCTCCCTCGACCCGCATCTCACCTGGGACCCCAGAGATGCCCCCGGCCCCTGGCCTGGCTTCCCCCCAGAGGGCAGGGCCTGGGCAGGTCCCTCGCCCCGGGTTATTCCCCCGTCCCTTTCAGTTGGGCAGCTCCTACCGATTCCTCCCGAGAGATCTCGTGAACGGCCCTTCCAGCCTCCCCCATCGGACTATGCTGCTCATTGGCTGCAGCCTCGGGAATCTCGGCCACGTGGTAGGCGCCAAATTTTGCAGAATGAATGGAATTCGGAATCAGCTGGTGGCTCCGGGGACCTTAGGGTCATTCTAGGTCAGCTCCATGGGTGGAAAT
>DB51_length_498_mean_cov_6.89759036145
TGTTATGTGTGAATTTGATCCTGCCATTATGATTTTAGCTGGTTATTTTGCTCGTTAGTTTATGCAGTTTCTTCCTCACCTTGATGGTCTTTACAATTTGGCATGTTTTTGCAGTGGCTGGTACCAGTTGTTCCTTTCCATGTTTAGTGCTTCCTTCAGGAGCTCTTGTAAGGCAGGCCCAGTGGTGACAAAATCCCTCAGCATTTTCTTGTCTGTAAAGGATTTTATTTCTCCTTCACTTATGAAGCTTAGTTTGGCTGGGTATGAAATTCTAGGTTGAAAATTCTTCTGTTTAAGAATGTTAAATATTGGCCCCCACTCTCTTCTGGCTTGTAGAGTTTCTTTTTGCTCAAAATTGCTTTGGCTATTTGGAGCCTTTTCTGGTTTCATATGAATTTTAGGATCAACTTTTTCTATTCCTGTGAAATATAATTTTGTGAAAAATATCATTGGTATTTTGATAGGGATTGTATTGAATCTATAGATGACTTTGAGTAG
>DB82_length_350_mean_cov_8.08571428571
CTCACTCTGTCGCCCAGGCTGGAGTGCAGTGGTGCAATGAAGGCTCACTGTAACCTCTGCTTCCTGGGTTCAAATGATTCTCCTGCGCCTCAGCCTCCTGAGTAGCTGGGACTAGAGGCAGGCATGCCTCTAGTGTGTGGCGGCGCATGCCTGTAATCCCAGCTGCTTGGGAAGCTGAGACAGGAGAATCGCTTGAAGCCAGGAGGTGGAGGTTGCAATGAGCCGAGATTGTGCCAATGTACTCCAGCGTGGGCAACCAAGAGCGAAACTCCATCTCAAAAAAAAAAAAAAAAAAAAGTACACATTCAATGCCAGGCGCGGTGGCTCACACCTGTAATCCCAGCACCTTG
>DB111_length_636_mean_cov_7.07547169811
CATAAAAGCAATAAAGTTAAATATATACATATTTTGCTGAGAAGTCAAAAGACTTTTTTAAAATTAAACTAACAATATTAAACTAGTCATGTTTACCAAAAGATTTACTCAATTCACATATTCTTAAAAATATTGGGCTTATTTTTTTAATTCATGACCAGTTATCTTTAAGTTAATTCAGTACCATGTAGATAATACACAAAGACATTTATAGACATATATATACATGTAGACACAACATATAACTTACTCATGTTTGTATCTAAAAGCCCTAGAGAGGGAGTTCATTGTAAAAGGGAGTAGAGCTTCAGACCTGAAAAGAAACTGTTTACCCACAACTCTGGGGGCTTCTGACCTCGTGATCTGCCTGCCTCGGCCTCCCAAGTGCTGGGATTGCAGGTGTGAGCCACTACGCTCAGACAAAAACATTTCTTTACTTGTCTTTTTCTTTCTAAAATTTATCTTTTTCTTTCTAAAATTTACATCAAGAAGGAATTTTGGAGATGGGGCATTTTTGTTTACTGGAGGCCTAGGGTAATCACTATTCAAAGCTGTTTCTCTTTGAAATTTTTCAGTAAATAGTTTTCTTTTTTCCAAACCACAGTATATGGTTTTATTTAGTTCCAGAGAGAAGAC
>DB100_length_240_mean_cov_1.8
CGCCTGGGTGGCAGGACGGGGCTGTGGCTATGGAGCCAGGGGGATCTGGCCAGATTGGCCTGCCAAAGGGGTGGGATTACGGGAGGGAACCAGTGCGGGCGGCCCCTCAATGCTAAACAGTTCCTTAAAAACTCAACGCAGAGAAGACGTACTTGAAGCAGGTAAATTGGGGAATGTCCTCACGAACTACAGGTAGGTCTGTCTCCTTGTTGGCCACAAACTCTACAGACTATGGTAAGA
>DB38_length_516_mean_cov_8.7015503876
TGTAAGCACATGAAAAGATGTTTAACATTAATGGAATGTTTGATTTGCCTCAGAGAACTACAAGTCAAAACTACAATGAGACTCTACTTCACACCCATTAGAATAGCTGTTATTTAAAAAAAAAAAAGCAGAAAATAACAAGTGTTGGTGAGGATATGGAGAAACTGGAACCCTCTGCATTGATGGTGGGAATATAAAATGGCACAGCCATTGCGGAAAACAGTATGGGGGTTCCTCAAAAAATTAAACATTATTTCATTTAGCATAATTTCTTTAAGATCATCCAGGTTGTAGTATCACAATTTCCTTCCTTTTCAAGGCTGAATAATATTCCATTGTATTTATATACCACATTTTATTTATCCATTTATCCATTAATGGACACTTAGGAGGTTTAAACAAGGTAGCAGGTGCAGAGGCAGCAATGTGGGAAGCAGAAAGCCACGAGGGTAGGGAGGAGGGCAAGAGTGGAGCACAGTCCTGTCGCTGTGGGGAGGAGCTTGGGTTTAACCTGCA
>DB49_length_788_mean_cov_12.0596446701
TCTTTATATCCTCTGATTAACAATTTTCATTAGTAATGTGTTACACAACCAGTACTTGTTTAGACTAACCTACATTTTACCAATTTCTTTGCACATTGTTCCTTCCTTTTTGGTTCTATGTCATATTTCTAAAGCATATCTTTCAGTAGATTTTTCCCTGGTAAAAAATGGCATATGTTCTTAAATGTATTTGTTTGACAATATCTTTCATTTGTCTTTTGTTTGAGTGACAGTTAACTGGCTACAGAATTCAACATTGAATGATTTCTTTATCTCTGTACTTTGAAGACTTTATTTATCTTCCATCTTCTATTGTTGCTGATAAGTACTGAGAATCTGCTCTATTGTTTATTCGATTATGATTAATCTCTTTTTCTCTGTCTAGATTCTTTAAGATTTTATTTTTGCCTTTGGTAGTCTATAGTTTCTCAACATTTTATCTAAGTATCTATTTTTACTTAATCCTGATTAGAACTCATTTGACTTCCTGTGTCCAAATCAATAAAAACCCTAATCAATTCTGTAAAGTTTGAAGCCAGTTTTCTTCTCAAATATTATATCTTCTTCATTCTTTCAATTATGTTTCTGAAACTACTATTAGTTGTGTTTTAGATCTTTTCCATAATCTAAATCTCTCATTTTCCACCTCATTTTTTTTTGTGTGTGTGCTATGCTCTTAAGTAATTTCCTCATATCTACTACTTTGCTGTGTTCTCTCTTCTGCCATTTCTCGACTGTTATTTGGTTTTTTATTGGTTTTTTTTTTATTTTATTTTATTTTTCTGTTT
>DB101_length_311_mean_cov_15.0450160772
CACCCCCCCCCCCCCCCTCCACACACACCCACCATACAACCATACCACACACACCACACCCCTCCACATTCACACACCACACTACACACACACACAAACATACCACACACACCACACCCCTCCACATTCATACACACACACACAAACATACCACACACACCACACCCCTCCACATTCACACACACCACACTACACACACACACAAACATACCACACACATTTGAATGCTTAGCTTCTTTTAACAAAGAGTTATTGAATTGATACATTCTGTTGAGTCATCCAGGCAGACTAAAAATTATTCCTGCTAAAAT
>DB57_length_223_mean_cov_2.45291479821
CGAAGATGACAGCAAGGATCGGCTAAATACCGCGTGTTCTCATCTAGAAGTGGGAACTTACAGATGACAGTTCTTGCATGGGCAGAACGAGGGGGACCGGGGACGCGGAAGTCTGCTTGAGGGAGGAGGGGTGGAAGGAGAGACAGCTTCAGGAAGAAAACAAAACACGAATACTGTCGGACACAGCACTGACTACCCGGGTGATGAAATCATCTGCACACTG
>DB53_length_406_mean_cov_5.68965517241
TTCCTAGCTCTGAACTGGGGCCCTGGCTGGGCCTAGGACAGACACTGAGTTTTATGCTTTCTTGACATAAAAATAAGGACTTAAAGAATTCCAGCTTTTAACACATTCAATCTCATTTTCTCTCAACTCAATTTGTAAATCTTCAATGTACGTCTTTTTAATCTTTATCTTTTTTTTTTTTTTTTGTGACAGGGTCTCACTTTGTCACCCAGGCTGGAATGCAGTGGCGCAATCTTGGCTCACTGTGACCTCTGTCTCCCAGGTTCAAGCAATTCTCGTGCCTCAACCCCACAAGTAGCTGGGACTACAGGCATGTACCACCATGCCCGGCTAATTTTTGTATTTTTAGTAGAGAAGGGGTTTCGCCATGTTACCCAGAGGACAAAGGAAGGTGGCTTGCAGAGGG
>DB98_length_476_mean_cov_7.83403361345
AACTCCATCTGCTTTTAGAATGCATTTCTCAAGGGCAGTGTAAATGTGAGGACTCTTTGCCACGTGCCACACACCTGGAGCACACCTTGCAAAGGGCGGGTGGGGGTGGCTCTATCCCTGCCCTTCTCATTCGTTTCTGCTACTCCTAGTTCTCTCTGCTTCTATCTGCTCTTCACTAGCCACAGTCTGCTCCTCTCCCCAGGCTTTTTCCCTGGCATGCTCTTCTGCCTTGTTGATTTCCAACAGAGACGTAGGCAGCTAATATGCCAACAACTACAACACTTAATTTACACACCCACCTGTCCTCTTTTCAGCTGACAAAAACTAATCATTTTTTATTAGTTGGGAAATATTAAATGCTGCTAGTTATTTAAAATACTAATTCTGGTGAAATGACCAGTTGCCACTTTATAACATACATCCTTTAAAAAAATAAAATAAAAACCTATGTTATTTTCTTCTTAACTGCAATGTCA
>DB39_length_487_mean_cov_28.2114989733
CTCCGCTCGTGACCTCTCCTCGGTCGGGCCTCCGGGGTCGACCGCCTGCCGCCCGCGGGCGTGAGACTCAGCCGGCGTCTCGCCGTGTCCCGGGTCGACCGGCGGGCCTTCTCCACCGAGCGGCGTGTAGGAGTGCCCGTCGGGACGAACCGCAACCGGAGCGTCCCCGTCTCGGTCGGCACCTCCGGGGTCGACCAGCTGCCGCCCGCGAGCTCCGGACTTAGCCGGCGCCTGCACGTGTCCCGGGTCGACCAGCAGGCGGCCGCCGGACGCTGCGGCGCACCGACGCGAGGGCGTCGATTCCCGTTCGCGCGCCCGCGACCTCCACCGGCCTCGGCCCGCGGTGGAGCTGGGACCACGCGGAACTCCCTCTCCCACATTTTTTTCAGCCCCACCGCGAGTTTGCGTCCGCGGGACTTTTAAGAGGGAGTCACTGCTGCCGTCAGCCAGTAATGCTTCCTCCTTTTTTGCTTTTAGGTTTTGTCTT
>DB108_length_607_mean_cov_8.07578253707
GAACATAAACACAGAATCAGGGTCAAAGGAGATTAGAAAATGTTCCATTCCCATCCATTTTAATTAACACCTAAAGAATAATTTTATTATAATGCAAATTTCCTCTCTCATGGCTGTCATCGGTTCAAACTCAATTTGTTAAAATCTTCAAACACTATAAAGAGGCAAAATACAAGTACTGAAGAGATTAAGGTGCATGGTTCTCTGATACTACAGATGAAAAAAATGCCATTTAGAAAAGTATACAGAGACAATAACATGTATATTATTTCCTATTTTATCTAAATTATCTTTAATGAAAATAGGTTATCAAAGTAAGTATAATTTTGTTTTTTTTTGAGACGGAGTCTCACACTCCCGCCCAGGCTGGAGTGCAGTGGCACAATCTCTGCTCGCTGCAAGCTCCGCCTCCTGGGTTCACGTCATTCTCCTGCCTCAGCCTCCCGAGGAGCTGGGACTACAGGCACTGGCCACAATGCCTGGCTAATTTTTTGTATTTTTAGTAGAGACGGGGTTTCACCATGTTAGCCAGGATGGTCTCGAACTCCTGACCTCGTGATCCGCCCACCTCAGCCTCCCAAAGTGCTGGGATTACAGGCGTGAGCCA
>DB53_length_264_mean_cov_2.27272727273
ATGATAACATACATAACACGTTCAAGTCTGCTTTGAAGGAAGTAAGCAGTTTTTTAAGACAACACAATTTGAATGAGCTGCAACTTGACTCTCCTCTTTTGCTGTATCCTGGATGTGAATAGGAGGAACCGATAAATCTTGAGAAACTGGTGCAAGTTGTTGTTAAAAAAATTATTCTCCTTTTTCATTAAGTGCCATCTGCTCTATAATTTAAGGGGTTGTTATGCCCAGAGTGAATCTGGGGAATTCAACAGTCTTCTCCAT
>DB108_length_611_mean_cov_7.77086743044
GGCCCATCCACCCCCCCTCTTCCAAAAGGAGACAGGCCCAGTGGGGGGCGAGATCATGCTGGAGTCCACAACTCTGTCCTCGGGGCTGTTAGGAGGTACCCGGGGCAGGACTTATGGTGGGGGCAGGACTTACGGTGTGTCCAGCTCTAAGTCCGAGTGCAGGAATCCGGCCAGCAGGAGCAGAGTCAGGGCCAGGAGGAGGAGGAGGATGACCCGGAAGTATCTGTGGAAAGGGCAGGCCATGAGTGCCCAGTCCGGGTCGTGCCAGCCCCACCTCCACCTCCCATCCTGCAGCCAAGTCTCCTGCTCTGCCATTGGGCCACTTCTGCGGACTTCCCAAGACCCTCCCCGGGAGAGTGGCTGCACGAGGTGGGAAGGGCAGTTTTACGGCTCCGCACAGTTAGAGATTAACTCACTGATAAGGCCCACGCAGGACTTCACCAGCAGGGTTTCTCAGCCACCACCCTTGGCCATCACTTCGTTCCGCCATAGTCAACTCCTTCCTCAAACACCCTGCACCTTTATGGCCCCTCACTCTGCACTTTTATAGCCCCTCTGCACTTTTATGGGACGCACTGGCCATCTGTTTGAGATGCTGCTTTCACACTTAC
>DB116_length_309_mean_cov_5.82524271845
GCTAGAGAGGCTACTATCAGGAAGTGAAATGGATCATTTCTAATGGTAGGTCTCCATTGCCTACATGGTATTTCTGAGAGTGGTATCAGGGTGTCCAGTGAAAGATGGATAGGTTGACATGTCATGCTCATTTGGCCTAAAGGTTGTTACTGCCAGGAATGGACTTACAACTTACCAGAATGTGAATGGTGACAAAAGGCAGGTTCTACTCTGGAAAAATATGTGTTATTTTATTAGAAGTTCATGCAGGTCATGAAGAGTCACAGAGTTTAAAGAATTCTCTGGTTGGGTCATCAATGTTCAGATGTC
>DB55_length_481_mean_cov_8.13513513514
GGTCCCCTGGAGGTGGGACCCTCCTGGGTGACTCTGGGCACTGCCATCCAACCCCACATGCCCCACCTGGCTGCTTCGCTCACACCCCCCAGTCTCCCACTTCCACGCACAAGAATCTTTCCTTTCCTTTGGCTACAAACTGGGGGAGGGGAGGACGACCCAATTTATTTGGCAACAAATAAAGAGCTGCCATGATTAAGATGGGGGGGAAGTTTAAAGGAGGAAAAATACCTTGGGTAATGCCATCTCCTGCGTCTTTATATTCTGAAACGGATCGTTCTGGACATGGGCAGAAGGCCTGATTTAAGTGTAGCCAGGATTACAGGCGTGAGCCACAACACCCAGCTAATTTTTGTATTTTTAGTAGAAACGGGGTTTCACCATGTTGACCAGGCTGGTCTCGAACTCCTGACCTCAGGTGATCACCTGCCTCAGCCTCCCTGAGTGCTGGGCTTACGGACATGAGCCACCACGCCCAGCC
>DB86_length_345_mean_cov_10.3797101449
CCCCCCATCCCCCCACCCCGCCCTCGGCCCCCCCACAGTGCCACTGGACCCCGCCGTGCTGCCCCGGGACCCCCTACAATGCTCTCAGACCCCCCACAATGCCCTTGTACCCACCCATGCTGACCCTGGACCCTCCCAATGATGCCCCTGTACCCCCCCCCCCCATGCCCTCGGACACCCCACACTGACCCCGGACCCCACCACGATGCCCTCAGACCCTCCACAATGCCCATGGACCCCACATACTGCCCCCCACCCCCCCCAACCCCCCCACCCCCCCACCCCCCCCCCCGCCCCCCCCCACAACCCCTCCGGGCCCGGCCTGCCCCCGGCGGCCGGCCCCGC
>DB116_length_573_mean_cov_9.19371727749
GAGGTCAGGAGATCGAGACCATCCTGGCTAACACGGTGAAACCCCGTCTCTACTAAAAATACAAAAAATTAGCCGGGCGCGGTGGCGGGCGCCTGTAGTCCCAGCTACTTGGGAGGCTGAGGCAGGAGAATGGCGTGAACCCGGGAAGCGGAGCTTGCAGTGAGCCGAGATCCCGCCACTGCACTCCAGCCTGGGCGACAGAGCGAGACTCCGTCTCAAAAAAAAAAAAAAAAATTTCATGAACAATATCTTAGATATTTCTTAGTTATGTTGTGATTTTGTCAATGCTGCTTAACTCTAATGCAGGATGATAATTGTGGCTAATTGCCTAAAAGCACATGAACTTTTTTTCCCATCAGTGTTATATGTGAGAGAACACACACACACACACACACACACCCCTCTTTAATATGAATTTGATGTCCTCACTTAAATTACATGAAATAATTCCTAAATGCTTGAAAATACAAAACCCTCCTCATCTAGTTCCTATCTCAATCAGACAAATATTTTAAAGCAGATTCAAAAAATAGACTATACTAAACTTCTTACTGGAAAAAAAGTCACTTCTGG
>DB83_length_620_mean_cov_10.0435483871
CTTATTTCTCTCTGCCTGGTTTTCTCCCGAGTCTGGAAACTACCTGTGAGTATCCTTAAATTATGGCAGTATGGTTATTTGCAAAGGTGCAATACAAGTCTGTTTTCTTTCTTTCTTTCTTTCTTTTTTTTTTTTGAGATGGAATCTTGCTCTGTTCCCCAGGCTGGAGAGCAGTGGTGCAATCTCGGCTCACTGCAACCTCCACCTCCCAGGTTCAAGCAATTCTCCCTGCCTCAGCCTCCCGAGTAGCTGGGATTACAGGCATGCACCACCATGCCCAGCTAACTTTTGTGTTTTTTAGTACAGACAGGGTTTCGCCACAAGAGTGGAAGAATTCACCCAACTCACAGGTATTTGATGGTGCACTTCCATGGCTGGGATTGGCTTTAAAAAGGTCTTATCTCAAATTCCTTCCATGAAACAGAGTTTTTTTGAAGCCAACTTAAAAGGCCTATGTAAAAATAATTATTCTTGCTGCACCTTATACAAATAATCTGGCCACAGCTGGGTGCGGTGGTTCACTTCTGTAATCCCAGCACTTTGGGAGGCTGACATGGGTGGATCACCTGAGGTCAGGAGTTGGAGATCAGCCTGGCCAACATGGTGAGACCCCATCTCCA
>DB110_length_689_mean_cov_18.6211901306
TAAAAAAACAGAACACGCTGCATGAATAGACCTTTCCACAGGGCCTCAATTTTAATTTTCCAGAGTTGGGAGAAGCAACATCCATCAAGTTCCCTGAACTGTTGGGAATAATGCTGTTTTTGTCACACACAGGATCCATTTTGGCCCAAATATACCCACTGACTTTAGACTATAGGCTTGCAGATCTTTCAGCACAATGCTGTATTACAAATTGTCCCTTTAGCAAGATGACTTCATTTTAGCAGCCTGTTCTGGTTTCTGTATTCTTCCAGGTTTCACAGTTCAGTGCAGTCATACAAGCACACTGCCTTCAGTGCAGTGTATATGACCAACTGTAACCAAAAACCGAATGTCTATACAAAAGAGACTGTTTATACAAAACTTGCTATTTTGTATATTGTTCTCTGCTTCATCTCAGTGATTTTAGAGTTTTTATGTTAAAGTTAATAATTAAACTCTCTCATCTGTTACTTTTATAATGTTCTGCTTTGTTATTTGAAGGAGTGAAACACATTCTGTGTGGGGATGTATTTTCAAATGCAGAGTTGGACCTACAATTAAGAATTAATAAACTATCAACGGTTCAAAAATAACATTATTACTAATGTGATAACAAAATTACTTGTGGTTTTCTAACAAGTGATATAAATGAAAGAGTAAGAGTGAAACTTTGGTAATCACACAACTTT
>DB57_length_926_mean_cov_23.8034557235
CTTTCATGTAACATAATTGTTGTAAAAATGTCCCCAGTTTGTTTTGTGCTATTTGTGTGGTGTTGAAATGTGTAAGAATTTACATTTTAGATACATTAGGTTTATTCCTTTTTATAAGGTTTCTGTTTGAAATTTTGATTTTAGAAGACATTCATTCATTCTCAAGGTCATAAAACACACACACATCTAATTTTCTTTTCTTTTCTCTCTCTCTCTTTTTTTTTTACATTTAATACTGGAATTAACTTTTATGTAAGTTGTGGGACGATGATTCAATTCTATCATTTTATATTCTCAAATCATTACCCAATATTTTAATATCATAAATGGAAAAATGGCTCTGTTTTGTGGGTTTAAAATATTACCCTGTTACTAGATAAAATTACACTCAATTTCTGTGTTTTTGATTCTCTTTCATTAATGTGTTTATTTTTGTGCCATTTCAAATTTGTTTAATTTTGAATAGTAATAACAATCTTAAATATCTTATAGTAAATTTTATAATATTGGCTCTCATTGTGTGTGTGTTCAATATGTGGATTTAAAATCACATGTTCTTGTTCGAAAATATTTTTCTTGGAATTTTTATTGGAATTTGAGCATATTTTTAAATGATTTACAGCAAATTAAAGAGTTAATATTATTGAGTCCTCTCATCCAGAATGTGACATGAAATTCCTCAAGCCTCCTTTAATGCCATTTAATCAAAATTAATATGTTAAATCAATATAAATTAGTATAAATGAGTATAACTAATGATTAAAATAAATTAATGTGTTTGGCTCCACATTTCTGTCTTCTTCCTTCTATCACTGATGTTTTATTCCTATCCTTGTTGTTTTCTATAGTTTCTTTGAGTATTTCTTTTTTTGGCTTGTGGTTTGAAAATTATATTTTACATTTTAATTGTTTAATTTCTCTAATCT
>DB53_length_778_mean_cov_12.2197943445
ATAACAAACATGAAAAAAAGAAAAAGCAAGGACCCTGGAAACTCCATACAATACTCTATTTTTTCCACTTTGGATACTTAACCTATCTCTTTTTGGTAACTAAGATATGCTCTCAATAGCCAGAGCATAACAGAGAGAATCCATTTCACTCCAATGCTTATGATTATGACTAAGATTATAAGTTATATGCTTTTAAGATTGCCTTCATTCATGCAGTGTATAGTGAGAATTTAATTTGTAGCAAATATCTAACAGTGGATGGGAAGAAAAATGGCTTTACACACAAGAGGTTGCATGCTATAATAAAAAGAATCATAGAGTATGAAGCAAGGCCAAACTAAATTTGAATCTTTGACTTCCAGGTTGGAAATATATAAAGTTTTAGCTGAGAAACCTTTAATGAGTCTCCATAGGGAGTCATTTCCAACCCAACCAGTCAGCACTCCAGTTCACTGGCCCCTATCCAACAAATTGTCCTTAAAAATGTCAATCCCCAAATTCTCGAGGAGACTAATTTGAGTAATTACAAAACTCTGGTCTCCAGCACAGCCAGCCCTGCATGAATAACTCATTCTCTATTGCAATTCCCCTATCTCAATAAATTGGCTCTATCTAGGCAGCTGGCAAGGTGAACCTGTTGGGTGGCTACACATACATTTTTTTTAACAAAAGAAACTGGAAGTGAGAAATAAAACCAAAAAGCAGTTTCTTAGAAAGGGACAATAAAATAGATAAACCTCTAGTAAATCCCACCCCCCCAAAAAACCATGGGGAAATA
>DB50_length_635_mean_cov_5.1968503937
TGATCAATTTTATCAATCAAGCCAGTCTGTGTTACGTACAAAACTACACAATCTATTTACTATTTACTGCGTGCCTCTAGGATTATTCAATATCTGTATAATGTGGCAAGGATGCAGATATAATAGACATGGTCCCCTCCTTGAAGGAAAACATTGCAATGTATCTGAATTATATGTGTGGACATCAGAGTATCCCTTTCTCAATCACATGTTGATATTCTTTTCTTTTTACATTTTTACAGAATGTTCAATCTGTACTTTGTGAATGGTGGCTTCTCTTTTGACCCAGGTAATGAGCTGTTAACTCTTTAAGAAGAATACAACACAGCTCCATGGAGGCCTCTCTGGCCTAGGAACAATGCTAGGCATTATGCATACACTATCTCACCTTATCCTTACAACAAATTTACAACATGGGGCCAAGGGACAAAATGAGAAGTGAAGTGACAAAGTCTAGGTTGCTTCCTGAGGTCACACATAAAATGAAGAGCCAAGCTGGGCTTCAGACTTAGGAATGTCTGCCTTCAAATCAACACACCTCCCACAATCTTAAACTCTCTTCTCAGAGTAAGGTTGTTATTTAGATAGATTTTTCATATATTGCATGTTTCATTGTGTTGATTAATTCAATAAAA
>DB74_length_729_mean_cov_5.28120713306
GCCTTTGTGAGTACCCTTCCATGTGATGAGTAGTTTTTCTCTTGCTGCTTTCAGAATTCTCACTTTGTCTTTGATTTTGACAATTTGATTTTAATGTGTCTAGGAAAAGTATTTTTTGCGTTGATCTTGCCTGGAGCATTTGAGCCTCACTAATCTAGACATCCATATTCCTACCAACATTTGGGAAGTTTTAGCCACTAATGAATGTAATGAATATAAAATATATTGACATACTGAACAACATGAAAATCAAAAACATTTGCATGGTAAAAATTCACCATAAGTTAAGGCAAATGATAAATGTCAAGGAAGGAATAAAAGTATTTGCAACTCAGATCATAAACAAAGTACAAACTTCTCTACTTTGTAAAGATTTGACAGAAATCAACACCAAATGCCCAGTGAAAAATTAGCAAAGGAAATACTATACTAAATATATATGCACCCAATACAGGAGCACCCAGATTCATAAAGCAAGTCCTGAGAGACCTACAAAGAGACTTGGACTCCCACACATTAATAATGGGAGACTTTAACACCCCACTGTCAACATTAGACAGAGCAACGAGACACAAAGTCAACAAGGATACCCTGGAATTGAACTCAGCTCTGCACCAAGCAGACCTAATAGACATCTACAGAACTCTCCACCCCAAATCAACAGAATATACATTTTTTTCAGCACCACACCACGCCTATTCCAAAATTGACCACATACTTGGAAGTAAA
>DB51_length_284_mean_cov_4.78521126761
AACAGAAAAAGGAACCACACATTTGTTTGTTTAATGAATGCCAAATGATAGACCTAGGTCTAACATAAAGCAGAGGAAATTATCTTTTCTTGAGAGAGTATTGGTAATTGGCAATATCTGCCATGACTTGTTAGCATGTCCAACCTTCAATTCAGTTGATTGAGATGAAAATTATAAGTAAGTGATTTTAAAAAATATGTTGTTAACTCAGTCCTCATCCTGTGCTTTTAAATTTCTTATCCAGGAAAATCACTTTTGACAGTGTGTCCTGACAAGGCATTTGC
>DB55_length_554_mean_cov_10.5920577617
ACAATTTACAGTTTACACATTTATGAACCCAGAGGAAATGCTCCAGCATACGGAATGTACAATTGTTACCGTTTACATTTAAATTTTTCTCTAACATTGGCTAGAAAAAATTTTACTTTTGCTTTATTTGGCAATGTCAGGACCTGTTCCTTACTAGTATTTCAGAATTTTTAAATCTCGTGATTTTAAAATTAAAAGAGAATTATATAGGTCATCTAGTTTATTCCTCCTGTTTCCCCTGGAAACATTACGTCTATATATTTGGGCAACATGAAAATCTCTCCTTTAATAAAAAAGCACTTTGGAAGGCCGAGGCGGGCGGATCACCTGAGGTCAGGAGTTCGAGACCAGCCTGGCCAACATGGTGAAACACTATCTCTACTAAAAATACAAAAATTAGCTGGGCATGGTGGTGGGTACCTGTAATCCCAGCTACTGGGGAGAATTGCTTGAACCTGGGAGGCCGAGTTTGCAGTGAGCCAAGATCACACCATTGCACTCCAGCCAGGGCAACAGAGTGAGACTCCATCCCAAAATAAATTAAAATATTAAAT
>DB53_length_1037_mean_cov_7.80520732883
ATTTCTTCTAGATGTTCTAGTTTATTTGCATAGAGGTGTTTATAGTATTCTCTGATGGTAGTTTGTATTTCTATGGGATCCGTGTTGATATCCCCTTTATCATTCTTTATTGCATCTATTTGATTTTTCTCTCTTCTTTATTAGTCTTGCTAGCGGTCTATCAATTTTATTGATCTTTTCAAACAACCTGCTCCTGGATTCATTGATTTTTTGCAGAGTTTTTTGTGTCTCTATCTCCTTCAGTTCTGCTCTGATCTTAGTTATTTCTTGCCTTCTGCTAGCTTTTGAATTTGTTTGCTCCTGCTTCTCTAGTTCTTTTAATTGTGATGGTAGGGTGTTGATTTTAGATCTTTCCTGCTTTCTCTTGTGGGCATTTAGTGCCATAAATTTCCCTGTACACACTGCTTTAAATGTGTCCCAGAGATTCTGGTATGTTGTGTCTTTGTTCTCACTGGTTTCAAAGAACATCTTTATTTCTGCCTTCATTTCTCAGCATTTGCTTGTCTGTAAAGGATTTTATTTCTCCTTCACTTATGAAGCTTAGTTTGGCTGGATATGAAATTCTGGGTTGAAAATTCTTTTCTTTAAGAATGTTGAATATTGGCCCCCACTCTGTTCTAGCTTGTAGGGTTTCTGCCGAGAGATCTGCTGTTAGTCTGATGGGCTTCCCTTTGTGGGTAACCCGACCTTTCTCTCTGGCTGCTCTTAACATTTTTTCCTTTATTTCAACCTTGGTGAATCTGAAAATTATGTGTCTTTTGGTTGTTCTTCTTGAGGAGTATCTTTGTGGTGTTCTCTGTATTTCCTGAATTTGAATGTTGGCCTACCTTACTAGTTGGGGAAGTTCTCCTGGATAATATCCTGAAGAGTGTTTTCCAACTTGGTTCCGTTCTCCCCATCACTTTCAGGTAATCAATCAAACATAGATTTGGTCTTTTCACATAGTCCCATATTCCTCGGAGGCTTTGTTCATTTCTATTTACTCTTCTTTTCTCTCTACTTGCCTTTTGGCTTTATTTTATTATATTGATCTTCCT
>DB55_length_366_mean_cov_3.10655737705
GTCTCAAACTTCTGACCTCTGGTGCTCCGCCCGCTTCGGCCTCCTAAAGTTCTGGGATTACAGGTGTTAACCACCATACCTGGCTATATTCATTTTTATATGTATATAAAAATATATGTATATATATGTGTATATATGTATATATATGTGTATGTGTGTTTGTGTGTGTGTAATATATAAACATATGCTCACAGCAATACCTGCAATCTCAACTCAACACCATAGGATTTATTTGAGTTTTTTCTCTTTTCATTTATGTATATACTGCTGATATGGTTTGGCTGTGTCCGCAGCCAAATCTCATCTTGAATTGTAGCTCCCATAATTCCTACGTGTTGTGGGAGGGACCTGGTAGGAGATAATTGA
>DB55_length_268_mean_cov_2.79850746269
CTAGGTGCTCTGTTTATAGCAGTGAACAAAAAAAGTTCCTGCTCTCACAGAGATGTCCTTACATCTTGGCTTTCCATTGGTATTTCACAGCGGCATCATGGCTTATTTTTTGTACTTGTTCTTCACTTTTCTTCTAAGTTCTTATGTTACTCCTACTGAGAGGTATACTCTTCCTCTACGTATTCACAATTGCATTTCATTTTTCTTAATTTTGTTACCCCCATTCCTTTTAGATGTCCTGTTATTTTATTTTGTTTTTTTTAAACTT
>DB57_length_454_mean_cov_5.28634361233
AAAGGAAGGAAGATAAAGATGAAATAAAAGAACCAGTGATATTATCCCTTGCAGGAGGTTAGGGGGACAGGTCCTCCTGTTGTCATGAATGTCCAGGGCAGTGAAACATTATCTTCTTAGAATGGTTCCTTCAGCAGAGAAACAGAGGAGGAAAGAGGCCACAGTGAGCCTAGCAAGCCTCCACTGATGCTGAGTGAATAAGTGATCACGCACTTATTCAGAAGGCTAGGGTTTTTAGGCTGTTATTATTATTATTGTTACCTCTTCCAGCTCATGCATTCCAACCCTCCCCAGCCCCTTCCTGCCTTCATCTCTTACCTCTATACCCAAAGTCTTCCCTACTATCCACTCAACATCCCCTTCTGTTTTATGCCAGGGACTGTGATGATTCCAGGTGTCACTCAGCTGACGCAGAGGGACCTCAAGTACCGGCTGCAGGCGTCCAGGGCCAAGT
>DB95_length_246_mean_cov_6.04471544715
GTGTGTCGCGCCCTCCGCCTCCCGGCCTGGATTTTTGTTGTTTGTTCGTTGCATTCGTTGCCCTCTGCCTCCCCGTTTTTTTGTTTTTTTTTTTTTGAGAAGGAGTCTCACTCTGTTGCCCAGGCTGGAGTGCAGTGGCATGATCACTGCTCACTTCAACCTCCGCCTCCCCGTTTTTTTGTTTTTTTTTTTTTTGGGAACGCGCCCCCCCCGGTTTCCCGGGCCGGGTTGCTGTGGCAGGATCCC
>DB53_length_357_mean_cov_3.45658263305
AGGTGAAAACCAACTTAAAAAAAATTTAAAAATAATACAGAATATGAATGAAAAGGTCTCCAGAGTAATAGATATCTTAAAGAAAAGACAATCACCACTTCTGGAAATGAAAGACAGACTTAGAGAAATGCAAAATACACTGGAACTTTCAAAAATAGAATTAAACAACTAGAAGAAAGTACTTCAGAACTCAAAGACAAGGCTTTCAAATTAACCCAATTCAATAAAGACAAATAAAAATGAACACACCTGTAATCCCAGCACTTTGGGAGGCTGAGGCAGGAGGATCACTTGAACTCAGGAGTTTGAGCCCACACTGGCCAACAAGGTGAACACTCCTGTCTGTAGTCTCCCGGA
>DB57_length_329_mean_cov_8.30699088146
TGTGTTGGGCTCCACGTTTCTGTCTTCTGTCTTCTGTCTTCTATCACTGAGGTTTTATTCCTATCCTTGTTGTTTTCTATAGTTTCTTCTATTATGTCTTTTTCTGTCTTGTGATTTGAAAACTATATGACACATTGTAATGTTTTAATTTTTCTAATTTTTTGCTTTTAATTTTAACTAATTTTATTTTTTAGAGAAGTGCAGGTTCACAGCTAAACGGAGCAGAGAGTACAGACTTCTCATATGTCCCTTTCCCCACACACTCAAAGCTTACAGTGCACATTCACGTTTACTCTTCACGTTGTACGTTCTGAGTCTTGACAAAAGTA
>DB38_length_865_mean_cov_8.56300578035
ATATATACACACACACATCTATATCTATCTATATATCTATACATATATATACACACACACAATGTAATAAGAAAATTCTGATACATGCTACAACATAGATGAAGCTTGAAGAGATTAAGCTTGAAGCTTGAAGAAACAAGCCAGTTACAAAAACAAAAAACAAAAAACAAATACCATATGGTTCTACATATAGGAGGCCCCTAGAAGAGTCAAATTTATAAAGCTAGAAAGCAGAATGGTGATTGCCATGGGATGGGAGAAGGAAGAATGTAGCTAGTGCATTATTGTTTAATGGATATGTCATTTCAGTTTGAATAGATACAGTTCTGCTGGTGATGGTTGCACAACAATGTAAATGTACTTAGTGCCAGTGAATTATACGCTGGCTTATAGGGGGAGCTGCACTCAAGGTCAGCCAAGATGCTGGTCAAGGAGTCAATCTCAGCGTCCAGGCTGGAGCGCCTCTCCTCAAGTGTCTTGCCTCCGGGATTCCCCTGTTGGAAGCAACACAGACATGTTAACAAAGGAAATTTCCCTTGATATCATTATAAGTTCAAATTTCTCAAGTTATAATGTGGCTTTGTCCAAGTTTTTCTGCACCTCTTTTTTTTTAATTAAGCTTTCATAAAATCTCAGTGAGGTAGGCTGAGATAGAATTATCACTTTATGACAGATATGAAAACTGAAAAATAAAAGATGATTTTTCTCAGGTCACACACTTATTTAGCAGTTTTGTCGTTGTTGTTGTTTAAAATAAGTATACAAGTAAAGGAAAATAAATGTCTCCATTCCTGCACCTAAAGAACAGAACCAGCTGAAGAGAGCTCACAAGCACTTGGTGTTTAGACACCACTGCCTAGAATAA
>DB116_length_517_mean_cov_5.79883945841
ACATAATTTGATTTCAAATTATATAAAAGCATGCTTTATATATTAAAATGTCAGTAGATTCATCTATTTAATCAAGTTTCTTATTGGTTGACTATTGTACCAAACACTTAGCTAGTCACTGAGGATTCAATGGGGAATGAAGTGGACATGGTCCCTACGTTTGGAAAATTTATTATTTAATGGTGAAACAAACATTAAAAAACAGCATGTACAAATGTTTCCATTCAAAACTTACATTCTAGTGTGAGTTTCCCTGGCAGATCAAGTGCTCATCTTATATATATATATTTTTTCCATTTTCTCTTTCAGATTACTTCCCAGATTTTCAACACCATCTATCCTCCTCTCTGTCTGCCAAGCCTTTTATTTGATATTTAGCATATGACATTAACTCCATGGCTAATTGACTTCATAAGACATAACCAAAATGAGGTGTATTTTTCTAATGAAAGACCACATTTGAAAATGCAAAATAAGATAACCTATAATAACAATGACTCATATCTGGGGAAGCAGC
>DB73_length_283_mean_cov_3.09187279152
GGAAGTAACTTAACCATGGGGAAATAGGCACGGGTACCCCGATGCCTGGCGGGGTTGTGGTTCTTTCTTTCTTTTCTTTTCTCCTTCTTTCTTTCTTTCTTTCTTTCTTTCTTTCTTTCTTTCTTTCTCTCTCTCTTTCTCTCTCTCTCTCTCTTTCTTTCTTTCTTTCTCCGTCTCTCTCTGTCTCTCTCTCTCCCCCCCCCCCTTTCTTTTTTTTTTTTATTAACGCCTCTCACACTCTCACCCACGCCGGAGAGCGGTGGCACCATCCCACCGCACTGCC
>DB116_length_278_mean_cov_3.23741007194
CCTCCTTTGATGGAGAGAACCGAAATTTCTTCTAAGGGTTTTCTGCTTTCCAAATATTTTTTTCCATCAGTTTCCTCAGAGTCGTCTGCATTCATGTGTAGCCCAGGGTTACCAAAGCTTTTAAGATGAATTTACATGCAGACGCTGGTGCTTTCTATCTCTTTGGTTTCCTCCTTGCATCATTCCTTATCCTTCAATTTCTAGCCCACCAGACAACCCCAATGCTTATCTTCAATTTCGGTCAAAAGTATTGTGCTTTACTTGAGTTCTAGCTCCCA
>DB49_length_871_mean_cov_16.0792192882
CTTCTGTTTTTTGAGTTTTTGATTATGACCATTAACTGAAGAAAGACAAACTGTAATAACTGCTTGAGATTAGCAAACTGTCAAGTGAATATAGACAGCAATCTGCAGTTTGAAAATGCCAATCACTACAAATCACAGGAAAAACATCTGTGCTTCAGTGGAAACACTACATTGTTTAGATCACACTCCTTCAGACTTTTGAGATAGGATCTCCATCACCCAGACTGGAATGCAAGGGTATGATCCTGGCTCACAGCAACCTCCACTTCCCTGGCTCAAGGGATTCTCCCACCTCAGCCTCCTGAGTAGCTGGGACTACAGGCTCATGCCATCATGCTCAGCTAATTTTTGGAAACTTTTTTTGTAGAGAGAGGGTCTATGTTGCTCAGGCTGGTCTCGAAATCCTGGGGTCAAGTGATCTGTCTACCTCAACCTCCCAAAGTGCTGGGATAACAGGCGTGAGCCACTGCACCCAGCCCCTTTAAGGTTTTCTAGTCTAGCCTTTCACCTGTTTTATGGTATGTGAAGTTGAAAAGAACTGATAATGCAAATGATTCTTGTTTATAAACATGCAAATCAACCTGCCTTGGAAAGCCAATCCTTCTCCATGTGGCAAAGCCACTTATGCATCAATTTCCAGTTTATTTCAATATTCTGAGTAATAGATGTGTCTGTCCCTTTGGGTTCCCTTTTGAACTGGTTGTAACATCTCACTGCTCATTTCATTAATAAAATATTTAACATTTATATTTATATGAGTGATGGTTTTTCCTGTTTTTGAAAAGTTACCCTTTAACAAATATAACATGCACAGGTGAGTTAATGCCATGCTTCTCAAAGTATGGCCTGTGGAAGGAGCAGCCTGGTGCTC
>DB93_length_427_mean_cov_3.86416861827
AGTAGAAAGTTTTGCTTTACTAACACCTGAAGAATGATACAATCACAGGCAATCTGGTTTTTATATGTTGTATTACATTAAAGTAAAAGCACTGATACCTGTAGTATGAAATGAAGCATGTTATAAATAAAGTACATTTAACTATCTTAAACATCTCAAGTGATCCACGCACCTCCGCCTCCCAAAGTGCTGGGATTACAGATGTGAGCCACCACGCCCAGCACAAAATGCATATACACTGTAAACCGGTAATTCCATTTCTAGGAATGATTAGGTATAAGGTGAAATGACTTGCACAACTTTATTGACCACAGCATTATTTGTACTAGCAAAAAATAATCAATAACTTATATATTACCAATAGAGGACAGAAGAGTGATTAAAGTACAGCACACTCGTACAATGGAAAGAAAAACTAAGCAGCCAT
>DB109_length_370_mean_cov_7.02702702703
AATAGACCAATCTATAGAGATGGAAAGTTATTTAGTGATTGCCTAAAGGTGGGGTTCAGAGTGGAGAATGGAGAGTAACTGCAAATGGGTGTGATACTACTTTTGTAGTGATGAAAATGTTCTAAAATTAGATTGTAGTGATGGTGGCATAAATCTATAAATATGCTATAATCCATTGAATTTTATACTTAAAATTTTAATAGGAAAATTATATATATACATATATACACACACACATATACATATACGTATATGTGTATATATATGTATATGTGTATATATATGTATATGTATATATATGTATATGTATATGTATATGTATATGTATATATATATATGTATATGTATATGTATATATATATATATGTAT
>DB38_length_327_mean_cov_9.29051987768
CCACAGGAGGATTGTTCTGGAATCCTCTGTGAGGAAAAAACATTCAGACCCTCGTAGCAGTGTTCTGGAATCCTATGTGAGGGACGAACCTTTAGACCCCAACAGCAGTGCTCTTGAATCCTACGTGAGGAAAAAACATTCAGACACTCGTAGCATTGTTCTCGAATCACATGTGAGGGACAAACATTCAGATAATCTTAGCCATGTTCTGGAATCCTATGTGAGGGACAAATATTCAGACCCCAGCAGCGTTCTGGAATCCTATGTGAGGAACAAACATTCAAACAACAGCGGGAGAGTGGTCGAATCCTATGTAACAGACAAGCA
>DB53_length_360_mean_cov_23.875
GTCAGAGATCAGTGCAGAGATATGTCACAAAGCCGTCCGTATGCAAAGCCCATACAAGGCTTACATCACCTAGGTGATCAATACAGTGATATGTCACAAAAGTCCCTGTAAACAGAGGCTAGAAAAGAGTTACATCACCTGGTTGTTCAGTGCAGATATTTGACACAATGCCCCCATAGACAGAACCTAGACAGGACTTCCATCACCTGGGTGATCAGTGCAGAGATATGTCACAAATCCCCCTGTGGGCAGAGTATAGAGAAGAGTCCCATCACCTGGGTGATCAGTGCAGTGATATTTCACAAAGCCCCTGTAGGCAGAGTGGTCAAGAGTTACATAACCTAGGTGGTCTGTGTAGAG
>DB100_length_453_mean_cov_4.25386313466
CTTCCTTACTATCTGCGATGATAAAATATTCCAGGCTCATGTTGTATATTTCTGACCCCAGTCCTAGAATCAGCCGTTTCTCCAAGAGGTCTGGATTTTTAAATTGGAGAACAGTATTACAAATCAAGATCTGGGTTCTAGGAATGCTTGTTTCTACTGGGGTGTCCTTTTTCTAGTCCCTCTTAGCTGATTGACCAAAGACATATAGTATTAGTATGTATACTAACCTGTGAATATACACATATCTATAAATATTTTATATGTAATTGTCTGTATTTATATTAAACATGAATTCTTCTTGATGTCTCTGGCTCCAATTCAATATCACATGGATCATTCTAGCTTCTTCTTCCCTTTTCTGATCTGTAAATTTCCACTCCAACAATGAGAAACCTGGGTCCCATCATCCACCATCCATACACATAGACTACTCAGTTCCAGTGTACGTGTATA
>DB48_length_271_mean_cov_1.56088560886
ATGTTTGTTATCTTTGTAAGCACTTGGCTTTATTTCTGTGTTCTCTATTCTGTTTAATTGGTCTATGTGCCTATTTTTATACCAGTACCATGCTGTTTTGGTGAATATGGCCTTATAGTATAGTTTGAAGTTGGATAATGTGATGCCTCCAGACCTGTTCTTTTTACTTAGTCTTGCTCTGGCCACACAGGCTCGTTTTTGGTTCCATATTAATTTCAGGATTGTTTTTTCTAGTTCCATGAAGAATTATGGTGGTATTTTGATGGGAGTT
>DB105_length_253_mean_cov_2.67193675889
TTTTTTTTTTTCCTTTTTTTGAGATGGAGTCTCGCTCCGTGCCCAGGCTGGAGTGCAGGGTCGCTAAATGGGCCCGCTGCACCCTCGAGCGCCCTGCTGCACGCCATTCTCCTGCCTCAGCCTCCTGAGTAGCTGGAATTACAGGCACGCAGATCGGAAGAGCGTCGTGTAGGGAAAGAGTGTCTTCGCCTGTGTAGATCTCGGTGGTCGCCGTATCAGTAAAGAATTCCTGACCTCGTGGTCCACCCACCTC
>DB114_length_234_mean_cov_1.92307692308
AAACTACTTTAAAGTTCATATGGAACCAAAAAAGAGCCTGCATTTCCAAGTCAATCCTAAGCCAAAAGAACAAAGCTGGAGGCTTTGTTCCTGACTTCAAACTATACTACAGGCTTTGTTCCTGACTTCAAACTACCGACTTCAAACTATACTACAAGGCTATGGTAACCCTATAGTCTACCCTGAAGATTCAGACAAGCTAGATAAGAGTGAAAGATACTAACTACGAAGTTT
>DB111_length_497_mean_cov_10.5633802817
ATATATATGCCATATATATATATACTCAATAAATATTTATGGAGTACCTACTATGTGCCCAGCCTTGTCTAGGCTCTGGGAATTAACAAGATACATATCTCTTTTGCATATATATGTGTATGCATGTGTGCTTGTATGTGTATTAATATATATGTGTGCATATATATGCAAAAGAACTGGCATCAGACTTTTCACCAATCATACTGGATGTTAGAAGATGCAGCAATGCTGGTTAAGTTCTCAGTAACTTCTCTATAAAGGTTGGTTTTTATTATTGTATTTTTTGTATCAACAAGAAAAGAGAGACAATTCAAGATTTTGAAAAACAAAACAAAGCTGTCAAGAAATGTTGTATGTCAAGCCAAAGCAAATTAAAATGCAGTATGATTTTGAGCAAATGAAGACGGAATATGAAGCTGAAAACAGAAAATCCATTTGACCTTGAAGATTGAAGTTTTTGCCTTCGAGTGCCACAGGTTTGGTGATTTAGGATTATT
>DB44_length_376_mean_cov_3.17021276596
TTGTATTTTTAGTAGAGACGGGGTTTCTCCATGTTGGTCAGCTGGTCTCAAACTCCTGACCTCAGGTGATCCGCCCGCCTCGGCCTCCCAAAATGCTGGGATTACAGGCATGAGCCACCACGCCCAGCTTCTTTAGCAGGTTTAATGTGCAGGCTTAGCATTAGTACTTGCTGAAGGTTGGAACTTCTTCATTAAAAATTCTAAGAATTTTTTTTTTTCTTTTTTGAGACAGAGTCTCGCTCTGTTGTCTAGGCTGGAGTGCAGTAACATGAGCCACTGTGCCCGGCCAATCCTAAGAATTTCTTTTGCGGTGGTTGCAAGTCTGGGCAGAACTCTTGTCAGGGGCTGTAACTGGACTTATCTTTACTCCTTTGTC
>DB73_length_689_mean_cov_7.4702467344
CGGCGCCATCTCAGTCGCCACACCCTCCGCCTCTTGGCTTCGAGGATTCTCATGCCTCAGCCTCCTGTGTAGCTGGGACTACAGGTGCACGCCACTACACTGGGCTAATTTTTGTATTTTTAGTAGAGGCAGGGTTTTGCCACGTTGGCCAGGCTGGTCTCAAACTCTTGGCCTCAAGTGATCCACCTGCCTTGGCCTCTCAAAGTACTGGGATTACAAGTGTGAGCCACTGCACCCAGCCTAACTATATATATTATATATAGGCGGGCGGGCGGATCACTTGAGGTCAGGAGTTCAAGACCATCCTGGCCAACATGGTGAAACCCGGTCTCTACTAAAAATACAAAAAAAAAAAAAATTAGCCAGGTGTGGTGGGAGGAAGAGGTGGTGTGTGGGGAGGGAGGGAGGCAGGAGAATCGCTTGAACCTGGAGGTTGCAGTGAGTCAAGATCGCACCATTACACTCCAGCCTGGGCAATAAGAGCAAAACTCCTCAGTTGATCCACCTTCCTTGGCCTCCCAAAGTGCTGGGATTACAGGCGTGAGCCACTGCGCCCAGCCTAGGTTCACATTTTAAATAGAAACTTCAGTCAGGGATGTCATTCTATTGATTTTTTTTTAAACAAATCTCTCTCTCTTTAGATCTTTCAGATTCTTTCAAGACTCAAGCCTAGGTTATTACCTGCACTT
>DB115_length_633_mean_cov_14.691943128
TTAAGGGGGTGATTATCTTTCAAATAATCTTTCACATACAATTGTGTATTTATCTGAACATCTACTTATTTATGTTTTTGACCTCAATCTAGCCAGGACTACAGATTCTTAAAGTAAATGCACAATAAAAGTCAGTGTTAGTCCTCACTTAGGGTGTGATGAAAGTATAAACAGGTCTGTTCTCTTTATTTGTGATACCTAAGCCTTTGTTACAGGTTGATATGGTTTGGCTGTGTCCCTGCCCAAATCTCATCTTGAATTCCCACATGTTGTGGGAGGGACCCAGTGGGAGGTAATTGAATCATGGGGGCAGGTGTTTCCTGTGCTTTTCTTTTGATAGTGAATAAGCCTCACAAGATCTAATGGTTTGATAGTTATTTTAAAAATTGCTGCTACATCTGCCCTTTACCACTATTTAGGCTTCTCACCAGCTGCCCATGAATTCTCAGTGATAATGAGCTGTGGGTCTCTGAGGGCTGCATTCAATTCCATAAGTGCCCTGTGACATATTATCAGGGCTCATAGAGATGATAGCTACATCCAATTTATTTTACGTAATCTCCCTATTTTATGGTGGCTTTTGGTTCTCCAATCACAATTGCTTCTTATTTTAGATCATTTGTCTAAATGTCA
>DB74_length_583_mean_cov_13.6226415094
TAACTTCTAATTTATCCTAGTCAAGGAAAGTCCCATCCCTCCTACCTACTGTATTTTTTAAACTTCCATAATTTGAAAATATGTCATAAAAACATAGACAGGGAACAAGGTTTAATAAGCACTGCTGTAAAAGATCTATGAGAATGAATTTGAAAAATGTGCCAAGAGACTACAACATATTATTTAACAAAGAAAAAAAATCTAAAATTTGACTCTTTGAACCAAGTTCCCTGTCATTCTCATCCTCGAGGTCGACGGTATCGATAAGCTTGATATCGAATTCATACATATGCACAGTGGTACCTTAAAATTTGGATAACTTCGTATAATGTATGCTATACGAAGTTATTCCCAACTCATCCCGGCCTCGCCGGGGCCCCCTAGAAAAAACCTCCCACACCTCCCCCTGAACCTGAAACATAAAATGAATGCAATTGTTGTTGTTAACTTGTTTATTGCAGCTTATAATGGTTACAAATAAAGCAATAGCATCACAAATTTCACAAATAAAGCATTTTTTTCACTGCATTCTAGTTGTGGTTTGTCCAAACTCATCAATGTATCTTATCATGTCTGGATCCCC
>DB89_length_623_mean_cov_8.42696629213
ATATTAAAATCATAGCCCAACATTTTTCAGGCAGTACCTCTGTATTCCCTTGAACTTAATATGCGTCTTGTCCAAACCTGGGTATTTATTTTCTCCATGAAAATCCATATGGTTCACCATTCAACACCTGATTCTGAGTCTCAGCTTTTTCATTTATTAGTTGTTTGACCTTGGGCGAAGTCTCACTAAAGCTTAATTTTCTCATTTTTAAAATGGGGAATAATTGTGAGAATTGAATGAGATGATGTTTATAAAACTTGTGGTATATATATATATATATACTCTGTATACTAGGAAAGGACATTAGTGGAAAACTCTAAGAAGGTTCCTCAAAAAATTAAAAATAGAATCACCATTTAATCCAGTAATGCCTCTTCTGGGTATATATTCAAAAAAACTAAAATCAGTATTCCCAAGAGAATCTTCACTGCCATGTTTATTGAAGCATTATTATTCATAATCACTAACATATGGAAATAAATGAAATGTCCACAAATGAATAAAGAATACACACACACACACACACACACAAATATTATTTAACCATTAAAAATAAAATCCTGCCATTTGTAATAATGTAGATAATCCTGAAAAAAAATTATGTTAAGTAAGACAAATAAAAC
>DB57_length_1264_mean_cov_19.8291139241
AGGCAGGAGAATCACTTGAACCCGGGAGGCAGAGGTTGCAGTGAGCCGATTGTGCCACTGCACTCCAGCATGGGGGACAGAGTGAGACTGAACGTCAAAAAAAAAAGGGAGCATGAAAGTGATGAACCCCAGTTGAGGGAAGGGTACTGTTACTGCTCACTTCACTGAAGTGGGAACTGAGGCTCAGACGGGTGACAATGTTGTGCGAATATACTGATAGCTTGTAAGTAGCAGTGGCAGAACTGGAACCGCAGTCAGCCTGAATCCAGAGATGGGGGATCGGGAGCACAAGGAGTCTCTTCATGCTCCCACCTCCCTGTGTCATGGCATCATTTCTGCTTTGTGGTTTGACCCACTGAAAACAAAGCTGCATTGGCTGCACTGCACCAAGAATCACCTCGCTCCTTTTGAAATGTGCCAACCAGCTCCTCTATTGACTTGGAAGATGGGAACTCCATTGCTCCCAGTGACAGACACCAGCCTCACGGTGGGGCACGGTGTTTTGCAGCTAACAGCTCATGACCTACTTTTGCTGGTCATGTGCAAAACCTGTTTAGTGATCACACATGCAAAATTTTGTAGGTTTTTTTCTCCCTCATTATTCAGTGGATAATTTTCAAGTGATTCTCCTGCCTTAGCCTCCTGAGTAGCTGGGATTATAGATGTGCACCACCATGCCCAGCTAAGTTTTGTATTTTTAGTAGAGACAGGTTTCACCATGTTGGCCAGGCTGGGTTTGAACTCCTGACCTCAAATGATCCTCCTGCTTCAGCCTTCCAAAGTGCTGGGATTACAGGCGTGAGCCACTATGCCTGGCCAAGACCACATATACAATTCTACTTATTTGATTTTTTTTTAAAGACAGAGTCTCACTCAGTTGCCCAGGCTGGAGTGCAGTGGCACAATCTCAGCTTACTACAACCTCTGCCCCCCAGGCTCAAGCAATTCTCCCACCTCAGCCTCCCAAGTAATTGGGACCACAGACGCACACCACCACGCCTGGCTAAGTTTTTGTATTTTTGTTAGAGATGGGGTTTCACCATGATAGCCAGGATGGTCTCCATCTCCTGACCTCGTGATCCGCCTGCCTTGGCCTCCCAAAGTGCTGGGATTACAGGCGTGAGCCACCGTGCCCGGCCTTAAGTTCGGTCTTTAAGGATGCTGAGTTTATCTCCCCAGATTTTGGGGCTGAATATTCCTTAAAACAATCTGGGCCCAGGCTGGCTGTGGTGGCTCATGCCTGTAATCCCAGCACTTTGGGAGG
>DB40_length_433_mean_cov_5.37644341801
TTTATATATCCATGTACATATTAATCATAACTTAGGAATGACAAGATAAACTTGTTTTTCCTACCACCCAGTGTTTTTTAAAAAGGCGTTCTCTGTTAATACAGAATAACTGCAAATAATATTTTCATGACTATGTCATATGAATAAAATAGGAATTTTAATCATTTATGTATTTACAGTGAGAATCATTATGAATTTATGATTTTACATTTAGCTCATGATTCCAAGGTGTGATATATACATATGTATATATATATATACATATATGTCTGAATTTTATGTGGATTTAGTATAATGAAAACTTTAACTCAGGAATGGAAAACCAAACATTGTATGTTCTCACTGATACGTGGGAGCTAAGCTATGAGAATCAAAGGCATAAGAATGATACAATTGAGTTTGGGGAGTTGTGCGGAAGGGTGGGAGGGGAGGC
>DB93_length_420_mean_cov_18.330952381
CACTGATCACCCAGGTGATGTAACTCATCTAAGCTCTGCCTACAGGTGCCTATGACATATCTCTGCACTGATCACCCCAGGGAGAGAATTCTTGTTTAGGCTCTGCCTACAGGGGGCTTTGTGACATATCTCTGCACTGATCACCTGGGTGATGTAACACTTTTATAATCTCTACCTACAGGGAATTTTGACAAATCTCTGCCCGGATCATCTAGGTGATGTAACTCTTGTCTACCCTCTGCCTACAGGGGGCATTGTGAAATATGTCTGCACTGATCACCCAGGTGATGCAACTCTTGTCTAGGATTTGCCAACAGTGGGTATTGTGAAATATCTCTGCACTGATCACCTAGGTGATGTAACTCTTGTCTACCCTCTGCCTACAGGAGGCATTGTGAAATATCTCTGCACTGATCACCC
>DB41_length_293_mean_cov_14.9726962457
GTTCCACTCTGTGAGGTGAATGCACTCATCACAAAGCAGATTCTCAGAAAGCTTCTGTCAAGTTTGGCTGTGAAGATATTTCCTTTTCCATCTTAGTCCTCCCATTGCTCCAAATATCCACTTGTAGAGAGTACAAAAAGATTGTTTCAAAACTGTTCTCTCAAAAGGAAGGTTCAACTCTGTGAGTAGAATGCACACATCACAAACCAGTTTCTGAGGATGCTTCTGACTAGTTTGAATGTGAAGATATCCCCTATAAAACGAATTCCTCCAACATCTCCAAATATCCACAA
>DB110_length_436_mean_cov_6.70412844037
CCACACGGTTCAGGCATTTATTGATTTATGCATTGGAATTGTTTCCTTCATCAGGCAATACATTCTGCGACCGGGTTTTGCATATGTGCAGCACCCCTTGTTTCTGGGATGTAAGCAGAGGGCGTCGTTAACCCTGGAGCTGGGAGGTGATTGGCCCTCCTCGCTCTCTGCCAGTAGGGTTCCCCTTCTCTTCCATTTTCCGACTTTGGGCGGGCTAGAAAAGCTCCAACCAGCTGCAAAGACAGGTCAGATGTTATAGCTGCAGGAATCATAATTTTTTTTTTTTTGAGATGGAGTCTTGCTCTGTCACCCAGGCTGGAGTGCAGTGGCACGATCTTGGCTCACTGCAAGCTCTGCCTCCTGGGTTCATGCCATTCTGCTGCCTCAGCCTCCTGAGTAGCTGGGACCACAGGTGCCAGCCACCATGCCCGGCTAA
>DB37_length_347_mean_cov_2.52737752161
CTAGATCCTAGGACATGATGGGCATTCAGTAAAGACTTATTGAATACCTACTATTTATCAGGCACAGTTCTGGGTGCTGGGAATGTAGCAGTGAATCTGACAAGCCTCTGTCCTCATGAAGCTTATAGTCTCATAGAAAAGCCACATAATAAACAAACAAAAGCATATTTCAGGTAGTGATAAGTGCTAAGAGAAAAGCAGAGTTAAGAAACAGAGGCTGGGAGCGGTGGCTCATGCCTGTAATCTTAGCACTCCAGAAAGCTGAGGCAGGCAGATCACTTAAGCCCCAGAGTTTGAGACTAGCCTGGGCAACATGGTGAAACCTCGTCTCTAAAAAAAAAAAAGTT
>DB51_length_277_mean_cov_7.03971119134
AAGAGTGACTTTCCTAGAACTGAGGTGTAGCTTAATCTATATGTACAAATCTAATAAAGTATGTCACTTGAGACTTAAACATAGCCAATATATGTGTTGAGAACTGTCCAAGGCAGCACAACTCAATCCGGGCAACTTGGGCAATCTGGTCCCCTTAGAGTGGTCTCTGCACTCATGCCATTCTACAAGTAGATTTTTATAGCATTTCTTCATACATATAAATATTACATAAAAGACCATTACATTTATTAAAATGCCAAGTACTTTTATTTGTACT
>DB55_length_265_mean_cov_6.62641509434
TCTGTTGTCCAATCCTTCTTTAGTTTCTATACAGCACACATTCCTGATTGAAACCTTGCTCACTTATTTGGGGACGATATTGGGTTGAGTGAATGAGTTATCAGTGTGAAAGCTACACACAGCTTTGAAAAGGCAGTGGAGCCCGGGGAGAGATGCCTGAGAGTTCTGGGGAGTAATTTCTTTTCTCCCCTTTGTTTTTCAAAATACTTTGGTTTATCTGTTAGATAGTAATTCACACTTGGACTTTTGAACAAGTGAGATCTTT
>DB55_length_293_mean_cov_11.7781569966
TCAGCCAGGAGACAGAAACTTAAGATCAAAAAGGAGTTTCTGAAAGGCCTGCCTGAATGTATTAATCGATATTATTTGATGTCTACAAAACCCGCCACAAGGTGACCTGCTTCTGGGGGCCCTGATGGAGCAGCGTGGGGTGGGGGTGGGGGTGGGGGTGGGGGTGGGGGGGCCCATCCCATGGGGCGAGGGTGAGGCCGTGGGCCGCCTGCCTGCTCCACCCGGGCAACCTCTCTTACACTTCATTTTTCCTTTGCTCACTCTTTGAGCATTTTAATTTTCTTTCCCCTACG
>DB87_length_716_mean_cov_12.1103351955
TCCAGCAATCAAGAAACAAAATATATTCTCAGCACTGGGGTCTTGACCCGACACTCACTCCCTCCCTGCCCATGTGATTAAATTTGTCTTTAGATTAATGGGAATCTTCTAAACTTTATATATATACTGCTCTCCAGCCTGGGCAACAGAGCAAGACCCCATCTCTTTAAAAAAAAACAAAATCACATGTGAAAGCGTGGTATGAGGAAAGCCTATCCCTCTCTACCTGCTGGGGGTTGGCAAGATTTGACAGGCCACCTCACCAATTGGCCCCAAGTCAAGAAGCAGCTGTGTTACATAAGGCTTCTGGTTCCTGCCAAATGTTGCCATGCCAAAGTAAGGAGAGGGCAAGGAACCTATATATGCATTCATCCTGAAAACTAAGAAAAAAAGGATATTAACATAGTTAACATAACAATAACATGGTCTTGATTAATATGCTCAGGAAATGCAAGACACTGATAGAAGCATAAAAATACAACCCTAATTCTATCCTGCAGCAAAAAAGTTTGCTTTTTCTTTAGCAGTTTGATCAAAAAAAAGAAAGAATTTTATTTAGATGAATGCCTGATTATAAACTATCCATTAAGACTATTTCAAAGGTTTCCCCTTCTACCCAACAATAACAAATATGCTCCAAAATATTCCCTTACTAAGCCAGACTTCTCCATGTAAGAGTCTCACCTTATTTTCCTATTGAAAAACCCGAGGCACAG
>DB67_length_583_mean_cov_6.71183533448
GTGGTGGCTGGGGCCTGTAGTCCCAGCTACTCAGGAGGCTGAGGAAAGAGAATGGCCTGAACCCGGGAGGCGGAGTTTGCAGTGAGCCGAGATCGTGCCACTGCACTCCAGCCTGAGTGACAGAGCGAGATCCCGTCTCAAAAAAAAAAAAATTTAAACCAGATCTAAAGAGAGGCCTGGCGTGGTGGCTCACGCCTGTAATTCCAGCACTTTGGGAGGCCAAGGCGGGCAGATCACCTGAGGTCAGGAGTTCGAGACCAGCCTGGCCAACATGGCCAAACCCCGTCTCTACTAAAAATACAAAAATCAGCCGGGCGTCATGTTGGGCGCCTGTAATCCCAGTTACTAGAGAGGCTGAGGCAGGAGAATCACTTGAACCTGGGAGGCGGAGGTTGCAGTGAGCTGAGATGGAGCCATTGTAAATAAAAGGCTGAGATGGAAACGCAGGGCTCTCTGCCTGCAAAGCCCATGCTGAGTCTCTCTGGGATGCTTGAGGAGTTTAAGCTCCCTGGTAACCTCCCTGCTGATGCAGTACCCAGGAGGTAACGCCATGCTCATGTCTTCTGGTCACAGAGGGACTGGA
>DB112_length_456_mean_cov_8.22368421053
ATAAATACTGGCATTACATAAAGTCTTTTACCAATATAGATTTTTCAGTGAATCACATTTAAAGTTACCTCACATGTAATTTTGAATGATGGAGCAAAACTGCACTGCCAGCCCACTTTACAATGCAGGGGATTAGGCTGGCATTACACTTAAGCACTTCCTAATTCACAGGATGGCAATCTCCACTGTGGCTCCCTGGAACACGGTGAGAGGCTTTTGCTTCCCCAGGTTGCTGAAGCTGTAATTAAAGACATAAGAGTACCAATCTCCCTGTGCTAATTACTTGCTGCTTAAAACCTGCTTGGGATATAATTTGGCCCTTAAGTGTTTATTACATGGTTTATTAACAGGTTTAGGAGGGAGGAGCCAAGATGGCCGAATAGGAACAGCTCCGGTCTACAGCTCCCAGCATGAGCGACGCAGAAGACGGGTGATTTCTGCATTTCCATCTGAGGT
>DB116_length_621_mean_cov_7.48792270531
AAAAAATGAAAAAAGTGTTTTCTCTAAGGAAATCCATTTTACAAGTGAAAATTTCTTTGTCCAAGTTCTCTCTATCAGGAGTAATTTAATTTTCTTCATAATTTAGGCAGAAATAAGTAAGTTTTTCTTGGATTCAAACATCAGCAAGCAATACAAAGACATTATTAGTATGTTTTGTAATCTTATTTTATTATTATTTTAATATAATATTATTATTTTAATATAATAATATGTGTTCATTTAAATAAGACCAAATTTCTTCAGGATCCTTCAGGAAAGAATAAAGTAAGTATGTCTCCTCTTTGAATATTCCCAAATTATTAATAATAAATTATTTCCTGATGCCAGTTTTAGTCTTTAGATTCTAAGATTTTACATTAGATGAAATATAAATACTAATTGGAATATTATTGATCTTTTTCAACTTCCTCCTCATAGTAGCTTCAATAAGCATATTATTATACTAGATAACTTGAAAAAGCATCTCATTTTCTTTGACATTTTTTCTGTTACTTATATCTAGATCACAAAATCACACAAGTCTTGGCAAAGAAAGTTTTGAAACTTTGTGGAAGTTTTTGGCATTATCTATGTCATACTTGAAAATCATTTGTTTTAGTC
>DB89_length_304_mean_cov_5.92105263158
TCTATTATATCATCTGTTAAATAGAAGTAATAACACTTATCTCATGGTTATATTACAAACAATGCTTACAAAACTGTTATCATGTTACTTGACCTGTAAAATTATATTGCAAAATATTATTGAATTGGGAGTGAATTTTAAAAGTTTACACTTGTACTAAGAAAAATATTATATTAGAATAATTTCCATTGAGCCAAATGACATGTTTTTCCAATATACATTGATATTGATATCACACATGCTCTGTAAATAGAGGCAACTGAAGCAAATGGTCTACTCAAACTTGAGAGAGCATTTTAATATC
>DB37_length_673_mean_cov_7.07875185736
TGTTTGTTTTTTTTTTTTTTCTTTGCATGGTAGTGCATACCTGTTGTCCCAACTACTCAGATGGCTGAGGCAGGAGGATCAATTGAGCCCAGAGTTCAAGGCTGCAAAGAGCTGTGAAGGCACCACTGCACTCCAGCTTGGGCTATAAAGCAAGACCCTGTCTCTCAAAAAAAAAAAAAGAGTTCATCTCTGTGTCAGAGATGAACAGAATACCCTGGTAATATCCCAATCTCACCAAGGCTGATCTGACAGAGCCCGATTACTTGCAACAGGCTGGGCCCGCTGCCCAGGCCCTGTGAACCGGAATGGCCGAGAATCGCGGGCTTTCCTTCAGCCAGACAACTCCAACAAGCTTCTCTCTGTGATCACTACGTAAGTTAAATGAGTTAATCTTGTTTTCCAGATGAACTGTTATTTTGTCTCCCGCAGGCAGAGATTACGGGATAAAAGCATTGTGTTAACAGGAGGGCTGGGGGCTTTCCAGAGCCACATTCCACACACACAGAACCCCTCTCTCCAGTTCTTCCTCCCATTTCTATTTTTTCATGGATTTAGAGAACGAGGAGGAGAGTAGGGAACTTCAAAATGACACGCAGGGCGATAAACCTTTCAGATGAATGATGTCACTTCATAAGGGGTCAGGGGGCCAATTTATTTTCACGTTTCGAAACAT
>DB41_length_1167_mean_cov_25.940874036
AAAGGAAATATCTTCACATACAAACTAGACAGAAGCATGCTCAGAAACTGCTTTGTGATGTGTGCATTCAACTCACGGACTTGAACCTTCCCTTTGAGAGAGAGGTTTTGAAACAGTCTTTTTGTAGTATCTGCAAGTGGATATTTGGAGCGACTTGAGGCCTATGATGGAAAAGGGAATATCTTCACATACAAATTGGACAGAAGCATTCTCAGAAACTTCTTCGTGATATGTGAATTCACCTCTTGGAGTGGAACCCTTCTTTTGATAGAGCGGTTTAGAGGCCGTCTTTTATGAGGATCTGCCAGTTCTCATTTGGAGCGCTTTGAAGCCTATGGTGGAAAAGGAGACATATTCACATAAAAACTAGAAAGAAGCATTCTCAGGAACTTCACTGAGATGTGTGCATTTAACTAACAGAGTTGAATCTGTCTTTAGATAGACCAGCATTTAAGCACTCCTTTTGCAGAATCTGCTTGTGGATACTTGGAACTCTTTGAAGAATTCGCTGGAAACGGGTATCTTCACATGAAAAGTAGACCCATGCATTTTCCGAAAGATCACTGGGATGTGTGCAATTCAACTCACAGACTTGAAACTTTCTTTTGATAGAGCAGTGTAGAAACACGCTTTTTGTAGAATCCGCAAGAGTTCCTTTGGAGCGCCTTGTTGCGTATGGTGGAAAAAGAAATATCTTCAAATAAAAACTAGACAGAAGGTTTCTCAGAAACTCCTTAGGATGTGTGTGTTCAATTAACAGAGTTGAACCTTTCTATCGATAGAGCAGTTTCAAAACACTGCTTTTGTAGAATCTGCTTGTGGATATTTGGAGCTCTTTGAGGAATTCGTTGTAAATGGAATCTCTTCACATACAAACTAGACAGAAGCGTTCTCAAAAACTGCTATGTGATGTGTGCATTCAACTCACACAGTTGAACCTTCCTTTTGAGAGAGCAGTTTTGAAAGTCTTTTTGTAGTATCTGCAAGTGGATCTTTTAGCCATTTGAGGCTATTTAGATGGAAAAGGAAATGACTTCACATACAAACCAGACAGAAGCATCCTCAGAAACTGCTTTCTGTTGTGTGCGTTCAACTCACGGACTCGAACCTTTCTTTGGATGAGGCAGGGCTGAAACGCACTTCTTGTAGAATCCGCAAGATTTCATT
>DB41_length_317_mean_cov_15.9369085174
AAGCGCTCCAAATGAATACTTGCAGGTCCTACCAAAAGACTGATTCAAAACGGCTCTATCAAAAGAACGGTTCCACTCTGTTAGGTGAATGCACACATCACAAGAAGTTTCTGAGAATGCTTCTGTTTAGTTTGTATGTGAAGATATTTCCTTTTCCATCATAGTACTCGAATCGCTCCAAATATCCACCTGCAGACGTTACAAAAAGACTGTTTCAAAACTGCTCTCTCAAAAGGAAGGTTCAACTCTGTGAGTTGAGTGCACACATCACAATGGAGTTTCTGAGAATACTTCTGTCTACTTTGTATGTGAAGGTA
>DB89_length_665_mean_cov_8.4045112782
TTTTATCACTGAAAGCCCAGGCAGGCAAATGAGGACCATTGGTCACTCTGGCCAGCTGCCACAGCGAAAAGGGAAAGGCAGTGGGTTGAGGAATCCTCACTGGTTTTTTTTTTTTTGAGACGATCTCGCTCTGTCGCCTAGGCTAGAGTGCAGTGGCGTGATCTCCGCTCACTGCAACCTCCACCTCCCAGGTTCAAGCGATTGTCCTGCCTCAGCCTCCCAAGTAGCTGGAACTACAGGTGCCCACCACCACTCCTGGCTAATTTTTTTGAGACAGAGTCTCATTCTGTTGCCCAGGCTGGAGTGAAGTGGCAAAATCTTGGCTCACTGCAACCTCCACCTCCCAGGTTCAAGCGATTCTTTTGCCTTAGCCTCCCGAGTTGCTGGGATTACAGGCACCTGCCACCACACCTGGTAGCATTGAAGGGGGAGGGTGGCTGGGGCGGGGACAGAGGAGCACAGTTAGTCACTGCATAGGCTTAGGGGGGGTTCGAGGTAATTGGGGGAGTCCGAGGCCAGGGGTTGGGTCTCACCAGGCTCTTGGGACAACGCGGCTCCCGGGCATAAGAAAGCTCATAGATCTCGTCTTCCGTGTAGAAGAGGTCCAGGGAGAGCTGGAGCAGACAGGGGTGTTACGGATCCTCCCATCTATAGCCCTGCCCCAG
>DB91_length_285_mean_cov_6.0350877193
TCCCACCTCAGCCTCCTGAGTAGCTGGTACTACAGGTGCACACCAACACACTCAGCTAATTTTCTTTTATTTTTTCTTTTCTTTTCTTTTCTTTTCTTTTTTTCTTTTCTTTTCTTTCTTCTTTCTTTCTTTCTTCTTTTTCTTTTCTTTCTCTTTCTTTTTTTCTTCTCTCTCTCTTTCTTTCCTTCCTTCCTTCCTTCTTTCTCTCTCTCTTTTTCCTTTTCTTTCTTTCTGTCTTAGATATACATAGACACCGGACTTAATGAAGTCTACAATCATATAAGG
>DB51_length_1010_mean_cov_28.6623762376
GCCCCGGGGGGGGCGGCGCGCCCGCCACCGGTGCGCCCCACCGTCCGGCGGCCGCCTGCTGGTCGACCCGGGACACGTGCAGGCGCCGGCTAAGTCCGGAGCTCGCGGGCGGCAGCTGGTCGACCCCGGAGGTGCCGACCGAGACGGGGACGCTCCGGTTGCGGTTCGTCCCGACGGGCACTCCTACACGCCGCTCGGTGGAGAAGGCCCGCCGGTCGACCCGGGACACGGCGAGACGCCGGCTGAGTCTCACGCCCGCGGGCGGCAGGCGGTCGACCCCGGAGGCCCGACCGAGGAGAGGTCACGAGCGGAGGTCGGCCGGGTGCGGGGACGCCCCGTGGGGCCTCGCCGCCCGCCGCCCGCCACCCGCGGTCTGCTGGTCGACCCGTGCGGAGGAGCGAGGAGGAAGGACGCGCGAGGGCCGGGACCCCGGGTGGCCGCCCCACCGGGGCCCGCGCGGCCAACCCCCGGGACGGGGACCGGCGGGCCACGGGCCCGGCTCGGCGCGGCCGCCTCCGCGGCTCCCAAACCACGCTCCCCGGACCCCGTCCCGGCCCGGAGCGGACGAGCCGCCCCGGCGGTGAACGGGGAGGAGGCGGGAACCGAAGAAGCGGGGCGCGCCGACCGGGGTCGCGCGCCCTCCCCCCCACCCCCACCACCACGCCCGCGGGCGGCGGGAGAGGCCGGGAGGGAGGAAGACGAACGGAAGGACGGACGGCGCCGGACGCGCACGCCCCGCCGGGCCCCCCGCACGCACGCGCGCGCGGACAAACCCTTGTGTCGAGGGCTGACTTTCAATAGATCGCAGCGAGGGAGCTGCTCTGCTACGTACGAAACCCCGACCCAGAAGCAGGTCGTCTACGAATGGTTTAGCGCCAGGTTCCCCACGAACGTGCGGTGCGTGACGGGCGAGGGGGCGGCCGCCTTTCCGGCCGCGCCCCGTTTCCCAGGACGAAGGGCACTCCGCACCGGACCCCGGTCCCGGCGCGCGGCGGGGCACGCGCCCTCCC
>DB57_length_1259_mean_cov_43.49324861
AAGGCCCGCGGCGGGTGTTGACGCGATGTGATTTCTGCCCAGTGCTCTGAATGTCAAAGTGAAGAAATTCAATGAAGCGCGGGTAAACGGCGGGAGTAACTATGACTCTCTTAAGGTAGCCAAATGCCTCGTCATCTAATTAGTGACGCGCATGAATGGATGAACGAGATTCCCACTGTCCCTACCTACTATCCAGCGAAACCACAGCCAAGGGAACGGGCTTGGCGGAATCAGCGGGGAAAGAAGACCCTGTTGAGCTTGACTCTAGTCTGGCACGGTGAAGAGACATGAGAGGTGTAGAATAAGTGGGAGGCCCCCGGCGCCCCCCCGGTGTCCCCGCGAGGGGCCCGGGGCGGGGTCCGCCGGCCCTGCGGGCCGCCGGTGAAATACCACTACTCTGATCGTTTTTTCACTGACCCGGTGAGGCGGGGGGGCGAGCCCCGAGGGGCTCTCGCTTCTGGCGCCAAGCGCCCGGCCGCGCGCCGGCCGGGCGCGACCCGCTCCGGGGACAGTGCCAGGTGGGGAGTTTGACTGGGGCGGTACACCTGTCAAACGGTAACGCAGGTGTCCTAAGGCGAGCTCAGGGAGGACAGAAACCTCCCGTGGAGCAGAAGGGCAAAAGCTCGCTTGATCTTGATTTTCAGTACGAATACAGACCGTGAAAGCGGGGCCTCACGATCCTTCTGACCTTTTGGGTTTTAAGCAGGAGGTGTCAGAAAAGTTACCACAGGGATAACTGGCTTGTGGCGGCCAAGCGTTCATAGCGACGTCGCTTTTTGATCCTTCGATGTCGGCTCTTCCTATCATTGTGAAGCAGAATTCACCAAGCGTTGGATTGTTCACCCACTAATAGGGAACGTGAGCTGGGTTTAGACCGTCGTGAGACAGGTTAGTTTTACCCTACTGATGATGTGTTGTTGCCATGGTAATCCTGCTCAGTACGAGAGGAACCGCAGGTTCAGACATTTGGTGTATGTGCTTGGCTGAGGAGCCAATGGGGCGAAGCTACCATCTGTGGGATTATGACTGAACGCCTCTAAGTCAGAATCCCGCCCAGGCGGAACGATACGGCAGCGCCGCGGAGCCTCGGTTGGCCTCGGATAGCCGGTCCCCCGCCTGTCCCCGCCGGCGGGCCGCCCCCCCCTCCACGGTCACTGTTACTCTGAAAACGGAGGCCTCACAGAGGAAGGGAGCACCAGGCCGCCTGCGCACAGCCTGGGGCAACTGTGTCTTCTCCACCGCCCCCGCCCCCCCCCCCC
>DB72_length_324_mean_cov_6.48148148148
CTTTTGGGATAATCATGTGGCTTTTGTCATTGGTTCTGTTTATGTGATGGATTATGTTTATTGATTTGCATATGTTAACCAGCCTTGCATCCCAGGGATGAAGCTGACTTGATTGTGGTGGATAAGTTTGCAATTACTTTTCCAAAGCTTCTTAAGTCAAGTGCACAATCATATTAGTGGCCCCTGAGAAGCTCTATACATTCGTCTTGATTATACAGGCAAATGTATCACTTTACCTAAACATATACTGTTTTAATCAAGACATTACCCTGAGGATTATTATCCCTTTTCATAAATATCCCTTCTCACATGACTTCAGTCAAG
>DB113_length_281_mean_cov_4.97153024911
TATTTCACTTAGCAGAATGTCCTCCAGGTTCATCCATGTTGTCATACATGGCAGGATTTTCTTCTATTTTAAGGCCAAATAATATTCCATTGTCTAAATAAGCCACATTTTCTTTCTTTCTTCCTTTCTTCCTTTCTTTCTCTCTCTCTCTTTCTTTCTTTCTTTCTTCTTTCTTTCTTTCTTCTTTCTTTCTTTTCTTTTCTTTTTTTTTTATTTTGTGTCTCTCTCTTTTTCCCTTGCTGGTGTGCTTCGTCACTATCTTTTCTCCCCCCGCCTCCACC
>DB73_length_322_mean_cov_5.4347826087
GACATAAGGGGTTCTGGGGAACAGCATAGTTTTGCATTAATTCTACAGCATGGTTTCACTAAGGGTGGAAGGAGAAAGAGAGGAAGTACAGATTTTACAGACGTCACATCGTACTGCTAAGAAAAGACAGAAAACTGATATTAATAACCTATAGACACTGTAGAAGGAGAACTAAGGAGACCCCTGATGTAGCAATTATTTTCCAAAGGATGATGGATTGTCAGACAGGAAGGAGGGAAAAGAAGTTATTTATATAATTTAGGGGTTTCTGCTGAGGAAATCTGAGTGGACTCACTTCACATGCATTTGGAATATGTGCTTA
>DB79_length_450_mean_cov_16.8733333333
GGCAGGTGGATCACCTGAGGTCAGGAGTTCGAGACCAGCCTGGCCAACATGGTGAAACCCCATCTCTACTANAAATACAAAATTAGTGCTCACCTGTGATCCCAGCTACTCAGGAGGCTGAGGCATGAGAATCACTTGAACCTAGGAGGCAGAGTTTGCTGTGAGTTTGCTAAGAGTTTGCTAAGAACTGAACATATCCTGTCCTCCTAAAATTGGTTTGTGTTTGAGGGAAATTATCTAAAGACTTGAGTAGTGGCTGCATATTACAATCACCTGGACACTTTAAAAAAATACTGATCCAAGCCGGGCACACTGGCTCATGCCTGTAATCCCATCACTTTGGGAGGCCAAGGTGAGAGAATCACCTGAGCCCAGGAGTTCAAGACCAGCCTGGGCAACATAGTGAAACCGTGTCTCTACAAAAAAATTATTTAAAAATTAGCCAGGTGT
>DB51_length_685_mean_cov_5.64817518248
ATTTCACTATTTCATTATGCCTATTCAAATGATCTCAGTCCTTGCCAGCTCCTTACAGCCTCCATTCTTTGCTGGAAATACCCTTATCCTTTCACCTCCTGGCCACCCAACCTGTTCTTCTCCATCACAAACAATAGAGCATTGAAATTCTGTGCCTGCCACCCAGAAAACTGGCAACCCACAAAGAACAAGAAAAATGGCTAACATACCTTTAAAATATATTCATCTTTAACAAATTATAAATAACAAGAGTAGCGCAGTTCTTTTTCTGTTTAATTCAAGTAATTTTTTAAAAGAAATACATTAGGCCAGGTGCGGTGGCTCACGCCTATAGCCAGGTGCGGTGGCTTGTTTCTATTTATATTACTTTGCTTACGAGTAAATGTATAAAGAGTTTGAAGCTCAGAGACTAAATTTGCAGATATCATTTAGACCTTAATTTGATATTTATATCTTGGATCATGTAGAGAAGTCTGGTTTTGACAGAAAATTACATGCTTGCTATCCATTTATGATACTGCATTCATTATAATGTAATCTTTGCTATGTTGTATGCATTACATTGTTGTTATATTTTATGTATGATATAATCAATAAAGAAATAATAAAAATAATTCTGAATGACTGTCTTGAACTGTTTGTACTTCAGCTGGACTATTTAGCAGTGAGTTAAAGCCTCTTTATT
>DB51_length_289_mean_cov_3.95155709343
CAATATGGCCTGCCCAAACAGATATTTAACATGGTAAATATAAGGAATAAATTGTTTGAATATAAATATCTATAAAAAAATAAGTACATCAAAATTCAATCCAACCTCTTTCATTAGCCGGTTATATAAAGGAAAATAATTTTACTGCTTTAAAGCGTAACAAACACTTACTTTTCAATATATTTCATAAACAACCCTATACCATTGAGTCTCCAAAAATCAAGGACAGGGAATCTCCTGATTTAATGATCTTTGTTTTCTTATGCATCAGAGCTAGTAGATACCCCGG
>DB87_length_561_mean_cov_9.61140819964
ATAAAAACCCTAGAAGAAAACCTAGGCAATACCATTCAGGGCATAGGCATGAGCAAAGACTTCATGACTAAAACACCAAAAGTAATGGCAGCAAAAGCCAAAATTGACAAATGGGATCTAATTAAACTAAAGTGCTTCTGCACAGCAAAAGAAACTATCATCAGGGTTAACAAGCAACCTACAGAATGGGAGAAAATTTTTGCAATCTATCGATCTGACAAACAGCTAATATACAGAATCAACAAAGAACTTAAATAGATTTACAAGAAAAAAACAACTCCATCAAAAAGTGGGCAAATGATATGAACAGACACTTCTTAAAAGAAGACATTTATGTGTCAACAAACATATGGAAAAAGGCTCATCATTACTGGTCATTAGAGAAATGCAAATCAAAACCACAATGAGATACCATCTCATGCCAGTTAGAATGGCAATCATTAAAAAGTCAAGAAACAACAGATGCTGGAGAGAATGTGGAGAAATAGGAACACTTTCACACTGTTGGTGGGAGTGTAAATTAGTTCACCACTGTGGAAGACAGTGTGGCGATTCCTCATG
>DB50_length_481_mean_cov_5.32432432432
AGGGCCCCCTAGATGGGGGGCGAAGAGGGATTCTGGAACCCCTGACGGTAGTCAACGAAGGGCAGCATACAGGAAATTGGCAGTTAACAGCAGTGGAGGGTGGAAGGGATAGGACTGCAAAATGGCATTGGCCTCGAAGAAAGGCTCTTAAGGGTGGAAAAGTGGGTTTAGAAGTTGTGTTAGGGAATTGGTAGACACCACGCCAATGTGATGAAATGAGCAGACACTACCTGAAAATCAACCACGTAACGTTCAGTTATTCCATGCAAACCCGCGTGATTCTCCTGCCTCAGCCTCCCGAGTAGCTGGGATTATAGGCACCTGTCACCACGCCCAGCTAATTTTTGTTTTTTTAGTAAAGATGGTAATTCAGCATGTTGGGCTGGCTGGTCTTGAACTCCTGACCTCAGGTGATCTGCCCTCCTCAGCTTCCCAAAGTGCTGGGATTACAGGTGTGAGCTGCCACGCCCAGCCCTTTTTC
>DB41_length_430_mean_cov_23.5581395349
AACACTGCTCTCTCAAATGGAAGGTTCAACTCTGTGAGTTGAATGCACACATCACAAAGCAGTTTCTGAGAATGCTTCTGTCTAGTTTGTATGTGAAGATATGCCTTTTACAACGTATTCCTCAAGGAGCTCCCAATATCCACAAGCAGATTCTACAGAAGCAGTGTTTCAAACCTGCTCTGTCAAAGGAAAGTTTCAACTCTGTGAATTGAACACACACATCACAAAGCAGTTTCTAAGAATGCTTCTGTCTAGTTTTTAAGAGAAGATAATCCTTTTTCCACCATAGGCAACAAATCTCTCCAAATGAACACTACCAGGTTCTACAAAAAGTGTGTTTCAACACTGCTCTAACAAAAGTAAGGATCAAGACTTTGAGTTAAATGCACACATCACAAAGCAGTTTCTGAGAAAGCTTCTGTCTAGTTTT
>DB94_length_810_mean_cov_7.84197530864
GGTCTGCTCCAAAGACTCTGATTTTTTAATGTTTAATTTTTATTTTTAATTGACAACAAATAGAATTGCCATATAGATATAGCAATGCCACTTCTATATATATAATATACATATATATCAAATACATATTATATATATAATATACATATATATCAAATACATATTATATATAATATACATATATATCAAATACATATTATATATAATATACATATATAATACCCATTTATATATATATATATATATAAATTCTGTTTACTCTGGTCCCTAGAGTAAACAGAGTTCCAATCTGTGAACATTAAGGGCATTTTTAGTTATACTTCATGTATTTTAGTATACAGTTCCATTCTTCTTAAATTTGCCTCACTAGTCTCTTGAGTAACAGATTTATATTGAATCATATATGTGTAGAATTATGTCACTATAATAATATGCGATATAATAAACCTATAAACATGTAGGTAGTAAATGATACTTATTATTGTAATTATATAATCTATAGAAGTGTAAGTTGATATCCCAGCACACCTCTAAACACTCCAAAATATATATATATATATATAAATTTTTATATATATATAAAAATTGACACCAGTATCCCGAAAAGACATATGCCCTGTCATGTTCATTGCAGTATTATTCACAATATCTAACATATGGAATCAACCTAAGTGTCCATCGGTTGATGAATGTATTTTAAAATGTGGCGTATATACACAGTAGAATACTATTCAGCCTTAAAAAAAGAAAGGAATTCTGTTATTTGCAACAACATGAATAAACATAGAGGGTATTATGCTAAGTAAAATA
>DB48_length_287_mean_cov_5.69337979094
CCTTTGATCCTCCTGCGTACTCGGTGCTCTCATCTCATGCCTGTACCCGTCATTGGACGCCTGTGTGTGGTTGCCATGATTACTACCTGAGACTGTCACTACGACAGTTACTATTGTTACTACTTGAGACCATCATTACAAGACTGAACGAAGGGGCGAATGTAGAAATGAAAACTTAAGACAGAAGAAACTGTTTTAAAGGAAGGGACCAGGGGAAGAAAAAGAGAGCTCCCTGCTTCTAGTGAGCAAAGGCAGCCCCCCAAGCTTCTACAGCCCTTCGTACTTAT
>DB39_length_306_mean_cov_3.92156862745
TTTCAGAAGCAGAGCAAAATGGACCATGCATAACCTGAGCAAAGAACCAGTGCCATAATTTGACCATGCATAACCTTGCAAAGGACCGGTACCACAATTTTTGCCCAGGTTATGTATGGTTTGCTTGTTCTTGGCTATAGATTTTACTCTAGTCTCACTTAGTACCACTCTACACTCATACATTCAAAGTATACGGATTATTTTAGGTGCGTATTTTCACCCGTTCTCACTGGGTCTCCTGGCTGGTCTTGAACTCCTGAGCTCAAGAGATCCTCCTGCCTCAGCCTCCCAAAGTGCTAGGATTAC
>DB105_length_340_mean_cov_3.97058823529
TGGGAAAATATGTGCATGGTAGAATCATGCAAATTACTGTGTAAAACTTCCTATAATTTGAAAGGTATTATGATATTTTATCTACCTCATGACCCAAGATGGCTGCTGGAGTTCCAGCCATCATCAGGTTAGAGTATGTCAGTGTAGACAGAAAGAAAAAGGAAAGTCAGAAGAGCAAAATGAAATTTTTCTTATCTACTTAAGAAAAGAAACTTTTAAGGCATTTCTTTACCTAAGGCCCTGGCCACCCTCTTGTGTCTCCTCTGCTGCCACTCTTAAATACAAATTTTTGGCTACCTGGAAGGTCCAGGAAGGTCATCATGCCTTTGTTTGTGATAGC
>DB98_length_377_mean_cov_8.25729442971
AATTTAATAAATAGAATAGTTCTTAGCTCTAGAGACTCACAGTCTACTGGGAGGGGCAATCATGTAAACTAATAAACTCATAAGCAAAGCATGATCAGCAGGGGTTCAGTGTGTGGAGGAACAAGACGTCTTGCAGGAGATAGCATTTCTGAGGCAGAGGGAGAGTTAAGGCATCAACATAAGTAACCTGATGCATTATGGAACATACTTAGTAAAATGAAACTATTGAAGAAACAAATGTTTATTAATAAATATTATTTCTTTAATAAAATAACCTTTCATTTGAACCCTACTTTATAATCTTCAAATTACTTTCATGTTCATTGTATAATTTTGCCCTTATAGCTACTCTGTGAGGAGAACATGAGACATGATCC
>DB69_length_198_mean_cov_40.7525252525
AAGCCCATACAAGGCTTACATCACCTAGGTGATCAGTGCAGTGATATGTCACAAAAATCCCTGTAGACAGAGCCTAGACAAGAGTTACATCACCTGGGTGATCAGTGCAGAGATATGTCACAAATCCCCCTCTAGGCAGAGTATAGAGAAGAGTCCCATCACCTGGGTGATCAGTGCAGAGATATTTCACAATGCCCC
>DB80_length_694_mean_cov_34.6772334294
GGGGGGCGGGGGGGGGGGGGGGGGGGGGGGGGGGGGGGGGGGGGGGGGGGGGGGGGGGGGGTGGTGGGGGGGAAACCCACCTAACCGACTCACTAAATTAAGGTGAAGGGACGTGGGTAGGGGGGGGAGCCGGGGGGCAACTTGAAAATTAAACTGACCCTTCCCAAAGCCCAAGTAGAAGAGTCTAGGCGCCAAAACACAAAGAAAAGTAAAGCGCCGATCAAAGAACAATAGGGCCCCCGCCAGGGCGGAGGTTCCCTAGGCGAGGTTCCCTAGGCAACGAGGGAGAGAGGGAGGGGCCTCCAGAAGGGAGAGAGAGAAACCCGTTGCCCCAGGCTCGGTGAAGTCGGCGAGACCTCCCTCCGTGTCACGTCGACTTTCAATAACAGTGGCCGCTAGGTGATGCCCGAAGACAACCGATGCCTGCCTGCAAATGTCCGTCAGCAGGGAAAAGAATTAATGAATTAATTAATTTCCGTATTTATTTAGAGACCGAGTCTCACTCACTCTACAGCCTGGGCCGTAGTGCAGTGGCGCGATCTCGGCTCCCTGCAGCCTCCGCTTCCCTGGTTCAAGCGATTCTCCCGCCTCAGCCTCCCGAGGAGCTGGCATTACAGGGGCCTGCCCCACCGCTCCCGACTCAGCTTTGTATTTTTAGTAGAGACGGGGTTTCGCCGTGTTGCGTCCGGCCTTA
>DB109_length_584_mean_cov_12.4606164384
GCAGCTGGGACTACAGGTGTGCACCACCACATCCAGCTGATTATATTGTGGTTGGGTGTGGTGGCTCACACCTGGGCGGGCAGATTGCTTGAGCCCAGGAGTTCAAGACTAGCCTGGGCAACATAGCAAGGCCCCGTTTCTACAAAAACAAACAAACAACAACAACAACAACAAAAATATATATATATCATTTATATATATATATTTATATCATTATATATATATCATTTATATATATATTTTATATATATGTATATGTATATATATATATATATAATATCTCAATAAAGCTGTTAAATCCAAAGAGATTTGAGGGGGGATGTTGAGGGAGAATTTTTCTTCATTTGTTGTTGCTGTTGTTGTTGAGACAGGGTCTCACTCTGTCACCCAGGCTACAGTGCAGTGTCACAATCATGGCTCACTGCAAACTCTGCCTCCCGGGCTCAAGTGATTGTTTCACCTCACCCTCCTGAGCAGCTGGGACTACAGGTGTGCACCACCACATCCAGCTGATTATATTGTGGTTGGGTGTGGTGGCTCACACCTGGGCGGGCAGATTGCTTGAGCCCAGGAGTTCAAGACTA
>DB94_length_262_mean_cov_28.4809160305
ACAGTGATATGTCACAAAAGTCCCTGTAGACAGAGCCTAGGAAAGAGTTACATCACCTGGTTTTTCAGCGCAGATACTTGACACAATGCCCCCATAGACAGAACCTAGACAAGACTTCCATCACCTGGGTGATCAGTGCAGAGATATGTCACAAATCCCCCTGTAGGCAGAGTATAGAGAAGAGTCCCATCACCTGGGTGATCAGTGCAGTGATATTTCACAAAGCCCCTGTAGGCAGAGTGATCAAGAGTTACATAACATC
>DB107_length_468_mean_cov_6.41025641026
ATGGAAACCAACAAGTGGTTATATGCAACACAAAATGTCACCTAGGATGCCATGCTCTGCCCTCTAGGGAAAAACAAAGGGAACGAGGCTTGTGCCAGCAGTAGAAGCTTTGTTATTTGAGGAGTACAACTAACATGCACTGAATGATTACAGTCTACATCAAAAACTTCTACACACCACTGAGGCCTATGTGAGGAGAGATGGGTGGAGGCAGGGCAAGAAACTAGTCTGAACTGGCAAGAAACTAGTCTGAACTGGTTCTTTTAAAAATGCAGTTTGAACTTTGCTTCTAAAGCTGTATATTAATTTTTGAGAGAGAGGCTTGTTTTCAAGGTTAATTTGTTACAAGATTAGTAAGGAATAGAGATAAGGTCTACCAGATGTTCTTAAGAACTTGGAAGTTTGATTTATAGAACCTCATCCCTTCTGCTTTTAAGGCAATCCAGTGTACAAGGTTAGTACAGTCTT
>DB55_length_711_mean_cov_5.9746835443
ATCCTACTGAAACTGTTCCAAAATATTGAAGAGGAGGAACTCTTTGCTAACTCATTATATGAGGCCAGCATTATTCTGATACCAAAACTTGGCAGAGACACACAAAAAAAGAAAACTACAGGCCAATATCCCTTATGAACATAGAAATAAAAATCCTCAACAAAATAGTAGCAAATCAAATCCAGCAGCACATCAAAAAACTAATCAAACATGGTCAAGTAGGCTTTTTTTCCAGGAATCCAAGGTTGGTTGAACATATGCAAATCAATAAATGTGATTGATCACATAAACCGAACTAAAAACAAAAGCCATATGATTATCTCAATAAATGCAGAAAAGGCTTTCAACAAAATTCAATATCCCTTCATGTTAAAAATATAGTAAAATATAGTAAAATATAGTAAAAAGGCTGCAAAAGATGTGTCCAGTCTTATCCTCCACCCAAGTCTGCCCCACCTTTACTCCATTGACTGTTTCAGGTATGACATGAAATTATGTCTCAAACTGCATTAGAATGGACTGTGTAATGCATAGATATTAATATTTTGGTCTTGGATTTTCAGTACAAGCCTCTCTACCTCCCATAAGCCTCACAGGCAACGGCAGGTTGCATCCTTAAGGACGTGCATTAGATGACCATGTCTTTGTTTCTCTTATTCTCTTGTTTCATTTGTTTCCTTTTTATTTTTGTAGTCAATATGATTTTTAAAT
>DB51_length_1041_mean_cov_7.10854947166
TTGGTGAGGATGTGGAGCAAAGAGAATCCTTTTACACTATAGGTGGAAATTTAAATTGGTACAACCACTATGGAAATTAATATGGAGGTCCAAATAATCAAAAATGGAATTACTCTTTGATCCAGCAATTTCACTACTGCGTATATCCAAAAGAATTAAAATCTGGATTTCAAAAAGATATCTGTACTCCCATGTTTATTGCAGCATTATTCACAATAGTCAAGATATGAAAACAATCTAAGTATCTGTTGATGAATAAATGAATATGGAAAATGTGGTGTCGTTTATATACAATAGAATACTATTCAATGTTAAGAAAAAAGTAATTTCTGTGGCATGGAAGTTTAAATCTTATTAAATGCCTGACAAAGTAATTTATAGATTCACTGCCATCCCCATCAAGCTACCAGTGACTTTCTTCACAGAATTGAAAAAAAACTACTTTAAAGTTGATATGGAACCAAAAAAGAGCCCACATTGCCAAGACAATCCTAAGCAAAAAGAAAAAAGCTGAGGGCATCATGCCACCTGACTTCAAACTATACAACAAGGCTACGTAACCAAACTAATAATAAATAATATTTAATAAAATCTGCTTCAGGCACAGAGTACTTGGATGAACTTAAGCAAGTTAAATTACTCTAAGACTCAGTTTTATCATTTGTGAAATTATTGTGAGGATTAATGATGTAGTACATATGAAGTGCTTAGTCCAGTATCTGACACACAGTAAATACTTCATGATAGTTCTTGTATTGTTGTTATTCTTACTGGTAGACATAATATTTCTGATGATCTTTTTTTATAATTAGACCATATGGTTGTTTGTTATTATTATCATGCATACTTCAAACCTGTCTAGATGAAACATCTTTTAACCAAACACATTTTGGGAAACATCATTCTAGGACATGTTTTGTAGCCAGTGAGTATCAAAAGCCTTGGTAGATCCACAGCAAAGAATTAAAAAAAAAAAAAGGGTGGGGGGGGGCAAGCAGGCCGAATTGACACGAGCGCAGTGGAAAGCGGTCGAGGGGTGGG
>DB113_length_291_mean_cov_8.24742268041
TTCCTCATTTCCCACCTGTGCCCACCACGCACAAACACACAGTCCTCCTCTCTAATTTCTTATTTTCAAACTGAGTTGATTTCAACTAGATATGAGGGGGAAACCCCAGATAACACATATTAAATTGTAAAAATCTGCCCTTAACTGTTCTGTTTTTGCTTTGTTTTGAGACAGAGTCTCGTTCTGTTGCCAGGCTGGAGTTCAGTGGCGTGATCTCCGCTCACTGCAACCTCCGCCTTCCAGGTTCAAGCAATTCTCATGCCTCAGCCTCCCGAGTAGCTGGGACTACAG
>DB48_length_442_mean_cov_8.47511312217
TGAGAACCATGGAAGCCAATGGTGTAGCTCTCAGTCCAAGGCAAAAGCCCTGAGAACCAGGGGGGCTGCTGGTGTGAGTCCTGAAGTCCCAAGGCCCAAGAACCAGCACCTCTGGTGTCCAAGGACAGAGAAAAATGGATGTCCCAGCTCCAAAAGAGAATTTGCCCTTCCTCTGCCTTTTAGTTGGTACTGGTACTTTTGCAATGCTAATGGTGCTTCTTGGAGCTATGCAATGCAAAAAGGAGACTCTCCCAAAAGAAAGAGCTTTGGGTGCACCCTTTGATAGCTCAGCTGGTAGAACAGAGGACTATAGGCTGTATAGAAAGAGCTTTGGGTCTAAGAGAGTATGAAAAATCATGAGAGAGGGAGAGAGAGAGAGAGAACTTGAACTGTTTTAGAAATATATGCAAAATTTTCTCTGTGGGAAGCTAAGTGTGAGAGT
>DB49_length_928_mean_cov_9.19612068966
AGGCCCAGAACAAGAAATTCTGTTTAGCATCTGGAGATCTATGGCCAGGCTGGATCCAAATGGATTCCAGTTTAGAGGGCTGTCCACTCCTTGGCAAAGTCCTGTTTTCTTAACCCTCTCTTCCCTTTGAACAGTGATCAAGGATCCTCCCAAGTCCTTCTCTAATCCCTCGTAGCCCCACTAACAGCCATCACAGTCAGACACCCTCCTCAGAGAGCCATTTCTCCTCCTTGGTCTTTCTCTTCTAATTTCCACTCCTGATATCTAGCTAGCTACTTCTTCTAAACATGTCAAGGGACCTAGTTTCCAGTTCTGCTCTGGCTCTTACTCAGTGGCTTCTAGTAATTTCCAGCCCTTCTCTGTGCCTCAGTTGCCCCATTTGTAAAATGGGGCCCCAAAAGGTTCCTTTCGGCTCTGACATTCTAGGATCCAAAGTACAGAGATTAAGCCACAAGAATCCCTACCAGAAGGTAGGGATTCAGACATAAATAAGTATTGGTTCATGCTACAACATGCGTGAACCTTGAAAATACTATATTAAGTGAAAGAATCCAATCACAAAGGGCCACATATTGTATGAATCTATTCATATGAAATGTCCAGAATAGGCAAATCCAAAGAGACACAAAGTAGATTAGTGGTTGCCAGAGGCTAGGGGGAGGCAGGAATGGGGAATGATTGCTAATGGGCATAGAGTTTCTTCTTGAGATGATGAAGTATTCTGGAATTAGGCAGTGATAGTTGTAACACCTCATAACTATATTAAAAACCACTGAATTGTACATGTTGAAAGAGTGTATTGCATTCTATATGAATTCTATCTCAACTTTTTTCAAAAACCACAGGCCTTCAACCATACCATCTGTCAGAAATACACTCTTTACAGACACAATGTCTTATTTTCAAATCATTTGAGTGAGCCAATTAA
>DB113_length_264_mean_cov_2.54545454545
GATCTTGGAAATAGACTTCCGTAAAAATAACTTGAAGCACATGTAATCGCCCTTTATTTGTTAAAGAATCTTATGCTTTTCTGTTCCTAAACTTTGAGGGTCATGTTTGGAAAGTTTAAAATAACTATTGTTTTTTGTGTCGTATTTACACATTTCAGCATTATTTACCATCTGTACTTAATTTGAAAGCTTTCGGTGTTTATGTTTTGTAGATATCTCTTCCAAATGCACGATGAAGGAGTACTTGTCAACAGCGCAAGGCAA
>DB93_length_322_mean_cov_5.56832298137
ATGATGTGGAATATCACTCTCTTAAAAAATGCAAACAATTTATTTAATAGTCATAGTGCTAAAGATGGCATGCCCTCCAAATGAGCAATTGCACTCTTTGTTATGCATTTATATGAATATGTATATAGGAATAGTCATGATAAAACTACTAATTATTATAAAATTTTTGGAAAAAGCATAACTATTAAAAATGAAATTGGTAACTTAAGACTACTCAATACATCAACAAAAATGATTGAACTATGCAAAAACATGGATGAATTTCAAAAATGAAATTTTTTTTTTTTTTTTGAGACGGAGTCTCGCTCTGTCGCCCAGGCTG
>DB88_length_448_mean_cov_12.0535714286
TGCATTAAATTAAACTCTTGTGCATCAAAAAACACCATTAAATGAAAATATAAGCTGCAGACTGGGGAAAGACACAGGGAATGCATATAAATGATTTTTAGAAAGTGTGAAATTTAACATTCCTCAAAGTTGCTAATGAGGAGGCCATAGTAATGACCCCTGAAGGCATCTGAGCCTCTGCTGCGGCCCTGCTGGTCACTAGAGGGCAGTGTGAGGGTTCTGACTTACTCTGACCAGGATGCAGAAGGTGATGATGGAGCAGGGGGGTAGGTGGAAAATGGATGGACTACTTTGTTTCCTACTTCTGATCCTTACAAGCCAGGAGACAACGGGGAAAATGACTCAATGTCCCTGAGCATCCCATCTGTCAAGGAAGAATAAGAATGCTTGATGTACAAGATTGTTGCAAGGCTTTAAGCCCATAACAAATACAAAGAATCTAGCACAC
>DB75_length_363_mean_cov_2.06611570248
TTGCATGTAAGTGTCTACGATGAAATTAAGATGTTTATCTTTACAGAGGTACATAATTTTCTAGATGTCAGGTAATTTACCAGAAAGAGTTGTTTTCTGATCATAACTCTCCTGATGAAAATGGAATCTGGTCCAGCCAGAATGAAGAAACTGACAGACGATGATGATGAAAGCAATCCCCAGCTGTCCACATTGCTCATTAGCATAAGACACTCCCACCAGTGCCATCACAGTTTGCAAGTGCCATGGCAACAATTCAGAACTTACCACCACTTTCCATAGCAATTACCTAGAAGGTTCCAAACCTTTCCTGGAAAATTCTAAATGACCCGGTCCTCAATTTGCATTGACCACCCCTTAATT
>DB50_length_1049_mean_cov_7.68732125834
GAGAGATGAGAGAAACAACGACTGGAGGGATTAAGAAGAACTCTTAGGAGCAGCTTGGCCTAAAGGGTAAGAGTTGTGTGCCTTAAGTCAGACCCACCAGTAATTCTTCAAATATTAATATTTATTAGATCCCTAGAGTGTTCCAAACCCTTTGAACATTAAATCTGTGTGATGCCTAAATTAACCTGTTTGTAAAACAGGGATGACCCAGTATTTACAAGATTGTGGTATTTACAATGTCGGAGAGAAAGAACTTGGCACACAGGAGGCACTCAGTAATTGTTCAACCCCTTCTCCCATGTATGTGGCCTCTGCCTGCCTTTCCAGCCTCAACCTGTTCTCACCCTCATGTTCACTGGCACAACCCTGCTTAAAACTTGCAGTATTTCTGAACGTCAGGTAAATTGTGCCCACCTTCAGTGCTGGTCCTTCAATCTGGAATATCTTTCTTCCCTATGCAGCTGCTCCCTCAAAAATGAGCTTAACTCACCTTCCCTGTGATGTTTTAGTTAAGAAGATCCGACCATCTCAGTGGAATAGAGGAAAGAACTCAGAGGCATGACTGCGAGGGTGTCCCAGAAAGACTACTGTGCCTTCTAGAAAAAAGACCCAGCACCCAAGTTCTAACTCTGAGACCCAGTCATATGTTTGGATCATAGCATTTCCAAGACCAAAATTTCCTCTTTAATAGTTTTTCTGAGAAACTGTCAGGTTTAACGTCAAGAAACATTTAGTCTGTGCTCATTAGGCCCACAGACATGACGAGCTACATGATTTGAGGGGCCCAGTCCAAAATAAAAATGCAGAGCCCCTTGTTCAAAACTCAAAAGAAACCTCTGCAACTTTTCGTAAAATTACTATTCAACAAATATTTGCTAGGCACTCCCTTACTGTTTACATAATCATTCAAATTACAGTGCCAGCCTGCTAAAGTCTTTTTTACATGTTTCAAAACCAAGAGTTCTAAGAAATGAAAAAGAGATATGTGCACAAACAGGCTGAATACTATTCCAGAGAACCACACAGAAAATTGAAGCCTTCAGAAATTA
>DB38_length_264_mean_cov_2.19696969697
TAACAACATGGAAACTGAACAACCTGCTTCTGAATGACTACTGAGTAAATAATGAAATTAAGGCAGAAATGAAGATGTTCTTTGAAACCAATGAGAACAAAGACACAACATACCAGAATCTGTGGGATGCATTCAAAGCAGTGTGTAGAGGGAAATTTATAGCACTAAATGCCCACAGGAGAAAGCAGGAAAGATCTAAAATCGACACCCTAACATCACAATTAAAAGAACTAGAAAAGTAAAAGCAAATACATTCAAAAGCTA
>DB88_length_710_mean_cov_11.7676056338
AAACAATTTTGTTTGTGTGTAGACAAAAACCACTTTTTCATATAAATGTCTAAGCATATTTTTCTCAACTTATTCTACTAAAATTTAAGTTTGGATTTTCACCACTAAGAATAAATGTACCTGAAATACATCTCATGTAAGAAATAAGATACAGACCTAGGAATGGGAGGGAAGGACATATATTCAGTGAAGAAACAATAGCTTGTCAAAAAGAGCCCTAAGTGGACACCTGGAGCTGACGGTGGAGAGGTAGGTGGAGGGCAAATGAGCATGAACTTTGTCAGTCTATTGTCTTGTAGAAGAAAGACAGCCAGTGTGGCCAGTGTGGCCACTCTCCATCTCAGTCCCTGGAAGTTGTCCAGAGTTCCCTGAGAATCCCTGCTCTGGGGCAGAATCACCAAGGCTCATCCTCACCAGCTCCCCACAGGCTCCAGCAGGGCTTTCCTGCCAGGTGTAGGGCACAGGAATGGCTCTGTCTGTCTCTCAGGTAGAGGGAGGCCAAACAGTGATGTTTGTATAAGAGGGACTGGGTTTCTGTGTCTCCATTAAAGTATTTGACAATATTTTCTTTGTTTTTTTTTTTTTGGTTTATTTTTCACTCTCGCCAATGAGGAGAGACATCCTTTGGTATTTATTTTGTTTTTGGCCATTGCGACGGTTTTTGGGGCTGCGTGAAATTCAGAAATTGTACATTTTTTTTCTTTTCAGCC
>DB74_length_561_mean_cov_7.48663101604
AAAGTCATTGTCAGGTTGTCAAAAATGTATGTAGCAAGTAATAATAAATGCTCTTAGGAGAGGAGTACAATGTGAGACTCACCTGAACAACAAAGCCCCTTAACTGTGTTCATCAGAAGAAAGTGATCATACATTTGATTAAAAACTGCTAGCCTGGAAATGTACAGGCAGACTTCACAGTCTATGGAATAAATGGGAATCATAAAAAGAGAAGGTCAGTGCTTTGCAACCTTATATGCTGCCTCCATGCATTCACGTATGGGCCGCATCCCTCGAGAGTACACTCCCTACATTCTGAGTCCCAAAGTATGTGGGGGTAGGGAGGGACATAGTAAGAAACCACCTGCCCTGGAAGTGTATTGTCAACCCTTTATAGGGTTGGAGGACTAGAGACGATATTGCTAACTACGATTAATACAGTTCCCTGCACATAATTGGCACACACATAATTAATAAAGGTCAGAGTGTGAAGTTTTGTAAATAATGATAGATTATATCACGTTTATTATTAGGACATGTGTCCAATAGAATTTGGTATATAGTAGGACCTTAATAAATGAT
>DB53_length_416_mean_cov_16.5168269231
ACTCATCGCCTGTCAGGACATCTTACCTCCTGGTCCCCTCTCTGACCTACGCTCCACATCTTCGCAGTTCAGTGGGGACCTTGTGGGTGGAAGTCGCAATCCCTTTCTACTTTAGCCTATGAAGGCCGGGCTCCCAAGAGTCTCCCCGGAGTCGGGGCCTTGGGCAGGCTCACAAGGATGCTGACGGTGACGGTTGGTGATGGTGATGTACGTTGGAGGCCTCGGGCCAATGCAGAGGTATCCATTTGACCTCGGTGGGACAGGTCAGCTTTTCGGAGTCCCATGCGTCCTTCCAGAGACACATCCAACGATAGCAAGCATGGTCCCGAGGATCCCAGCTCCCAGCAGAGGCACTTTTGTTCACACAGAATCCTGGGCAGGAAAGTTCTCAGCAGGCTTAGGCCTCCTAGCCAAAA
>DB68_length_362_mean_cov_6.62983425414
CTTTGTAATGTAACCTTTTCCTAGCCCTCCATCTTCATGTTTCTAAATAGCACTGCTTTGCTAGAAAAAGAGTGAACCACCCTCTTTTGTGTACCTACAGATTTCCCCCAGAAGGAAAGTTAAAGGACGAGGGGAAGGGACCTGAGGTGGCAATTGCTGCTATCAGCCATTTGATTCTTTTACACTAGGAAACAAGATCCAGGCAGTGGTACTGATTTAGGCTGCATTTGTTAAAGAGGCTGCTTTATGGAACTGAACATTTAAGGATGGTTAGAGACGTGGAAAACAATGATAGAACACTGGCCTAACTCAGAAGGCAGAACACTTTTTCGTAAAGGGCCAGATAGTAAACACTTTAGCCT
>DB51_length_726_mean_cov_4.53994490358
TTTGCAAAGGCAGTTTCAATATGGCACTAGAGAAATCTGCAAGCAAACCGTATTCCATCAGTTCGCTGTCATATATTTCCCTTCTCACAGTTTGCCACTCTTAGAAGCCTAAATTCACTTTTCCTTGTCCTGTCATTTTCTACAAATGTATTGTCTTTTGTTAAAGATGCTGTATAAGTCAGAGCCCTAAGCCACCTCTTCAAGTTACTAATTTTCTTGGGTGTTTCCCATGTACATATGAGATAAATATGTTAATAAACTTGTTTGTTTTTCTGTAGCTAATCTGTCTTTTATTAGAGGGAGTAGTATCACATGTGCTTATTGGTCATTTATAGAAATTCTTGTTTTTTTTGAATTGCTAACATCTTTTGCCCACTAAAAAAAATTGAAATGTCTTTTTATTTTCGATTTAAGCCAAGTTTTTAATATTTGTTACTATATACAAATCCGTTTTCAGATATATTTATTGCAAATATTTTCTGCCCATCTGCTGGTTTTCCTTGTCACTTTCTCAACAGAGTTTGGGCAAACAAAAGTTTTTAATTTTGTTGAAGTTCAGTTTATCCATGTTTTCTTAAATGGTCAGTGCTTTTTGTGTCCTATCTTAAATATTTTCTTAAACTTAAAATATTTTCTTCTACATTTTCTTCTAGGTGATTTGGAGTTTTCTTTTTGTTGTTTATGCATACATTGTGACTCAGATTTATGCTTTTCTGTTGTGAGATC
>DB56_length_307_mean_cov_3.64820846906
TCATCACCCCCCCCACCCCCCCCCCCAGTAGTGGCGGCAGGTGTATGCCCCCCCAGCCCGCTAATTTTTTTTTTTTTTTGTAAAGATGGGGTCTCACCATATTGCCTGGGCTGGTCTCAAACTTCTGAGCTCAAGCAATTCCCCGCTTCAGCCTCCCAAATTTCTAGATTGTAGGCTTGAGCCACTGCACCTGGTCAGCAAGCTACTTCTTTTTTTTTTTTTTCTTTTTCTTACTCTTTTTCCTAGGCTTGAGTCCATTGTTGTTTTTCTGGCTTATTGTAACTTTTGCCTCCTTGGTTTCAGTAGT
>DB70_length_975_mean_cov_27.1158974359
AGAAACGGTGGCCGGGGTATACTTTGAAAACAACGACAACGACAACGACAACGACAACGACAACAGCAACGACGACAACAACAACAACAACAACAGCAACAAGAGCAGCAGCAGCATTCGCCTACGGATTTCTAGAAAATAAGATGTCATGATGAAGGATAGTAAACATCAACCGGCTCTCACTGCACGTTGAGAGAGTCACAAAAGCGCTAGTTCACAACAGGAAAAAACGGCAGCTAACGTGTCTTGGGGAAAATAGACGTCTTCCTGAAAACTGGGGATTTCTACTTCACCTGAAAAGAAAGACATACGAGAAAGGAAAAACACGAACAAAACAAAACAGAACGAAACAAAACAAGCCAACAAACACGGGCCAAGGCGCCGTCCCTGGAAATCTTAAGTGAGCAAAGTTATTAGTTTTCAGAAAGCGTTTCTATTTTGGGCAAGTACTGAGAAGGCCCAGACTAGAGCCGTGGCGCCCTTCGCATTGTGAAACTCTGCTGGCCGGAGGGCGGAGAAACTAAAACATCGTGATAAAAGGTGACCGAGACCCAGCCAGGGTGAAGCTTTCCTAGGGAGGGAGGCCTGAGGCGGGAAGCAGCGGGGGGAAAAGCCTCACAACTGCAGACCCGCCCGCTTGCCCACGCGGGTCAAGGGGCTATGCCATCGGCCCAAGCTGCCTCCGGGGAAGTGGGACCGTGCCGCCCCCATCTTCAAAAACGGTGGCCCCCGAGTGAGGCCTGACGCCCACCGATGCAAATGTCAGCCTGGCAAGAATGAGATCGCCGGCAAGGGGTGGGGGAAGGGGAGAGAAGACGGAGGCACACCGGGGTGGCTCTGGAAGGTTTCCAAGCAGGGTGTTGGGAGGCGGGGGGGGGCGGTTTGGGGGAAACCCACCTAACCGACTCACTAAATTAAGGTGAAGGGACGTGGGGAGGGGGGGGGGCCGGGGGGCACCTGGAAAATTAACCTACC
>DB67_length_332_mean_cov_9.94578313253
ATTCATATTACCTCTTGATAAGTCCACAAGAGAATGGCTCCCTAGTTTTTATCGGAACTTGGAATTATTTTATTTCCTCTTGGTAATGATGATAGTATAGGTCATTATTTTCTAGATAAAAATTCTTTTCTATACTTGAAGGCACATCTTCCTTTTGGTTGTTTTCCATCTTCAAATTAAACTATATTTGTTACCTTAAGCTTTCCCCCAGAAGATCCATTCTTTAAACCTAAGTTTCTGTTGCTCTCTATTGGAACCTTTAAGTTCTCCAAATATCATGTTAATTGTGGGGAACTAAATTATGTTTATTATTTTCCTGAAAGTCTGTTAGA
>DB46_length_844_mean_cov_4.95497630332
CATATGAAATGTGGAGAGGCCCGTGTGGCAGAAGGAAAAGCAATGTGGAAGGTTTTAGGAACTTAGAGCCTCGATTCTACAGCTATAGGAAACTGAATTATGCCAACAACCAGAGTGAATTTGAAGCAGACCCCTCCCCAGTTGAAACTCCAGATAAAAGCACAGCCTAGCCAGTACTGACTGGAGCCTGGTAAGACCCAGAAGCATAAAACCCAGCTAACTGTTACCTAGATTCCTAAATGGTCATACCATTTACATGCCAAGCAGCCGTAAATCAGATTTTCAGTTTCCTCCACATTCTTGTCGAAACTTAATATTGACTATGGTTTTATTGTAGCCATTTTGGTGGGTAAGGCAAACCAAAAATACCATTAAAATCAGCACAGAAGTCCCCTTGCCCCAGTACTGATGTTTCATTGCATCTTAAGGAAACTTCTTTTATGGGAGTAATCACCACAGGATGGATAGTTTAGTCCATATCTATAAAGGACTTGAAACAATTTAAAATGACTCACAGGGCAGCTGCATCAGCTGCATCCTTTTTCTGTGGTTATCTACCTTCTTTCTGATCACCTTCCTCATTTGTTGAAGACTTTGGCTCCTGGATCACAATATTCTTTCTTCCTCCAGGTCAGACAACACTCTCAGAGATTTTGACATCTATGTTGAATTAGTGAGTGAGGGCCAGGGCTACTCACTATCCTGCCATGGGATACAGGGAATATAACGTAACAAAGGATTGTTTCACATCCTTGCATTTCTTCCTAGCATCCTGTTGGAAAGTCAGCTAGTTAAAAAAACCTTATTATAATTATTTGGACCTAGAACCCAAATTCTATTTTAT
>DB48_length_1459_mean_cov_10.1446196025
TTATTTTTCTTTTAATTAAGAGAGCTGTGAAATTATTACCTATAATTCTAAATCTCATTTAATTCCTCCCAATAGGATTCAAGATGGATTGTCATCAAAGTTCACTTCTTTAACAAAAGTGGTTTATGACTTTAATAAAATATTAGAGAATGGAAGGATCTGTGGAAGCCCTTTACAAAAACTTGTGATAGAAAGTTTTGATGATGAGCAGACTTTGCAACAACTGGAATTGCAAAATGAACCAATTTTACAATGCTTTTATTTTAGTCAGTTAAAAGTTCCAGAAATGTGAACAACAAAGATTTTTTTGATCCAGTTGAAAGTGATGAAGACATAGCAAGTGATCATGATGATGAGCTGGGTTCAAACAAGATGATGAAATTGCTGAAGAAGAAGCAGAAGAAGGAAGCATTTCTGAAATGTGAGTATTTTGAAACATCCTTTACTTTGTGAGCTGGAATTGCCCAATCAGTGTTTGTATTTGTGGTTTTCACATATGTTTGTTTTAAGAAGTTAGATACTCTCCTATCAGATCTTCTCAAGATAGCCAGAGGAAAGTCACTGGATTTAAACGGACATTAGAGATCATTTAATGAAGAAAAATATTACTGACAGTAGCAATCAAACCTTTCTTACCAGGAACTTTGATTATAAGAACAACTGGAACATAAACTGAATGGAAGTACAGATTCATTTATAACTGATAAAACAAAGCATAATATATCTTAGCTCTAAACCTTCTAACTACAATTACATCTCTCCTAGAAAAACAGAACAAAAGCTAATTTGAGGAGGAGGAAAGTGCTCTCTCCTTTCTCAAACTTAACCTTAAGTTTTTTACTTCCAAACAGTCCCCTTTTATCTTCATCAGAATCAATATCTTCAAAAAAAAATCATAGATTGATGAATAATTTATTTTCTATATATTGGACCCTTTTTGTTTCTTACATAGCATTTCACTTAAATGATAGCTTCTCTTCCTTAATACCTGAATGATTTTGGAAGTTACAGGAGGAAGAGGAAGTGTCAGATATGGGTGGTGACAATCCTGAAGTGGGCAAGAAAGCTAGAAACTCAAGCAAATTTGAGCTGAGGAAAAGCCCAGTTTCAGTGATGAGGATTCTGACCTTGACTTTGATATCAGCAAATTGGAACAGCAGAGCAAGGTGCAAAACACAGGACATGGAAAACCAAGAGAAAAGTCCATAATAGACGAGAAATTCTTCCAACTCTCTGAAATGGAGGCTTATTTAGAAAACAAATCAGTATCTTCCACCTCATCATCATTATCATCTTTTCGTTCCTCTTCTTTTTCTCTGTTTTCTAAATAAGCCTGTTATTTTTGTGAGATAAGAGGTTTGTATTATAGATTGATGAATAATTTATTTTCTATATATTGGACCCTTTTTGTTTCTTACATAGCATTTCACTTAAATGATAGCTTCTCTTCCTTAATATC
>DB112_length_520_mean_cov_5.19230769231
CTCTGCCTCATAAAAAAGAAAAAAAAGATGCTTTAAGTGCCTTAAAAACAGAAGATATTAATATTGAAATTCTCTTCACCCTAAATAGAGAATAACATATTAAGATCATTAAAATATAAACCAGTAATCAGATATACTTCAAGGTGAGAATGCTGTTGATAATAAAGGTGAATAATAATTTCTTGTATGGTATCTTCTGCTGGTGATGATCTAGTCCATATATATATATATATGAAATTTGTGCTTCAGTGAATTTATTTCCACTGTGTTTGAGTAGACTTTAAATAATTTATAAATGAAGACTTTTACTGAATCTTTCATCAGGCCTTCAGTAGAACCTCCGGGGTTTGTTCACCTTCTGATATCCCAAGAGAAATAATATCTCCAGATTCTTGTTTATTTTTTTGAGCTGTGTATTTTATGCCATAGTACTCTTAACATCATCTGGAAAAAGGTTACCAAGATTTACATTTGGAAGATCAGGATAACCTTCAAATGCATCTGAAGGAAACAACACCCC
>DB109_length_282_mean_cov_39.2375886525
AAAGCTTTGCACTGATCACCCAAGTGATGTAACTCATCTAAGTTCTGCCTACAGGAGCTTTGTGACATATCTCTGCACTGATCACCCAGGTGATTCAACTCTTGTCTAGGATCTGCCTACAGGAGTATTGTGAAATATCTCTGCACTGATCATTAGGGGATATAACTGTTGTCTAGGCCCTGCCTCCAGGGGCGTTTTCACATATCCCTGAACTGATGACAAACGTGATGTAACCCTTGCCTAGCCTTTGCCTACAGGGGACATTGTGACATATCTCTGCAC
>DB79_length_514_mean_cov_5.24902723735
TATTTCCAAAACTTTTTCACCACCACCCAGAAACTCTGTAACCATGATGCAATAACCCCCGTCCTCCTCCTCCTAGCCCCTGGTAACCTCTAGTCTACTTTCTGTCTCTATGGATTTTCCTATTCTAAATATTCTATCATCCTGCATGATTCCACCTATGTTATGTCCAGCTCACTTTGCACGTCTTCAAGGTCCATTGGTATTATAGCATGGATCCATGCTTCCTTCTTTTTCATGGCTAATATTCCATTGTGTGCATCTATTACATTTTGTTTATCCATTCATCCATCAGTAGACACTTGGGTTGCTTCCGCCTTTTGGCTATTTGTATACAGTCTCTATATATTTTCTTGATAAATGGGATACCCACCTCCCGGGTTCAAGTGATTCTCCTGCCTCAGCCTCCTGAGTAGCTGGGACTACAGGCATGCACCACCACACCCGGCTAATTTTTGTATTTTTTGTAGAGACAGAGTTTCAACATGTTGGTCAGGCTGGTCTCGAACTCCCGACC
>DB37_length_720_mean_cov_6.72638888889
GATCTCTGCACTCTGGGCTTTCTCTAGCTTCCCCAGGGAAGGGAGGCTCGGGGTGAGGTGGGCACGGGGCATCTTTCCTGCCCAACTGTGAAGTCCTAAAAAGCTTCACAAAGTTTCTATTGAATGACAGCTTTCTTCTTCTCTTTCTCCAGGGTTGAGTTCCAGAATAAATTCTACAGCGGGACCGGTTTCAAGTTCTTACCCTTCTCCTTCGAGCATATTCGGGAAGGGAAGTTTGAAGAGTGAGTCCCTGTGAGGGCCGTGTGCCCCATGCTACCCTCCCCGCCTCCCTCCACAGTGATCAGCTGTGCCTCTCTGCCTGTTGTACTCCTGAGTAGCTGGGACTACAGGCGCCCGCCACCATGCCTGGCTAATTTTTTGTATTTTTAGTAGAGACGGGGTTTCACCGTGTTAGCCAGGATGGTCTCAATCTCCTGACCTCGTGATCCGCCCGCCTTGGCCTCCCAAAGTGCTGGGATTGCAGGCATGAGCCACCGCGCCCGGCTGCTCCTGTTTTTAAGAGATGTGCCTTTACCCTGATCCCCCTCTTGTGGAACCCCAGGACCCCAGACATCTGTCTGATGAGTCTGTGCCCTGGTCCAGGAAATGCCCCTCATCTTGAGGTCCTAGAACCAGTGTGGGAGAGGGTGGCCTTGGCATGCTTGGCCTGGGGAGTCCCAAGCTTTGTAGAGATAGGGGACAAGTCTATCACCACCTTCA
>DB75_length_556_mean_cov_22.7517985612
TTACAAAAAAAGCACTTGTCATGTTTTTGAATTTCTATATGCAAAAAGTTACGACATATTTAAAGTCTAAACAGAGACATAGGATGGCTTAAGAAAACCAAAACGCTTACCTGAATAGATAAAAATAAAGGCCATAAATCATAATAACAATAAAAAACACAAATGCAGAGAAGTAAGATAGTACTGTAACTGGTATTAACACTGAGAACATCTGTTGAATACTTTTGGCCTAGAACTGAATCTTAGTGGGTATATATATATTTTTTTCCTTTTCTTTTTTTTTTTTGCACAAATTGAGAGATAAACTACCAAACCTGGAACCTACAAAGGGTGAAAGGTTAGTTGTTTAGAGACGAGACCCCACAGGGAATGATCTCCTGAGTGCACAAAAATGCCCACTTGTTAACAAAAACGAAAGATAATGTATTTGCCCATATTGACAATAATATTGAGTAGAAATCAAAAATAAAAGCTAAAAGTCTCCACTAAGTTTCTAGAGACACAATCTAATTGTTACCGGTGGAGCGTGTCCGGATCCTTGGCGTTTTGAACAAAG
>DB45_length_689_mean_cov_7.41074020319
AACCTGCTTCTGAATGACTACTGGCTACATAACGAAATAAAGGCAGAAATAAAGATGTTCTTTGAAACCAACGAGAACAAAGACACAACATACCAGAATCTCTGGGACACATTCAAAGCAGTGTGTAGAGGGAAATTTATAGCACTAAATGCCCACAAGAGAAAGCAGGAAAGATCTAAAATTGACACCCTAACATCACAATGAAAGAACTAGAAAAGCAAGAGCAGACACATTCAAAAGCTAGCAGAAGGCAAGAAATAACTAAAATCAGAGCAGAACTGAAGGAAATAGAGACACAGAAAACCCTTCAAAAACTTAATGAATCCAGGAGCTGGTTTTTTGAAAGCATCAACAAAATCGATAAACCGCTAGCGAGACTAATAAAGAAAAAAGAGAGAAGAATCAAATAGATGCAATAAAAAATGATAAAGGGGATATCACCACTGATCCCACAGAAGTACAAACTACCATCAGAGATAACTACAAACACCTCTATGCAAATAAACTGGAAAATCTAGAAGAAATGGATAAATTCCTCGACACATACGCTCTCCCAAGACTAAACCAGGAAGAAGTTGAATCTCTGAATAGACCAATAACAGGCTCTGAAATTGTGGCAATAATCAATAGCTTACCAACCAAGAAGAGTCCAGGACCAGATGGATTCACAGCCGAATTCTACCAGAGGT
>DB92_length_382_mean_cov_7.06806282723
CAGAGGCATCTGTGGCTGGTATCTGGAACTTTGTGACTCTAAACCAAACTCTCCCCCATCTTTTTATCTCCAACTTTTCCGAAAGGGTTTACATGTGTGAGAAACTCATAGCACCAAAAAACTTGTCAATTATGCCACTGCAATATTTCAGAAGCTTTAACTGAAGCATCTTACGGTGTCAGGGGTTCTTCATGAGAAATAGCACACATTAGAGGCTTTGAGAGAAGACCTAGTTCTGTCATTAACAGTCAGCCTCAAGTTTGTCCTCCCATGATGGAGCTTTTAATCAATTGGCATGGACCAATTCTAATCAATTGAGTCAATATTTATTAAGCACACTCTAGGGCAAGGCACTATTCCATGTGCTGGTGAAAAGAGCAAG
>DB105_length_569_mean_cov_7.64499121265
TAACTGGTTGAAATTTAAAAATAAACAAAAAAACATTTAAGAATAATCACTATAAAATTTATAAAGAAAATATTATTGATATCCTAAGAGAAGATAAAATGAAATCACATAAAGTATTCAATTCATACCACAGAAGGCAAGTAAAGAGAGGAAGATAAGAAAAGAACCAAACAAGTGCAACTTTAGTAAGGAGTAAAATATGGTAGATATTAAAAATTGACCAAAAGAAAATTCAGCCACGAATAAGCTATTGCAGCAACGTTGTAACATACTAGTTTGATGTACAAAAGGTTGTTGCTGTTCTATATACCTTTGATAGACAACTGGAATTTGAAACAAAAAATACAATACCGTTTATAACAGCACTAAATAACATGAAGTACTTTGGTAAAAATCTAACAAAATATGTATACCATTTATATACCCACTCTTTCTTTGTCTAGCTAAGACAAAAATGATGACATGAAATTTCCCCTGGATCAGAGCATATATCGTATTTTTTTGCGACATTACTGAAACTCAGGTTAACGTTATAAAAGGTACGTTAATAGATATCACAATGTTCTATA
>DB44_length_412_mean_cov_6.29368932039
CAAAAAAAAAAAAAGAAAAAATTAAAAAAAAAAAAAAAAAAAGATAGATATATTGCAAAATAGAAAAAAAAAAAAAAAAAGAAAGAAAAGAAAGAGAAAGAAAGAAGAGAAAGAAAGAAAGAGAAAGAAAAAGAGAAAGAAAGAAAGGAAAAAGATCAAAATAAATGCAATTGGAAATGACAAAGGGGATGTTACTACCAACCCCACAATAATACACAAACATTTCAGAGACTATTATGAACACCTCTGTGCACACAGGCTAGAAAACCTAAAAGAAATGGATACATTCTTGGGCACATACAGTCTTCCAAGACTGAATCAGGAAGAAATTGAATCCCTTAACAGACCAGTAACAGGTTCTGAAATTGAATCAGTAATAAAAGTCTGCTCATCAAAAACAAAAACAAACAAA
>DB78_length_702_mean_cov_38.4729344729
GGAGGGGGTGGGGGGAAGGATGGAGGCTCCCACAGCACAGTGGGTCACCGCGCCCTCCAAGGCGATCCCCACAACTAATCGACCAGGGCTCCTGGGGGGACGCAGCCTAAGTCCCCCACCCATCGGATCATCTGGAACTTCCGTCCAGAGACGAGAGACCGACTGGGAATCCTCTCAGTCAAGGTCCAAACCGAAAAGAATCACTGGCACGGACACCAGGGCTAAGGCCATTTCTAAAAGACTGCTTTCTGTGTTTTGGGTGAATCCGTGTATTTCTGTATCACAAAATGACTGACTTTGAACGTTACGATTTTTCTCCTCCTTACGTGTACGGTCCTGTGATAGACAGACCAGGGGACTCCTCGGCTCAGAGTCCGTGAGGCCAGAAGCTGACGTCCCAAATTTCTATTTAGAATGAGTTTAAGCACGCCAGCCAAACGCTCTGCCGTGAAACTGTCTGTCGGGAAGACAAGCGGGGGAAGGGGAAAGGGGGGGTCCGGGCGCGGTAGGCTCGCGCCTGTCATCCCCGCACTTTTGGGAGGCCGAGGGCCGGTGGATCCCTCGGTCCAAGCCTTGGCAACACGGTGAAACCTCGTCTCAAAAAAAAAAAAAAAAAAATTACAAAAACTAACTGGTTTCATAACCTGGACTCAAAGTTAATAAATAGATAAATAGGCCGGGGGCGGTGGCTCACGCCTGTCA
>DB88_length_550_mean_cov_4.88
ATTGGGGTCCCTCCTTGGGCCCTCAACTTCCTTCTATCATAGATTTCACAGAAGCTGGGACAACCAGATCCCAAGATACCAGAGAACAAAGGCAGGACGTGAAGTGACATGGAGATGCCTGAGACTGCCATCCATGACTACATGTGTAGGTGTTAATAGGAGCCAAGGCTGGTGCACAGCTGATCTGTCCCAGCCCACACTATAGAGAAATCCCTGAGGGTCTGTGACTTTTTCTCAAAGCCAAATATGTGGCCTTGGTGTCAGACAGCCTCTCCCAGACCTCTGTGCCCCCTTGCACCAGCTTTCACCCCACAGCCACCTTCCTCTGCACATAATGCTCAGTGGAAAATATAGATGGCCTTGTCTTCACGAGACCGTGATCCAGGCAGTGGAAAACATTGTCCCATAGGAGTCTCCCAACACTGCCCAGGCTGGGGCCCTCAGATTTCTGAGCAGCCTGTGCATGGGAAACTCTGCCCTGTACTGAGCTTCTCTTCCAGGCCAGTCTCAGCTGGACGATGGAACGCACATAACCATGCTTTGCGTGGAT
>DB51_length_715_mean_cov_7.44055944056
ATATGAAGGAAAAACAATTGTAGACTCCTAAAATCAACAGTGTAATTTTTAAAATTCTGAGCAAAGGAATATTTATATCAGTTACTATTTTGGAGAGACCATGAATAGAGGCTAATATCAGGAGCCTTTGGTATTATTTATGCACAAATCTTAGCTTTTCTTTGTTTTTGTTGTTGCTCACTATCATTACCAAGGGTTTTTTTTGTTTGGTTTGTTTTTTTACTTTTATTTTAGGTTCAGAGGGTCACTTGCAGGTTTGTTACATGGGTAAATTTCATGTTGCTGAGGTTTGGTGTACAGATGATCCCATCATCCAGTAGTGAGCATAATACCCATAATACCTGATAGGTAGTTTTTCAGCCTACACCCCTATCCCGCCTTCATCCCTCTAGTAGTCCCTAGTGTATATATATAGTGTATATATATATATATACACATACATATGCATATGTATTTCAAAACATCATAATGTAAACCTTAAATGTATATAAAAATAACTAATTAAAAAGAAGACACTGGAAAAATATCCTCAATAAAAAACCCCACAACTCACAGCAAATATTTGAAAATACGACCAAATTTTAAAATAAAATGTGAAATATTTAGCCAGGTACAGTGGCTCACACCTATAATCCCAGCATTTTGGGAGGCCAAAGCAGGAAGATTGCTTGAGACAAGGAATTCGAGACTGGTCTGGACAACATTACAAGACCCT
>DB116_length_299_mean_cov_2.00668896321
ACTTAGGCCTTCAAAGTTCTCATTTGAAAATTTGCTACTACCACCAAGTTCTGCACCTGCAGTGGCTCCAACCGGGCCCATGCCCTAGACTTCAAAGCTTACCGCAGCGGCCCTCCTACTCGTCGCGGCATAGAATCCGTGGGGCTCTGGGGGAGGGTGCAGGAGAGGACCCCCACCACACTCACACGGGCATAACGCCCCTGCCGCTCCCGTCCACTCTCAACTGCCAGCAACGGCCGGGTATGGGCCGGACGCTCCAGCACCATCCATTTTCAGGGCTAGTTGATTCAGCAGGTGAG
>DB75_length_379_mean_cov_6.73614775726
GGGATCTAATTAAACTACAGAGCTTCTGCACAGCAAAAGAAACTACCATCAGAATGAACAGGCAACCTGAAGAATGGGAGAAAGTTTTTGCAACCTACTCATCTGACAAAGGGCTAATATCCAGAATCTACAATGAACTCAAACAAATTGACAAAAAAACAAAACAAAACAAACAAAAAAAAACCAAAAAGTGGGCAAAGGAGAAGAACAGACACTTCTCAAAAGTAGACATTTATGCAGCCAAAAAACACATGAAAAAATGCTCATCATCACTGGCCATCAGAGAAATGCAAATCAAAACCACAATGAGATATCATCTCACACCGGTTAAAATGGCAGTCATTAAAAAGTCAGGAAACAACAGGTGCTGGAGAGGATG
>DB67_length_747_mean_cov_14.6519410977
AGCGTCATTTTAAGAGTATGGTTAAGTTATTGCTATCAAGTCTGTTTACCATTCAACCATTACTAACAGGTTGATTTATATTCAGCGTAACTTTTATTCATGTCCTAACATGTAAATGGTTTATAATTATTCTATGCATTCTGCCTTGCAACTTATTTTTTCCACCTAACAATAGACATATTTCCATGCAGTGCATTCTATTTCCATATCAGGTCATTCCTTCAAAAGGTGCATTTTATTGTTTCACTGAACCATAACCAATCCTATATTAATGGACATGTGAATTACATCCAGATTGTTTTATTTTTTGGTATCGTAAACACTGTCTCGAAGAACATCTTTATATAAACTTTTTCTCACTTGTGGGTGTGAGATTTTTTTCATAAAAGTGGAATTTCTAAGACAGGCCAGAATCAGTGACCTGTGGCTTGTAATTCCATCTACTTGGGAGGCTGAGGTGGGAGGATTGCTTGAGCCCAGGAATTCAAAGCTGCAAGGAACTAGGATAGTGCCACAGCACTCCAGCCTGGGTGACAGAGCCTTGCTCAATATCTTTTAAAAAAAAAAAAGTGGAATTACTAAATCAAAAGCCAAAAACATTTACATTTTGATTATATTTTGCCAAATTGCCTTCCAAAAATGTTTCACCAGTTACTGTTTTCAATAGTCTATACTGTCATCAAAACTGGATATTAACAATCTTTTGAGTTTAGCCCATAGGATACAAAAAAATTATAGCTCGTTGTT
>DB53_length_427_mean_cov_5.26932084309
AGTGAAAAATCTCCTTCCTCCCTGGGCCCCATTCACCCAGTTCTTACACCACTCTAATAGGAAACTATTATTTTGGGTTCTATGTACATTCTCACAGAGCTGTTAGGCAGAAAAAAGCAATGCATAATGCTTGTTTGTTCAATTTTTGACAACTTTGTTAAGGTATAATTGGCATACAATACATGATACATGTTTAACATGTATAATTTCATAATTTCTGACATAAATACGTCCATGAAACCCTCCCACAATCAAGAGAGTAAACATATCCATCAATCTCAAAAGCTTCCTTGCACTCCTTTGTCATCTCTCTCTCCTGCCCTCCCATGTCACTCCCACCTCCATCCCCAAGCAACCACTGATTTGCTTTATGTTACTGTAGATTAGTTTATATTTTCCAGATACACTGGTTTATTTTACTCAGCAT
>DB111_length_322_mean_cov_1.86335403727
AAACAATCTTTCCAAATGACAAAAATCCCAGAAATTACAAATTCTTTTAAAATTGACAAATACAAAAAAATCACAAAATCTAGAAATATTTTTATTAGTAAATTTTATTAGTTGTTAATTTTATTAGTAAATTATCTGGCATGCCTCTACAATACTTGCTTTTCTTTTTTTGAGATGGAGTTTCACTCTTGTTGCCTAGGCTGGAGTGCAGTGGTGCGCTCTCGGCTCTGTTGAGTATTAGGTGTAAGATCAATGCTGTGCTTTGTAACCTAGGTTTTTTTTAGCCTGTATTTTTTTGGCCATGGGTTGCCCTCCTTTTGAT
>DB72_length_401_mean_cov_5.74812967581
AGCTAATTTTTGTATGTTTAGTAGAGACGGGGTTTCACCATGTTGGCCAGGCTGGTCTCGAACTCCTGACCTCAGGTGATCCACCCGCCTCGGCCTCCCAAAGTGCTGGGATTACAGGCGTGAAACACCATGCCCGGCTGTGAGACCCCGTTTCTACAAAAAATTAGCCAGGCATGATGACACATGTCTGTAGTCTCAGCTACTCGGGAGGCTGAGGTGGGAGGATCCCTTGAGCCCAGAAAGTTGAGGCTGCAATGAGTTATGATTGCATGACTACACTCCAGGCTGGGCGACAGAGCAAGACCCTATCTCAAAAAAAAAAAAAAAAAACAAAAAAAAAAGGGGAACCATAGCCACAAGGTAACCCACCAAAAAAAGGAAAAAGATAAAGGTTGGGCCGG
>DB53_length_1184_mean_cov_33.4222972973
CCACTTCATACCCAACAAACCCTTTTTTTTTTTTTTTTTTTTTTTTTTTTTTTTTTTTTTTTTTTTTTTTTTTTTTTTTTTTTTATTATACTCTCAGTTTTAGGGTACATGTGCACATTGTGCAGGTTAGTTACATATGTATACATGTGCCATGCTGGTGCACTGCACCCACTAATGTGTCATCTAGCATTAGGTATATCTCCCAATGCTATCCCTCCCCCCTCCCCCAACCCCACCACAGTCCCCAGAGTGTGATATTCCCCTTCCTGTGCCCATGTGATCTCATTGTTCAATACCCACCTATGAGTGAGAATATGCGGTGTTTGGTTTTTTGTTCTTGCGATAGTTTACTGAGAATGATGATTTCCAATTTCATCCATGTCCCTACAAAGGACATGAACTCATCATTTTTTATGGCTGCATAGTATTCCATGGTGTATATGTGCCACATTTTCTTAATCCAGTCTATCATTGTTGGACATTTGGGTTGGTTCCAAGTCTTTGCTATTGTGAATAGTGCCACAATAAACATACGTGTGCATGTGTCTTTATAGCAGCATGATTTATAGTCCTTTGGGTATATACCCAGTAATGGGATGGCTGGGTCAAATGGTATTTCTAGTTCTAGATCCCTGAGGAATCGCCACATTGACTTCCACAATGGTTGAACTAGTTTACAGTCCCACCAACAGTGCAAAAGTGTTCCTATTTCTCCACATCCTCTCCAGCACCTGTTGTTTCCTGACTTTTTAATGATTGCCATTCTAACTGGTGTGAGATGGTATCTCATTGTGGTTTTGATTTGCATTTCTCTGATGGCCAGTGATGATTTGCATCTCCGATATCCAGAACTGTGCTTAAAAATATGTGTTTAATGAATAAATCCGTGAGTTAATTAAATGGAATCAAACAAGTACAAATACTAAATGAATATGTAAATACGAACTTTAGCTTAGTATGGTCCAATAAATTCAACAGACCGAAATGAAATGTGAATTCTATTTGCATGTTTTTTCCTCCTGTCCATCACATTAAAAGTATGATAGTCACAATGACAGTGATGATGATCATACCCAGCTCTCAAACACGCCTAATATATTTGAAGCACTAAATGCATTTTGCATATATTAACTTATTTCATATTAGATAATAGCTACACAAATTTCAAGTTTCTTCATGGTTAA
>DB42_length_724_mean_cov_40.135359116
GAGTTTGGAAACACTCTGTTTGTAAAGTCTGCAAGTGGATATTTGGACCTCTTTGAGGCTTTCGTTGGAAACGGGATTTCTTCACATAATGCTAGACAGAAGAATTCTCAGTAACTTCTTTTGGGATGTATGTATTCAAATCAGAGAGTTGAACCTTCCTTTAGACAGAGCGGATTGGAAACACTCTTTTTGTGGAATTTGCAAGTGGAAAATTCTAGCAGTATGAGGCCAATGGTACAAAAGGAAATATCTTCGTATAAAAACTAGACAGTATCATTCTCAGAAACTGCTTTGTGATGTGTGTATTAAACTCACAGAGTTGAACATTTCTTTGCATAGAGCAGTTTGGAAAGACTTAGTTTGTGCAGTGTGCAAGTGGATATTTGGAACTCTTTGAGGCCTTCGTTGGAAACGGGATTTCTTCTTATAATTCTTGACAAAAGAATTCTCAGTAGCTTCTTTGTGTGTGTGTATTCAACTCACAGAGTTGAACCTTCCTTTAGACAGAGCAGATTTGAAACACTCTTTTTGTGGAATTTGCAAGTGGAGAATTCTAGCGCTTTGACGCCAATGGTAGAAAGGAAATATCTTCGTATAAAATCTAGACAGAATCATTCACAGAAACTTCTTTTTGATGTGTGTGTTCAGCTCACAGAGTTTAACCTTTCTTTTCATAGAGCAGTTTGGAAACACTCTGTTTGTCAGTTATGCAAGTGGACATTCG
>DB106_length_765_mean_cov_44.2784313725
GAGAAACACAATCTAAAATAAAAACAGAAAACTGTGCGGGCGCGGTGGCACATGCCTATCATCCCAGCTGCAAGGAAGGCTGAGGCAGGAGAATCGCTTGAACCTGGGAGGCGGAGGTTGCAGTGAGCCGAGATCGCGCCACTGCAACCCAGCCTGGGCGACAGAGCGAGACTCCGTCTCCAAAAAATGAAAATGAAAATGAAACGCAACAAAATAATTAAAAAGTGAGTTTCTGGGGAAAAAGAAGAAAAGAAAAAAGAAAAAAACAACAAAACAGAACAACCCCACCGTGACATACACGTACGCCTCTCGCCTTTCGAGGCCTCAAACACGTTAGGAATTATGCGTGATTTCTTTTTTTAACTTCATTTTATGTTATTATCGTGATTGATGTTTCGAGACGGAGTCTCGGAGGCCCGCCCTCCCTGGTTGCCCAGACAACCCCGGGAGACAGACCCTGGCTGGGCCCGATTGTTCTTCTCCTTGGTCAGGGGTTTCCTTGTCTTTCTTCGTGTCTTTAACCCGCGTGGACTCTTCCGCTCGGGTTTGACAGATGGCAGCTCCACTTTAGGCCTTGTTGTTGTTGGGGACTTTCCTGATTCTCCCCAGATGTAGTGAAAGCAGGTAGATTTGCCTTGCCTGGACTTGCCTGGCCTTGCCTTTTCTTTCTTTCTTTCTTTATTACTTTCTCTTTTTCTTCTTCTTCTTCTTCTTCTTCTTCTTCTTCTTCTTTTTTTTTGAGACAGAGTTTCACTCTTGTTGCCC
>DB104_length_444_mean_cov_4.05405405405
TCATGATAGTTACATTTATGTACACACTTATCAAAATGTATTAAATTATAAATTTAAGATGGCACTTTCTTCCATGTATGCTATAAAATAAAAAAATTGTTTTACTCTAAAACCACTAAAATATTTTTATATATTATAAATACATACACACATACATACATAAATATAAGGTTAAAATGCTTGCAGATTAACTTATGTTAACACTTGCTGCTTCACTGTGCACTTTCATGCTATGGAGATGACTTTTTTCCTTAGACTTCATGAACCAACTTCTGCAAGCTTCCAACTTTCCCTCTGCAGCTTCTTCACCTCTCTTAGCCTTTATAGAACTGAATAGAGTTAGGGCCTTGCTCTTGATTAAGCTTTTGTTTAAGGGAATGTTGTGTCTGGTTTGATCTTCTATCCAGACCACTAAAACTTTCTTCGTATCAGCAATAAGGGTGT
>DB102_length_601_mean_cov_8.38269550749
GTTTCTCTGCTAGTCCCTTAACTATGTCTCAGAGTCTTATTCAGATTTGCCTATATTCCTTTCTCACTAAGCCTTCTCTACCTCTTCCTTTTTTCCATGTTTTCATCTCATGGTGAAGGCTCACAAATCTCTATCATTTTTGCTCTCTCCCCTCAACTCCAGAACCATATAATCAGATTCTACTGGAGATCGCCACTGGGTTCAAATACCATAACATTAGCTTGTCCATCCCAACCTGATCCCAGCCCATGTATCCCCACCACTATTTGAAAAAGAAAAGAGTCAAGGATATCATCATTTGGATGCCACCTATGTAAATAACTCGTCATTTACATTAGGTATTTCTCCTAATGCTATCCATCCTCTTGCCCCCCTCCCCATGACAGACCCCCATGTGTGATGTTCCCCGCCCTATGTCCAAGTGTTCTCATTGTTCAATTCCCACCTATGTATGAAAACATGCAGTGTTTGGTTTTCTATCCTTCTGGTAGTATGCTCAGAATGATGATTTCCAGGTTCACCCATGTCCCTGCAAAGGACATGAACTCATCCTTTTTTATGGCTGCATAGTATTCCATGGTGTACATGTGCCACAATTTCT
>DB55_length_277_mean_cov_4.59205776173
ATCTGTTAGATAGTAATTCACACTTGGACTTTTGAACAAGTGAGATCTTTCACAGGCTTTCTGACTCCCCAGGGGGACTCCACTCTAGTCAGTATACTTTTTTCTGAAGAAGTAGAGTATGTCCCAGCTCTGTGAGTTTCCTCAGTTGGGGGTGTCACTGTGAGGCTTCTCCTGATTCTCAGGCTTGGGTGCACTAGTAGCAGCTAGTGTCCCACTGTACCTGGGGGTCTCTTCTAGGAAGTCGAAACAATACACCTAAACAACAACAACAAAAGAT
>DB77_length_494_mean_cov_22.471659919
TCCCTTAGCCAGGATGTCCCTGATAAAGGATGACACCCAAGCCTCAGCACAACTGGCCAAACTTGAGGTGGTCATCTCAGCACTGATGCTGGGCCAACAATTAGCCCCATTTGTACATTTTTACAAATTTTTGGCAATTGCCAAGAATTGTCCACCTTCCCTCCCCATTGAATTAAAGACACTTCTTGCCTCATGGATAGTCAGAATACAGTCAAGGTAACAGATGCCTTTTTTTTAACCAAGGACACAGTACGGATCTCACAGGGACACTCCTTATCCCCTACAGAGAGTTCCTGACACTACTGATGGTGACCAAGGCAACATTTCAACAGAAAACACAGTGCTAGGCTTGTGAAAGTGTCCAGTAGGGCTTCCACTGCCCCTATAGGCTGCAGGCAGCTGCTTTAGTTGAGAGATAGACTGAGCTCCTCAAAGAATTCCTATTTAAGTTACAAAGCAGCGAGTGGATGCCCTGCTGGGTTCCACTGTTGCCA
>DB111_length_842_mean_cov_11.2232779097
TCCCCACCAACCCACCCACCCACCAACCTACCTACCCTGTTAAATCTGTCTCCCTTGGTACCCTGACTAGTACACACAAGCTGGAAGGTTTTAGTTGAGATCCTGCCTTGGTAATCTTAAAGGCATGTTGTCTTCTAGGTTTGTTTATGACATCAACTAAAATGACTACGATAGCCTGGGGCTCTCAGCAGGAGGACCCTTTGGTTATTGCATCACACTTTTGGACCAGCATGCCGGTGGGGTGCAGGCGCCATTTGTCTTGGAAGTCAATTTCCTTCAGGAGACAAAGCAAGTTTGGGGTGGTAGCCTTAATGCCCAGCACCTTGGATTGATTCCCATGGTCTAAGAGGGTCTTTTTGACTAAGGCCAGCCTGTGGTGATCCCAGCAGCTTTGGAGGGCCTGCAGCCCACACACTGACTGATACATGGTATGTTACAGGGACTTGTCACTTTGGATCAGGCTGGGCCACTACAGGGCCAAATGTCTTTAGTCAAAGCAAGTTCACCTGTCTACTCTGGAGTTGACATGAATAGATATCTATCCCCAAAATGGTAGATAATATCTCTCTCTATATATGTAGAGAGAGAGATAGATATGTGTGTGTGTGTTTATGTATACACACACATATACACACACGTGTATATATATAGACACATATATATGCACACATGTATATATGTATATATAAAAATACATATATGTGGGTATTTATAATATACATATATGCATATATAATACATATATAAAATAACATAATATGCATATATATCTCTCCACCTTGTTGCTATTGTTCCCTATGGGCTCATATTTTTCACTCTCATTAAAGTAGCCATTTTGCCAG
>DB58_length_909_mean_cov_10.200220022
CCGATCTTTCTCCTCTGTAAAATGGGATGATAATAATGTCTTTGTCATCAGAATAAGATGGATTAGTATGTGCAAAGGGGCTTAGAAAAGTACCCGGCACATAAGAAGAGCCAGATAAGTGTTATAAGTGCTGTCCATTATGTACTGCTCCATAAACGAGGGACTATCTCGTTCCCTGTTGTATTTTGTTTCCCAGTGCCTAGAACACTAGCTGGCACATAGCAGTAGCTCAATAAATTTTTGTAGAATGTGTTGATTTGAATAGCAGAAAACACTAGCGCTGTGCCGGGTTCTTTGCTAGGAGTTTCAACATGAAATAAATGGCACACACACTCCCTACCCTCAGCCACATCCCATAAGGACTAGGTAGTTGGGTGGCTGCTTCCCACATGGCTGGCTCTAGGAGGCACAGGTGGGCCTTCCTCCTCTCTTCCTAGGCCTCCCTCTGCATTGACAACTTTAGCAAAGCACAGCCACATGAGCAGGAACTGTATAAGAGTACATAGAACACTGGATATCAGTGGAAAATGTACCATGTTCCCACCCACAGGAGAAGACACACAGTCTAGCAGAGCGGAAAGAGATAGAGGAATGATTTTGTTACCCAGCAAGACAACCCTACAGATAGAACCACACAATCAAGGTGCCAAAGGCTTTGAAGCCATGCAGAGCTGTTTGCCCCCACACTCACTGGCCTTAAGCTATAATCTGGGTTTTTTCTACCCTTCTTCGTTGTCAAACTGTGCATGATCTGTGTCTCCACATGCCAGCCATTAGCCATCGTTCCTCCCACTTTCTAACTTGAAGCTTCCAGTTTTCAAAGGAACTGAAAGTAATAGGCTTATTCAAATTGTGTTTAAAGTGAAAAATAAACAGGCCTGGATATTTCCTAGTGAAATAAGGGAAAGC
>DB40_length_268_mean_cov_6.06343283582
AACTATATTGTCTAGTCACCATAAAGTGATTTTATTCCCTGTATATTTCTATTTTTGTGAAATAATCATCAATAACACACCTGGGTTTTTTAATCTTTTTTCTTTCTTTAATTTTAATTTTTCCATAAGTTATTGGGGTACAGGTGGTATTTGGTTACATGAGTAAGTTCTTTAGTGGTGATTTCTGAGATTTTGGTGCGCCCATCACCTGAGCAGTGTACACTGCACACTATTTGTAGTCTTTTATCCCTTGCCTCCCCTCCCACCC
>DB115_length_274_mean_cov_4.3102189781
TCTACTAAAAATACAAAAAATTAGCCTGGCGTGGTGGCAGGCACCTGTAGTCCCAGCGACTTGGGAGGCTGAGGCAGAAGAATAGCGTGAACCCGGGAGGCGGAGCTTGCAGTGAGCCAAGATCGCACCACTGCACTCCAGCCTGGGCAAAAGAGCAAGTCTCTGTCTCCAAAAAAAAAAAAGAAACGAACAAAAGAGAGGAAAACTTTCCCCATTAAAATAGCAATAGCAAAAAAAAAAAAAAAAGACAAAAATAGGAAAAGAGGGGTAGTTC
>DB113_length_310_mean_cov_3.9064516129
AAACAATCCAGGACAGGAGGAGGAAAAACCCCGCCTCCACAAAAAATACAAAAAGGAGCGGGGCGTGGTGGCGTGCACCTGTAATCTCAGCTACTCAGGGGGCTGAGGCAGGAAAATTGCTTGAACCCAGGAGGCGGAGGTTGCAGTGAGTGGAGACAGTACCACTGCACTCCAGCCTGGGCGACACAGCGAGACTCTGCCTCAAAAAAAAAAAGGAAAAAAATTAGTGGGGTGTGATGGCATGCGCCTGTAGTCCCAGCTACTTGGAAGGCTGAGGCGGGAGGATTCCTGGAGGCCAGGAGGTCAAGGT
>DB106_length_519_mean_cov_5.20231213873
CTGGGCATGATGGCATATGCCTGTAGTCTCAACTACTTAGGAAGCTGAGTCAGGAGGATTGTTTGAGCCTAAAAATTTGAGGCTATGGAGAGCTATGATGGGGCCACTGCACTGCAGCCTGGGCAACAGACAGAGATTCTGTCTCCAAAATAAAAACAACAACAACAAAAACAAATGGGTATGCCATGTATCCCTGTTTTATTTATTTACAGAAATGTTTTATACCTGGATTACACTGTGGGTTAGATAGGGGAATATGCTTGTCAAAATTTATTAAACTGTAAAATTAACTGTATTGAAGATACTCATCAACCAATAAGAAATAAAAAATTAGAGAAATTATGATTCTATATAGCAATTAAATGGAATATTAAAATTTTGAAATAAAAAGACTAAAATATTTGCCTTGTTTCCTAAAAAAACTGAAGATTATTCAAACATTTGAATAGAAGTTCATGTGTTAAAAATTTGAGAATAATTCTTGAGGTTTGAAAGAGTTGATAACTGATTCTTTTTCAT
>DB41_length_531_mean_cov_39.9905838041
AGCAGTTTCTCAGAACTCTTCTGTCTAGTTTGTATGTGAACATATTTCCTTTTCCATCATAGGCCTCAAATCGCTCCAAATATCCACTTGCAGATACTACAAAAAGACTGTTTCAGAACTGCTTTCTCAAAAGAAAGTTTCAACTCTGTGAGTTGAATGCACACATCACAAAGCAGTTTCTGAGAATGCTTCTGTGTAACTTGTATGTGAAGATCTCCCGTATACGCCCAATTCCTAAAAGACCGCCAAATATCCGCAAGCACATTCTACAAAAGCAGTGTTTCAAATCTGCTGTATCAAAAGAAAGGTTCAACTTTGTGAATTGGACACAAACATCTCAAAGGAGTTTCTGAGAAGGCTTCTTTCTAGTTTGTATGTGAACACATTTCTTTTTCCACCACAGGCAACGAAGCTCTCCAAATGAACACTTGCAGATTCTATAAAAAGTGTGTTTCAACACTGCTCTATCAAAATAAGGTTTCAAGTCTGTAAGTTTAATGCACACATCAAAAGCAGTTTCTGAGAATGCTT
>DB57_length_545_mean_cov_5.50458715596
CCTGTAATCCTAGCATTTTGGGAGCCGAGGTGGGTGGATCATCTGAGGTCAGGGGTTCGAGACCAGCCTGGCCAACATGGCAAAACCCTGTCTCTACTAAAAATACAAAAATTAGCTGAGCATAGTGGCATGCACCTGTAATCCCAGCCACTCGGCAGGCTGAGGCAGGAGAATCACTTGAACCCAGGAGGCGGAGGTTGCAGTGAGCCACATGGGGATTATAATTCAACAGGAGATTTGGGTGGGGACACAGAGCCAAATCAGATCTGGTGCCTAATTCAGTGGGTATTCTTGGGGATCCACCTTTTTTCTGTGATTGGAAGTGAGCTGGTCCTAGGATTGTGTCATTGCCCTGGGGATGACACTATCTGTGGCATCTTCAGAGTAGAAAATTCTTCCATCCTGGCGCAGGGCTGGGACATACCAGGTTATCAGCTGTAGGTTGTGGAAACTCATCTGTTCACTTTGCACCCCATTCCCAGTGTGTGTTAGTCCTGCTAACCTCCACTGAGGGCTGCTGTATCCCTGCCTTAAGTCCATTATAT
>DB102_length_273_mean_cov_5.89010989011
TCCACGGCTGGGCTTGGGTGGCTGCAGCTGCACCTGTGAGCTCCTACCCAGCAAAATTGGAAAGGGCAGGGCTCCCGCTTGTCCCCGGCTCCCCTGGCTCAGTAGAGCATGCAACCCCGGCCATGCCTCTGATATTGGAGCAGGCACTGACAGCAGGGAGAAGGCCCCTAAAAATTCAATGTGTCAAAATTTGCCTAAGCTCCCCGGGAGCCTAATTACTGTTGGCACTCAGCTCAGACCATTTTTAGGACAGGTGTGTCTTTTAAGATGCTG
>DB80_length_328_mean_cov_10.2286585366
CCCCCCGCTGCTTCCCACTCCCCCCAACGCCCCCCCCACGTTCCTCCCCACCCCCCCACTTGCACTCCACTCCCACTCCTACTCCTCCCCACTCCTCCCCACAGCTCTGGCCTCCCCCAGCCCGAGGGGAGCCCTCTAAACCCTCCAGCTCAGGCTGCTCCGTGAAGCTCAGTTCCTGCCGCTTCCGCTCAGCACAAAGGCACGGCCCCTGCTGGAGGCCCCCGCTCCGGGGAACTCTCAGACGGGCAGCCAGCACCTCACTGCCCATCTGCTCCTTCCCTGCTTACTCGCAGAGTCAAGACCTGGAGCCCACGGGGCCAGGAGGCAC
>DB115_length_302_mean_cov_27.4437086093
GCTTTAGACGGCATAAGAGATAAGGAGCGCTGTGTGAAGTTCAGACGTGTGCTCTACCGCTCTGTGCAGATTCTACAAAAAGAGTGTTTCAAAACTGCTGAATCATAAGACAGGCTCAACCCTGTGAGAAGAATGCACACATCACAAAGAAGATCGGAAGAGCGTCGTGTAGGGAAAGAGTGTTAAGATTAGTGTAGATCTCGGTGGTCGCCGTATCATTAAAAAAAACCTTAAAGTAGATACCGGGGGTGAACACATCGAGAAAGTTTAGTTGTGATGAGAGTTGGCGAGGAAGAGTTGGA
>DB50_length_298_mean_cov_7.22147651007
TACGTCTTTCTCCCAGGCTGGATGCTTCCTGTCCTCAAACATCAGACTCCAGGTTCTTCAGTTTCGAAATTCAGACTGGCTCTCCTTGCTCCTCAGTCTGAAGACAGCCTATTGTGGGACCTTGTGATCATGTGAGTTAATACTTAGTAAACTCCTACATATATATACACATATATATGTATGTGTATATATACACATATATATGTATGTGTATATATACACACATATGTGTGTGTATATATACACACATATGTGTGTGTATATATATACACACATATGTGTGTGTATATATATACAC
>DB38_length_342_mean_cov_3.25730994152
GACAGGACAACACTCAAACTCAGGAAACCCCGAGAACACCACAAAGATACTCCTGGAGAAGAACAACCCCAAGACACATAATCATCAGATTCACCAAGTTTGAAATGAAGGAAAAAATGTTAAGGGCAGCCAGAAACAGAGGTTGGGTTACCCACAAAAGGAAGCCCATCAGATTAACAGTGGATCTCTCTGCAGAAACCCTACAAGCCAGAAGAGAGGGGGGGCCAAGATTCAACATTATTAAATAAAAGAATTTTTAACCCAGAATTTCATATCCAGCCAAACTAAACTTCATAAGTGAAGGAGAAATAAAATCTCTTACAGACCAGAAAATGCTGAGGG
>DB80_length_517_mean_cov_8.99419729207
AGATTTCAGAAGCACTCAGCAGGACTGAGGATTGTTGATGAATTTCAAGGTTTTGTTGAATACTTTAAATTGCAACTAATTATAAGTCATTGTTTAGAAATTGTTATACAACACCATTTTTGTAATTGATTTGTATAAACAGATATCGCATTGCATTATGTTTGGTTTTTGTGGTCTGTAAATTCTTTAATTGCCACTACATTTTTCAAAGATCTCACCTATGACATTAACATCAACTTACCCATACTATGGTTTATAGTATAGACCTATCAATCTTTAAAGTATCTAAAGAAATTTACATTTTTCATACTTTCATCTTTTTTCATAAAAAGTATCTCAAACAAGATTAGATATAAAGCACAGATAATCCAAAGATAGCCTTGCTATTCTCTTGCTGGGTACAGACAATGATGCCAAGAAATATAGAAGAAATAGAATCTTCCTGTTGATATATCAACCCAGTTTCAAGTGCATTTTTAAAAAGGAATCACTGCAGAGAGAAATAAATCAATGCTTT
>DB57_length_492_mean_cov_6.9918699187
AATTGTACATAGGAGCGGCTACTCACACGCACCCATCAAGAAAAGTTACTCAAAATGGAAACGGGTCTGCAGTCACCACTGATGAGTCACTTGCATCTCCCTCGTGTGTGATTGAGAATTAAGAGAAGGTCAAAGCCATGGTAGTTCCTCCTAAATACTTTAAGGCCTCAATGTACCCCCATTTCCTGGTAGGTGGGGACCAGTCAGCAGGGTGAACAGTTGCTCTTACCCGGCGTCATCCTGGAAGCCTTCCAACTCATCCCGCTGCTCTGCCAGGGTGGCCTCCAAATCCAGGTAGGCGCCATTGTGAGAGAGCTGCAGAGTACAGCTGTCGCTATGCTGGAGTGCAGTGGTGCGATCTTGGCTCACTGCAACCTCCACCTCCCGGGTTCAAGTGATTCTCCTTCCTCAGCCTCCGGAGTAGCTGCGATTACAGGCACATGCGCCCATGCCTGGCAAATTTTTGTATATTTAGTAGAGATGGGATTTAGC
>DB108_length_671_mean_cov_8.49478390462
AGCAATGTTTTCACAGACCATTACTATTCAGCTACTCACTGCCTGTAATAGTAGCTAAATCGTATCTGAGATTTATTCCAGCTCTCAAAATATAAAAAGTCTAAGATAATTGCAATATAGTTTTAAAAAATCTTTAAAACAAATAGAACAAGGAAGAACAATTAATGTTTTAGTCAGAGTCTTGGATCATTAATACTCTTCATGAGTAAATTCATAATTTGTTCTCCACCATGAGAATTATTCAGAGAGAAATTTCTTAAATCTGCCTGTGGCACACACTGGCTGAAAGGGATAATAAATTCATGAAAAATAATGATAGCATGAAGATACACATTTAACTAATTTATAATACAGATTTAGTAGAGTCTTAAAATCTATGGTAGTCAAAATATTGCTTCCATTTCCTTATGTCTGTTTCTAATCTGTAGGAACACATCAAAAAGATGTCAAAAAGAAAGCAACTCATGAAAGTGGCACTGGGAGCCACCCTTTGCACAATTCCAACAGGTTCTTGGAGAAGACTTTATTAGGATGAAGTGCCAGGGTTTAGATTTGTATTTATGTATTGACTCAATAATTCACTCAATACATGCTTTGACATGTGTAATAGTTCCTCTTCCTTAACAATGTACTGCTCCAAAATTAGTTTATGAGGACTGAAGTCAACATGT
>DB42_length_317_mean_cov_23.8233438486
TGAGATCACATCACTGCACTCCAGCCTGGGCAATAGAGCGAGATTCCATCTCAAAAAAATATATACAGCCTCTATTTCTAGAAAAATACAGAGTTATGGATTCTGGATACCTAATTCTGCCGAGAACAGATGGGAGAAGCTGGTTTCCTTCCTCTCTTCATCCCTCCCTCCCTGTCTTTCTCCCTTTCTTTCTCTCTTTCTTTCTTTCTTTCTTTCTTTCTTTCTTTCTTTCTTTCTTTCTTTCTTTCTTTTTTCCTTCCTTCCTTCCTTCCTTCTTTTCTTTCTTTTTTTCTTTTTTTTTTTTTTTTTTTTTTTTT
>DB53_length_336_mean_cov_5.71726190476
CAGAGCCCAGGGTACACATTTGGTTACAGAATGAGAGGTCACACCAGCTGAGGCAGCACCAGCGGGAAACTCGGCCCTGGCCGGGGAGACGTGGCCCGCAAGAAGGCAGGCGAAAGCGGACCGCCGTCACTGGATCCCAGACTGATGTGCTCCTCTGAGCCTTTGAGAAGGATCGCTTTCCAGGCATCGCCGCCAGGGAAGAGCTGGCCAGAGAGACCGGCCTCTCCCGGAGTCCAGGATTCAGATCTGGTTTCAGAATCAAAGGGCCAGGCACCCGGGACAGGCTGGCAGGTCGTTCGCGCAGGCAGGCAGCCTGATTAACGGGGCCTCCATCAT
>DB114_length_561_mean_cov_10.3172905526
TGACAAGTTTCCCCAGCTCTCTCCCTCCTGCATGCATACAGGTGGGGTACTTTCTTACACATCTACATTGTCTTACGCATTTGCAGCGCTCCACAGTCTGCCACTTAGAGAGTCTGTCCTATCCTACCTTCTATAGTGAGTTATTTGAATGTAACTCACTCCCTCAAATTTCACTGTCAAATTGAAGAAGTGAATAAAGAGAGACTCAGAGTTTGGGAGGAAAGGGCTGTACTGCCACAAGTGTCCTTGAAGAATATAACAAAGTCTTCTCGGAAAAATTCCTATAAAATCCAAGGTTAGAACATTTGGAAATAGCAAAAAAGATTATTGGGTATCTCAAATGGAAAACTAAGCACTATTTAGAACCCACCTTTCAGGTTATCTGATTGTACCTTTCCATTGCTTTTGAATTATTTTACAACTCTGTAAATTGTCAATAAGTGATAACAATGCAAAGTTAGTGTTGTTTACAAAGACATTTTGTTAGAGATCCAATTTTCTGCCCCCTGTTGAAAAAGTCAGTTTCTCCATCCATTTGTAAATTCATTTCAGTATTGCTTT
>DB53_length_863_mean_cov_10.0787949015
GGAAAAAACCAGAAGTGCTTTCTCCTCTCACATTCCACTCAACACTTCTCTCACCAAATGTGTGTGGGGATTTCTCTCCACCAACAACCAGCAGTTCTTTACTGCAGATTCTCCAGTGGATACCAGCCAGGTGTCCTCTAATTCAGTTCAATTCTGACATTATCTACTGGGAGATAGTGTCAGATCCCGCAAGTGGAGGGCTCAGTCCTACAAGACTACCCCTTACTCACATGAGCTTGGAAGCAAAATAAATTGAAATAGCACTTACTAAACAACTTTGTTGCTAGCACTGTGCAGGGTCCTTCACATAGTTCTCTTATCTAGTCCTCCTAACAACCTGATAGCCACCATTTTTTTATTTTAATTTTTTTAACAGAGAACTATCCAGAAAAGATGAACAACTTGTTCAAGGTCACAAAAATGGCAAGTGAGGGAGCCTAGATTAGATCAGAGGTCTAATTCCCAAGGGTATGTTTGTGATATTGTGAAATATATATTTGCTCTTCATCTCCATTTCCTAAAGCCCTTGGAATCTCTGAAATTGTCCTTCTTTAAAAAAATTAAACTGAGGACAGGAAGGTAAATTAAAGGGGAGATTTGGAGACTTGTGGTAACTGGTTTATTGCAACTTAATGTGCAGCATCCTCATTAGTCAAGTATCATGTGCCTACCTAGGCATGAAATAGCTATTTTTTTCCTGATTTAAATCTGGAAAGTTTCAGTTGTAGTACAGTTTGAATAGTTGTTGTTGTAAATAGCCACTGGACTTTTTAAAAAAGTATTTTTCTTCAAAAACAGTGAAGGTCATCTTGTATCCATAGAGACCACATGTACTTTCCTCATTATTTCCAGCATTATTTATA
>DB113_length_320_mean_cov_32.34375
GGCCCACGGCCTATTCCCCTGGTGCGGCCTGCTGCTGGATACCCGGACCCTGGAGGTGCAGAGCGACTACTCCAGCTATGCCCGGACCTCCATCAGAGCCAGTCTCACCTTCAACCGCGGCTTCAAGGCTGGGAGGAACATGCGTCGCAAACTCTTTGGGGTCTTGCGGCTGAAGTGTCACAGCCTGTTTCTGGATTTGCAGGTGAACAGCCTCCAGACGGTGTGCACCAACATCTACAAGATCCTCCTGCTGCAGGCGTACAGGTTTCACGCATGTGTGCTGCAGCTCCCATTTCATCAGCAAGTTTGGAAGAACCCCA
>DB45_length_770_mean_cov_7.25324675325
TGTAAGAAGACAGTGGATATGTACATTTAGCTTAAATTAAGTGGAATTGTACCATAGTTTCACATTACTTTTATTGTGTGAGTATGAGACAACATACATATTCATTTATAAAAACAACAGGAATTTTTGCAAGAGAAAAACAGATTTCACTAGTGGTTTTCAAAACACAGAATCTGTTTCAATTCGGATGGATTTGTTGTTGTTGTTGTTGAAGCACAGTATATGAAACACGTAGCATGACCTCTTTATTTGACAAATAACTGGGGCAGTGTAGGGCAAGACACTTGCTATCTGAGGCAATATCTACAAGGGACTTGTATCTTTCAGACTTTTCAGTAAACAAGTTTCCAACATGGCAAATTTTCATGTAGGCGTCAGCAGAGATATTTTCTATGAATGCCTAAAATAATCATCACTTTTTCCATGTAGATATTTTCTATGAATACCTAAAATAATCATCATTTTAAGCATATTAAATATTATCTTGGAGAGTGTTACAGCTTACACTCAACTAAAGGCCTAGAATGTAGGTTATAATAAAAATTTTATTAATAAATAAATGAATGAATCATGCCACCGGTTATTGCCTTTACTGTTAACATCCGGGACAACTTTTACTTCTCTTTATAATCTCCATTGATTCATAACTTCTCTTGGTTCCCTTATCTGTAAAATGGGAGTAGTAATCGTGCCTCATGATTGATTCAGTGCCGCATTACTGAATCATTGTGAGGATTCAGTAATGTAGCCTATGGAAAGCACCTAACACC
>DB111_length_308_mean_cov_4.31818181818
TATCACCCAGGCTGGAGTGCAATGACACGATCTCAGCTCACTGCAACCTCCGCCTTCCGGGATCAAGTGATTCTCCTGTCTCAGCCTCCCGATGAGCTGGGATTACAGGCGTGTGCCACCACACCTGGCTGATTTTTTTTTATTTTTAATAGAGACGGGGTTTCAATATGTTCGCCAGGATGGTCTCGATCTCCTGACCTTGTGATCCGCCCGCCTTGGCCTCCCAAAGTGCTGGGATTACAGATGTGAGCCACCGCGCCTGGCCTCTTTTAATTTTTTTAATCCTCTGTATCCCCCTCCTTTTTTCA
>DB108_length_266_mean_cov_5.98496240602
AGGAGGGGGCAGAAATTCCTTGAGGGCAGGAATCATGTCAGATATTTTTATATCCCACAAATATTTTGGATGTTTTAAAACAGATGATTTTTGCCTAATATGATGTACCCATTATTAAGCTTCTAGTTAAAAAATCAGTAATTCTGGGCAATAACAACAGCTCTTTCAATGACTAAGTGGCCTTAAACCACATATATACATTATTCTTGTCTTCTTTCCTGTAACATGAAGAACATGACCCATGTTCTCCTCCCACAATCGCGATA
>DB85_length_266_mean_cov_3.94736842105
CAACTATCTGATCTTTTACAAACCTGAGAAAAATAAGCAATGGGGAAAGGATTCTCTAGTTAATAAATGGTGCTGGGAAAACTGGCTAGCCATATGTAGAAAGCTGAAACTGGATCCCTTCCTTACACCTTATACAAAAATTAATTCAAGATGGATTAAAGACTTAAATGTTAGACCTAAACCCATAAAAACCCTAGAAGAAAACCTAGGCAATACCATTCAGGACATAGGCATGGGCAAGGACTTCATGACACCAAAAGCAATGG
>DB38_length_301_mean_cov_7.33887043189
TTTCTGAGGGACTCACACTCAACCCCCCGCGGGAGTGTCCTTGAATCATATGTTACGGACAAACATTCAGACCCGCGTAGCAGTGTTCTGGAATCCTTTGAGAGGGACAAACATTCAAACAACTGCGGGAGTGTTCTGTAATCCTATGTTAGGGACAAATATTAAGAAAATCGTAACATTGTTCTGGAATCCTGTGTGAGGGACAAACATTCAGTCCCCATTAGCAGTGTTCTGGATTCCTATGTGAGGGACAACCATTCAAACAACTGTCGGCGTGCTCTGTACTCCTCTCGCCAGCCCA
>DB55_length_267_mean_cov_1.68539325843
ACCAACAAGAACAAAAGATATAAGTGTTTTAAAACCACATTGCAGAAATAAGGCTTGCAGAGACGATTAAAGAAAAAAGAATAAAAAGGAACAAACAAAGCCTCTGAGAAATATGGTGTTCTGTGTGGAAAATGCACAGGGGGAGAAGAAAAGACACACACACAGTACCTTTAAGGGTAAACAAGCTTTATCCCATGTAAATGGCAATGCAGATACAATAAGCGAATTGATATCATAAGCAAATTGCAGTGGGAAGGGGAGAAGGGA
>DB42_length_387_mean_cov_15.3359173127
GTAAGGATCAAGACTTTGAGTTAAATGCACACATCACAAAGCAGTTTCTGAGAAAGCTTCTGTCTAGTTTTTATTTGAAGGTACTTCCTTTTCCTTCTTAGACCTCAAATCGCTCCAAATATCCACTTGCAGATACTACAAAAAGACTGTTTCAAAACCGCTCTCTCAAAAGGAAGGTTCAACTCTGTGAGTTGAATGCACATATTACAAAGCAGTTCCTGAGAATGCTTCTGTCTATTTTTTAGGTGAAGATATCACTTTTTCCAACATAGGCCACAAAGCATTTGAAATGAACACTTGCAGATTCTACAAAATGTTTGTTTCAACACTGCTGTATCAAAAGAAAGGTTCAACAATGTGAATTGAACACACCCATCACAAAGGAGT
>DB57_length_808_mean_cov_9.62128712871
TGTAAGTGTTGTGCCTTCTGTTTGTCACAGTAATCCTATGAGGAAGGTATTATTCTTTCCATCTTCAAAGGAGGAAAGTGAGGCTTAGAGCAATTAAAGTAACAGAAGGCTATGGAGCTTGAAAGTAATGGAATAGAATGAGATTTGAGCCTATAGCCCCTGTTCCTAGCCACTGCATTATACTAAGAGTCAAAGATATCATATGGCTTACTCACTCAAAGTCACTCACTAATTTAGTGTCAATTACCAGACCAGAATTTGGGTGTTCTAACTGTTACCATCTTCCCCCTATATCGTATACATTTTTAAAAGAAGTAGATGTTAAACATAAATGGAGTTTTCCTTGCTATAAGTTTAACCTAACACTCAATTAAGTGTATGAAAAGTGCTGAGATTTATCCATTAATTTTTCTCATAAGAAACTAGATCACGTATTTCTTTTACCAAAATTCTATTTGACATTCAACTTAAAATCCAAAGAGTGTAATGAAAGCCCTTAAGATAATGACTGTGAAATAGCAATATAGCCTGACGTTTAATGAAGTGGATGGGTATGTCTCTTACCTAAAGAGAAGATGTGAAAATTTAAAGTCACACTGGTTATGCTGTCTGTGTGTATATCTTCATTTTTAAAAAAATCAGACTCTTGAGAATTTCATTACCTAGCCCTCCACCAAAACAATGCATCTGCGTAAATATTTCACAATTTTCCATTGTTTTAAAGTTGGCTGATGAGAGGTTACTAAGTACTGTGTGGAATTATTCCAAAATCTTTTATACTACAACAAAGAAGTAAAAAGGGCTCTAG
>DB115_length_753_mean_cov_7.37051792829
TTACTGCCAAATACTTGGTTCACACAGTTATCCCAGGCCCTCCACACAATAGCTCTGTGCCTTTTCTAAGCTTGACCTTCTTTATCCTAAAATAGGTTTATTTTTCTCACTATTAGTATCTTGATGATAAATGAGATTATATTTATACATTTTTTACTACAATACTGGATCCAAGGTTGACATGCTTAATTGCCTTCAAGTCTGCTCGAATGTCATCTTTTCATTGAAGCCTGTCCTGCAGCTGTGTTTAAGTTGCAAACAACTTTTACTATTACTCTTAATCTCCCATACTGTTTTCTCTATAACATTTACCATTTTCTAACATACTTTATAACTCATTTATTTATTATTAGGTCTATTCATTATGTGTTACTCTGCACCAGAGTAGGACTTCAATACACACATTTTGGGGATAAACAATTCCGTTAATAATACCTTCTATTTCTCTGGCTGGCTCTTTCTATAAGTTGCTTGGTTGGGATGATTTGTTTGAGTTTTTGTTTACCATTTCACTTTTGGATACTGTCTTTTTCATGACCTTTTGCTCCAAAGTTTGAGTTGCCAGCCATTCTTTCTTCCCTGCTATACCCGCTCCCCACATTTAACCCTCTGCCTGGTCCATACTCCCAGGAGTCTTTCAGAAAAAGCGGTTCAAAGGAAAGACTATTTTCATGCTTGGTATGCTCATAATCCTGTAGACATATCAGTTTGGAGGCTAACATGTGTCAACTGATGGACAATTAGCATACAGAA
>DB116_length_610_mean_cov_9.09672131148
ATACAGAGTGTCTGGCCAATATGTGCTCAATAAATAGGTATTAAATTCAGTTGAATTAAAAGAAAATTGTATGTTCCTTATTTAATTCATTTTATTCAAGTATATCCCATTTTATAATTTTAAGGAACTTAATCGATTTAAAGAAGTAGATTAATCTGTCCAAGGTTGTCAAGTAATAACTGGAACAATCAGAATTAGAATGCACAAAGAACAAAGGAAAAGATATTTAAAGGGAGGTACTGTAACAACTACCAAGTCAGAAAGATTCTTGAGAATGTAGATGATATAATGTATTTTTGTCCCTGTAAATAGTGAATAACAATAAATTAATAAACATTTGACAAATAATAAATCATACAGGCACCCACCACCACACCCAGCTAAATTTTTTTGTATTTTTAGTAGAGATGGGGTTTCACCATGTTAGCCAGGCTGGTCTTGAATTCCTGACCTCAGGTGATCTGCCTGCCTTGGCCTCCCAAACTGCTACAGGCGTGAGCCACCGTGCCCAGACAAAAGCCTTTCATCTAGCTATTTTCTAATATATAATACCTTATTGTTAACCACCTTTGCAAAGGTTATACTGTCATATTTCCTCTTCTAGCCCTTT
>DB47_length_361_mean_cov_7.28808864266
GCCTGTATAGCGTATCATTGGCAACCACGCTTCTCTTATGCCACGAAATTTACCAAACTAAAGTTATCCCTTTTATTTATCAAGTATCCATAAAAAAAAAAGAAAAGAAAAAAACTAGGCTGGGCACAGTGGCTCATGCCTGTAATCCCAGCACTTTGGGAGGCTGAGACGGGTGGATCACCTAAGATCAGGAGTTTGAGACCAGCCTGGCCAACATAGTGAAACCCCATCTCTACTAAAAATACAAAAATTAGCCAGGTGTGGTGGCTCATGCCTGTAATTCCAGCTACTCGGGAGGCTGAGGCAAGAGAATCGCTTGAATCAGGGAGGTGGTGATTGCAGTGAGACAAGATCATGCCAC
>DB68_length_273_mean_cov_28.2380952381
GAACACTGCTACAAGCATCTGAATGCTTGTCCCTCACATAGGATTCCAGAACACTGCTGCTGGGGTCTGAATGTTTGTCCCTCACATAGGATTCCAGAACATCTGCTGAGGTCTGAATGTTTGTCCCTCACATAGGATTCCAGAACACTGCTGCTGGGTTCTGAGTGTTTGTCCCTCACATCGGATTCCAGAACACTGCTGCGAGGGTCGGGAGGATTGCCGCTCACGTGGGATTCTCGAAGGGTGGTGCTGGGGGCTCGATGTTTGTCCAAC
>DB93_length_649_mean_cov_9.01386748844
GAAGTCCAGAGTGGTAAAATCACATCATGGAGCCATTGGGCCAATGTTACTTCTGTACTTTTGCCCAATCATCCTTACCCTGTGGGTATCATCCTCATTCTTGTCACCTCAGGGTCATAAGATGGCTGTTACCTCCTCTATCACATCCGCATTTCAGACAGGGTAGAAGGGAAGAGAAAATGGCAAACCATACTTGCCAGCTCAGTCAGCCCTTGTTTTTATGAACTTTTCAGGAAGCCCCACCCAGTAGCTTCTGCCTACACTTCATTACCTAGAACCATATTATATTACTTGGCCACTTCTCCCTCCAAGGAACACTGAGTTTTTTTAAAAAGCAAATTCAGTGTAATGCTATGGCAACTCTCTCAGCTTTGTCAGTGCTGGTTATTCTGGTCAAGCTTTCCTCATTCTGGATCAGTTTGGGTAGTTGTGTGTTTTTCTACGATTTTACTAGTTCATCACAATTTTCAAATTCATTAGCACAGAGTTGAGTCTTTGATTTCTTTTTCACTTACTGCAGGCAGTGTTTTTGTTTGAAATATTGCTAGTCTAGACTATCATTTTCAGCATTATAACCGCGTGTCATCTTCCTCAAAGACAGGTAAGTCCAGCGGTATTTGAGATGTGAAACTCGGAGGATAAAATGGGT
>DB107_length_511_mean_cov_7.63209393346
CATCCCCAGCACACATTGGGCCAGACAAGGTGCTGCCCCTTGTCTGATTATTTTGTGTCATCACATCAAGTTTTCAAAGTAGGAATTTTCTGTGTTTTCTAGAATGAGAGCTCAGGCAGGTTAACTAATTTGCTGCAGGTTATAGAACTAATAAGTGGTAGAACGTGAACTTGGATTCAGGTTGGCCTGTGTCCAAAACGTGAACTTGAATTCAGGTTGGCCTGTGTCCAAAAGCTATTATTTCACCCCATGCACAATATACTAGGGGGGATGTGCTGGAAAAGTTGTGAGTTGGAAAAGGATAGAGTTTATGGAGAGTAGAGAATGTTTGGAATAGCTGCTGAGCAAAGTTGAGGGCCCAGCGCCTCATAAATTTGTGGTGGCATCAGTGCACTTTAGTGTATATGTGTGTGTGTTCTCGCAGCCCCTCAAGTATAAAAGGTACAACAGTGTAAGATTAGATAAATCTCTGGTTGGATTTTGCCTAATGTGTGGGACAAAAGAACAGTGG
>DB87_length_1547_mean_cov_25.0258564964
GACCCTGATAGCATTTCGAAAACAAGCTAATGCTTTGTCCAGTTCTTCAGTGAAGACAAGCTCACGCCCTAATGCGCTATAGGCATAAGCATCATTTGGATCCACTTCGAGAGTTCTCTGGAAGAATTGAATCGCAATATCGTGTTCCCGTTGCAGACCGAAACAGTTCCCTGCAGCACACCAGGCCTCTGGCTGGCGAATTTTTATCCATGTCTGTGAAGTCTTTGGACAGAACTGAAAGAGCAACCTCTTTCGGAGGATGCCAAAGTGTTGTAGAGTAGATCTCCATGCCTTCGACTCTGTAATTCTCAATCCTCCTAACCTCTGAGAATTGTCTTTCAGCTTGCGTGGACTCTGAAAGTTTACAATAGGCCCTTCCGATTTGGCACAGTACCCAACCGGTATTGCAGTGGTGAGAAGCTAGATGGCTCAAGATGCTGATAGCTTCTTTGCCGTGGTAAGAACACAAAGCTAAATAACCTTTCCCCCTTTCACGAAGAAGGCTCAGCAAGCCTTCCGCTGCTGCTTTTTGTAGATTAAAAGCCTGAATCTGAGGCGCGATTGCGGCTATTTTCCCTTCTGAAATGACGGAAGAGTCCAATTTTGTCACTTCCAGGCTATCACTTATGTTCGGTGGAGTTATTGCTCCTTTATTAGTTTTACTTTTGGTTCTTCTGTTTGGGATTTTAGGTGGAAACTTCATTTTTAATTTTCTCCTATTCTCCTCGGTTGTGGAGCTGTCACTAGTCAAGAGTCGTGAATTTCTTCGAGGCGGTGCATTTGGGGGAGATGCCATAGTGGGGCTCAATACCTGAGGTGTTGCCCTTGTCGGCGGACCAGAACTTTGTGTTTTTGCAAGGACTGGAGTTACCTTTCGGCTCTTTCCCCTCTGCGAGAAGACAGACGGTGTTCCGGTTTGGCCGATTCTGGCAACAGGCTTTTCTGAAGGGGCTCCGGTGGATGGCACGTCAATGACAGACGGTGTCTCATACCAGTGCAGTTTTGTCAATAGGGTCCGTCTCCGGGACTTGGGGTTTCTAATGGCAAAATGCCAACACTTGGGGTTAATGGACTAACAGCTGCTGGTCCTCCTAATAAACTTCGACCAGTTTTTGGTTTATGTTGAACCTGTTTAGATCATATGGAAGTTCCTGTTCCCAGTGGGACAGTATCAGGTGAAAGGACAGCTGAATCGATAGAAGACACTGGGGAGTCTGTATTCAAGGAGTACTTTGAATTGGAAGATTCTAAATTCCATCCGTTTCATTCGACGGTGTCCTGGGGTGTTTCCGTAAGAACGGTCTCGGGCTGTCTGTGACATAAACTAGGACGAGGTCCAAGTGTTGTGGCGCAACACTTGGACAGGCAGTTGCTAAAGCTCTCTAGAGAGGTGAATCAAAATGTTTGGTCAGGATCTGGCTTTTCCCCCCTATTTCACATCATGATTCAAAGGGACACCAGAGGAAAGGATTTCAACGAAGGCTCTTTTGGTCACATTCGAAACCGTGGGTAACCCGAGCTGACGTGCAATAGACATGTCCCGACGA
>DB116_length_319_mean_cov_2.82131661442
AAGCCCACTGCTGCCTACATTGCTTTGGGATAGGACTTAACCTCTGCATAACTTGGATTACTTTTCTGGGAAAATTGGAAAATAAAAATTGCTATCTGTCCAGTTGTGGGATTGAATGAAATCCAGAGTCATGAACGTTGTGTTTCTAACTCTTCACGTTCAGACCCAAGGATTCCTTAACCAAAGTACTTTCCTATCAAACCACACCAGGAACTTTCCCAGCACAAACTCTCCAGTCTCTGTCTTCCAGGCCTTTGCTCAACAAATGTCCCTTCCCAGAGGTGCTCTTCTCTAACCACCCGCTGATGAGAGGTGCTGC
>DB79_length_683_mean_cov_6.58857979502
AATCCCAGCACTTTGGGAGGCTGAGGCGGGCGGATCAGAGGTCAGGAGTTTGAGACAACCTGGTCAACATGGTGAAATCCCGTCTCTACTAAAAAGACAAAAATTAGCCAGGCGTGGTGGCAGGTGCCTGTAATACCAGCTACTTGGGAGGCTAAGGCAGGAGAATCTCTTGAAATCAGAAGGTGGAGGTTGCAGTGAGCCAGGAGCACTCCACTGCACTCACTCCAGCCTGGGCAACAAGAGCAAAAGTCTGTCTCAAAAATAAATAAATACATAAAAATACTAAAAAAAGAAAAAATCTCAGTAGCAACACAACATTATCCTATTTAAATTTTAATATGTACTTGAACTAATGCTTTAGCCGAATTTACTTCTATAGCTCAAAAAAATAAAAAGTATTGTCCACCAAATTTTTATAAATCTCCAAACACCCACAACACAATTCTACAGATTTCTCTAATTAGCTGGCATTCACAATTCTATATAATAAGGAATATTTGCGTAAATTAGTTTCTTGCTGTTTTTCTTTTCCTACAAGACTACTGTTAACCTCTCTCTTCGTAGGTTATGACTTTGGGGATGATTGTCATTCCTACTGCTCTATGCCTCCCAGACTCTTCTTAGTAAACACCCCCAGTAAAATCTGTGCAGGAACCATGCTTTGCACTATGCATGTGTTTTAT
>DB104_length_276_mean_cov_40.3115942029
GCTCGAAGTCCTCCCTGTTTTTTCAAGCAGAAGACGGCATACGAGATGGAATCTCGTGACTGGAGTTCAGACGTGTGCTCTTCCGATCTCCTACCTTCTTTCCTTCCTTCCTTCCTTCTTTTCTTCCCTCCCTCCATCCCTCCCTCCCTCAGATCGGAAGAGCGTCGTGTAGGGAAAGAGTGTCTTCGCCTGTGTAGATCTCGGTGGTCGCCGTATCATTAAAAAAGACCACGAGGGCGTCTGTTGTCTGTGCGATCGTGCTTCTGTTACTAGGTG
>DB73_length_304_mean_cov_6.56907894737
TATTATATATATAACAGAAAATATATATAATATTATATATATAATAATATATATATATAATATGATAAGTTAATATTTTATAATTAAAAATAAAAAAAAAATATATAGTTTTGCTAGTATCTTCATACTTTTATGGATGAGACAGTTTTGGAGATTCTCACTCCATTATTTTCACTGATGTTCTGCATCCATCTTTTTTTTAACTTTTATTTTAAGTTCACAGGTACATGTGGAAGTTTGTTACATAGGTAAACTTGTGTCATGGGACTTTGTTGTACAGATTATTTCATCATCCAGGTATTAA
>DB91_length_274_mean_cov_2.1897810219
TTGCCTAGAGGCGGATTTGTGACATAACTCTGGACTGATCACCCATGTGATGGAAGTCTTGTCTAGGCTCTATCTATGGGTGCATTGTGTCAAATATCTGTACGGATCACCCAGGTTATGTAACTCTTGTCTAGTCTGTGTCTACAGGGAATTGTGTGGCATATCACTGCACTGATCACCTAGGTGATGTAAACCTTGTATGGGCTTTGCCTACAGGAGGGTTTGTGGCTTACCCTTGAACGGATCTTTATGTTGAGGCAACTCTGGCCTAGGCAGTAACATGGCAATGAAAATAGATGCCATTGTTATGTACTTTAACTTCTACTATGATTATTTGACATGAGATTCCTTTCCTTTGCTTTCCTTTTTTTTTCTTTTTCCTTTTCCTTTCCTTTCTTTTCCTTTCTTTTTTTGGAGACAGGGTGGGTCTCACTCTGTTGCCCAGGCTGGTGTTTAATTGTGGAATCTTAGCTCACTTCAACCTCTGCCTTCCTGGCTCAAATCATCCTCATGTGCCTCCCGAGGAGCCGGGACTAAACGTACCCACT
>DB53_length_466_mean_cov_7.8991416309
GCTCAATTAGAAAGCGACATACAAGATAAACACAAGGTCCAAAAAACAAGACAGGGAGACCATTAGCATAGCTATTATTAAGTGTTGCACAGAAGTTCTTAACCAAAGTAATGAGATCTAACATGATAAATATTACTGATTTCTCTAATTTTTACTGATAGCTACTATATGCCAGATAGCTCTAAATGTTTTGCATGGATTAATTCCTATAAGTCTCACATCAAGCTCATATGGTACGTGCAATTATTATCCTCATTTTTACAGGTAAGGAAACTGAGACACAGAATGGTTTAGAGACTTGCCATAGTTTCACAGTCTCCCAGCCTGGTTACTTGGTTTGCATCAGATTTGGGGCCCCAGGCATTACACACTGATGTACACCTCCATGGTGCACCCGCCTCCATCACACACTGATGTGTGCCTCCATGGTGCACTGCCTGCATCACATACTGATCTTGCAGGCCAC
>DB89_length_536_mean_cov_5.51865671642
TGTTCTGGAATCCTATGTGAGGACAAACATCTTCAGACCCTCGTAGGGTTATTCTGGAATCCTATATGAGGAACATATATTCAGACCCTCATAGGATTATTCTGGAATCCTATGTGATTCAGACACCAGGAGCAGTGTTCTGGAATCCTATGTGTGAGACAAACATTCAAACAACAGTGTGAGTGTTCACGAATCCTATGTGACGGACAAACATTCAGACCTTCCTCGCAGTGTTTGGAATTCTATGTGAGGGAGAAACACTCAGAACCCAGCAGGAGTGCTCTGGAATCCTATGTGACGGACATACATGTAGACCCCAGCAGCAGTGTCCTCGAATCTCATGTGAGGGAGAAACATTCAGACCCCAGGAGCAGTGTTCTGGAATCCTATGTGAGGACAATGATTCAGGACCTCGTAGCAGTGTTCTGGTATTCTGTGTGAGGTACAAACTTTCAGACTCTCTTACCACTGTTCTGCAATCATGTGTGAGGGACAAACATTCAGACCCACAGCAGGAGTGTTCTGGAATCACCTGT
>DB86_length_397_mean_cov_3.30982367758
CATACGAATAAATAAAAAAGGATATAACTATGTTCACCTCAACCAACTTCAGCATACACAACTTTAGGATTGAATCTCTATAAAATAATTACTAGTATATTCCATCTATCTTGTTACATGGTCTTCAAAGCAAAGAAGAGTTTAACATATATATGAATTTGAATTATTCATATATATGAAATATACATATGTAGAGAGAGGGGATACACACACATGCATATGTACATATATAAACTGTATAAAAGAGGTGGGGAGGAAAGGATAAACAGGGTGTTCAGGATGACAGCTGCATTGGGTGAGAAGCAATGGGATGGGGAAGGCGGATCCCTGTATTAATTAGTTGGAAGCTGGTGTCAAGGTCTTGGCCTGTTTGGCTGAGTGGGGGGTTGGTAGGTAT
>DB53_length_583_mean_cov_4.56946826758
TCTCTAACATTCATGTATGAGTTGGCTGTTCATATGGATCAATATATCACTTATTACCCAATCCTTTAAGGCTTGATTTATTTTCCTTTCCCTTCAGATTGTAAAACTCTTGAATGGCAGGAACCCTGTCTAGTTCCACATCGAATTTCCAGCCTGTTCCTCAGTAACAGCACCACTCAACAACTAGCTATTGAATGGCTGAGTGAGCTCCCTGCCTATCTTATAAAATTATTAGGGGCAAACTTTATTTTTATATTTATATCTCAATACCAGGAATTTTCTGGGAAGTTAAGAATTTCCAATAAATCTTGGACTACTCTAAAATGCACCAGAAATTAAGTTGTATGATTTTTCTCAAGCTTGCAAAAGCAATTAATGCTTCCCGCCCCAGCCAGGGGTGGGGACTCTTTGGTTCAGCTGCCTTCCTGGCGAGGCTAGGGAACGTCCTAAAATTCAGACTCTATGTTGGTATTTCTGAGCTCCACAGATCCCACCCCTCACACTCCAATAGATCCACTCAACCCCCAGCTCCGGTCAGGGTGGGATGTGAATTTCGACCCAGATTTTCCTGTCCCTACCTGTG
>DB50_length_531_mean_cov_10.1148775895
AGCTGCTGCTTCCAGGACCCTAAGGGGTGTGGAATCTGAGTGACTCTCTCTCCTTCCCTGGCCTTTTGCTTTGGGATTTGCCCGTGGGGCAGCCCCACCCCACTGCGTCCTGACCCCTGTGAGTGTACGGGCAGCTCCCTGCTCGCCCGGCTCCCCAGCCCTGCTCCTGACACCAAGACCCACCCAGTGCTTCCGGTACCTGGGTGCTGCCCCGACTGGCCGTGAAGGATTCAACTATAACGAGCAGCCAGAGTTGAGATGGCTAGTCTAAGCCTCTAGTCATTCAAATGTTTAGCCTGTTGAGGCTGGAAGAGCTCCAGAGACCCTCCGTCTGGCCCTCATCTTACACGGGGAGACTGAGGTCTGCGAGGAGCCCGTGGGCTGGGAATGACAGTCTCTGTTTCCTGCCCCGCCTAGGACCTGAGACCACATTCCTTTTTTAGAGCACAGCGTGGCAGTGAGCCAGCATCTCAGCCCCAAAACAGGTCAGGCCAGGGAGGAGTCCAGGCCTGGTGACCATAGCTGCTGTCA
>DB79_length_411_mean_cov_8.38442822384
TAAAGCCCATGACAGCGGGAGAGAAGGCTACTCAGAAGGCTCTATGCCCTCAAATAAGGACTAGCCCCCAGAATTTTGCAAGGAGGTACCATTCTTAAATGAAGATTCTGATCTTTGCAGATTTCTCTTTGCATGGGGACATACTGTTGTGGGAATCAGGAGGACCAGAGAGACCTTGGGGTGAATACAGGAGGATCTTTATTGAGTGCACTCAGACCCAGCGGACTTAACATCCAAAAACTGGGCCAAGGACAAAGACAGGTCTTGGCTTTTATACATACTTCAAAAGGGGTTGGCTAGTTTGAAGCAAGCTTACAGTGGCTTGAAAGCAAGGATACAGAGGCAGAACAAAGACAGTTAATCAAATTACGACAGGTTCATAACTCAGGATTACACATGACCGTTTCCATG
>DB55_length_293_mean_cov_4.55972696246
GGAGAATAGCTTTAACCTGGGAGATGGTTGTTACAGTGAACGGAGAGTGCACCACTGAATTCCAGCCTGGGTGGCTGAGGGAGATTCCGTCTTAAAAAAAAAATGCAAAGAAACTAAGAAGAACAGACCAAAATATTTCATTGTTTCAGAACGTTCCCCCAGAGGACCGGAGGTGGTGTTTCGTTTTACTTCTCTCTCTCTTTCTCTCTCTCTCTTTTTCTCCCCTTTTATTTCTTGTTGAAGCATACATGTGCAAGATTGTTACATAGGTAAACGTGTGATTGGAGGGTTGA
>DB51_length_355_mean_cov_7.53802816901
TGAGGTTTTCACCAATTCCAAACATGAGTAGGAACCAAAAGTAATTAGGCTAAGAACACAGCCAAAGACATGGCACAGGAAAAGCCTACCTGGACAGCCACCACTGGCCACGGTCCACCCACTGCTGTCAAAGCGTGTCACTCGGCCTTCAAGCCCTTCCCAGATCTAGCCCTGCCTCCCTCTGCAGTCACAGCCACTCTCCATGCGAGCCTTGAATGCACCACACTTGCTCTCCGTTCCTTTCTTCTGGGAAGTCCTACCACCCACTCCTGTAGTTGACTCCCACTTCCTCAGGGAGGCCTGGGCCTCAGGGAGGGCTCTGCACTTCCACCAGGCACAGTATTATCACAAGGGC
>DB79_length_570_mean_cov_22.1807017544
TCCGCGTGGTCCCAGCTCCACCGCGGGCCGAGGCCGGTGGAGGTCGCGGGCGCGCGAACGGGAATCGACGCCCTCGCGTTTACAGATCACAAGGTCACTGAAATAAATCACTATGTGAAAAAAAACAGCTATGAAATAGTTGAAGAATTTTCCTTCTAGTTTAAAGGAAAACCTGGAAAATATTTTCATCTATATGTCTAGCAATCTCCTTATTCAACAACATTTCACAACAGGGAGCTGTATCATTCATTTTGGAAAAAGTAAGTATTCATATTCCATATCAACAAACATTTTTAAATTTCCCAGCAGTTAACGAATAGTGAGGGCAAAAGCTCGCTTGATCTTGATTTTCAGTACGAATACAGACCGTGAAAGCGGGGCCTCACGATCCTTCTGACCTTTTGGGTTTTAAGCAGGAGGTGTCAGAAAAGTTACCACAGGGATAACTGGCTTGTGGCGGCCAAGCGTTCATAGCGACGTCGCTTTTTGATCCTTCGATGTCGGCTCTTCCTATCATTGTGAAGCAGAATTCACCAAGCGTTGGATTGTTCACCCACTAATAGGGAACGT
>DB79_length_587_mean_cov_14.6030664395
AATGTGGAAGTAAAAATTAAGAGTAAGCACTAAATCAGTAGAAACTTAATGTTTAGTTTTAAAATTAGCAGCAGAAAATAATGTATCACTTTAACAGAAAGTAGGAATGGGGAAAAAATGAAAGCGAAAGAAAAGAACAGTAAATAGAAAACACAAAATGAAATGGTAGAAATAAAGCCGAATACATCAGTAATCATTAATTCTGGGAGGTTGAGGATGCAGTGAGCCATGATCATGCCATTGCACTCTAGCAGGGTAAGACCTTGTATATATATAATATGACAGCTCAGGTCTTTCCTCTATGCTCAGACTGGTGTGGCTCATCTTCCTTTGCTGCTTTTCATTTTCTGAACTGCTGTCACCATTTCTCAGGAACCCTAGAACTGATGCCCTGGGCCTTTTGCCTTTCTTTCATTTCATTCCACCCTTGAGTGAAGGTTTGTCTGTCTTTGTTTTGTTTGTTTGTTGGGCTTATAATTGTTGACAGAACCCTTGCAAACCTCTCACATAGCTTCTTGGGAAGAGCTGGTTGGGGCACCACCTACCAGCCTGCACTTCCCTTTCTCAGAGTTTGGAAGCCCCCACCT
>DB46_length_711_mean_cov_4.57946554149
CACAATGCCTCAAACAAACACTAAGTACAAATCACAATCAATTAGTAGTATTGAAAAAGACCTCTAAGAGTTATTGAACAAGTAATTTCTACCTCTTCCTTAGGGTCTCCATTCAAGCTTTCCGTCACTTTCACAGAGGTTCCTAAATTGAAACAAACCACAACTACACCCTGCATGCATATACAAACACATATATCATATAATCACAAGGTTGTATTTCATACGTATCAGAATAATGCTCATATGGCTACTCAACAGAATTCTATCAACGCTCCATTTGTTTTTGCTTTACCATCAATCTACAGGATCTAAGAGCAGGATCTACATATGGATTCAACCTCCTATATCACACAGATTGTAGAGTGGTAGTTAACATTATGTAAGCACCTCCCATTGGATTGGAATCAATAGAATGTCAAGATGCCAGGCACATTCAGCCTAATAGCAGGTGGGTGTCTGCTGGACAGTGTGCCTGGTTTGCCTGACAGTAGCAAATTTAGGCCAGAATTAATGAGCCAGGGAAGGTACTGTTGGTGTTGCAAGATTTTTGCAGTTTTCAGAAGTAATTTTGTTTTTCCTTTTTAATGGGATTTTCAGAAGTTTTCAGAAGTAATTTTGTTTCTCCTTTTTAATGGGATTACATTTGCAAAAGAAGTTTGTGTTCATATATGTGCGAGTGCATGCATGCCCCTTTATTATAATACCTTTATG
>DB92_length_614_mean_cov_6.69706840391
CATTGAATAAGTAATTATGAGTGATGATAAATGTCACAGAAGGGTAATTCAGAGTGCTACAGAAGTGTATGAGGATGGGACCGAACATGGGCTAGTGGAGTCAGAAAGGGCCTTCATGAGGAAATGACGTGTCGGGGAACTCTAGGTAGGTGAAGGAGAAGGCTATTCCACATGAGGCTCTGAAGCAAGCAAACACAGTGCACTTGCAGAACTAAAAAATGCCCAGTGTGGCTATAACATAGAAAGAGGAGTGTGGTACAAGTGAGGCTGGAAAGCTAGGCAAGGATCAGATGATACAGAGTCTTGAAAATCATGTTAAAAATTTTAAGACATTTTTCTAAGGATTACAGGGAGCCATTGAAAAATTTTAAACAGAAGAGTTTAATATGTTATATTTAATAAATTATATTAATATGGTTTTTAAGAAATGTTTGCTAAAAGTCAAGCACAGGCACATAATCATGTGGCAAATTCTTTTTTGAAGCTAATTGTAAGTGAAAAGCCAGCATTACTTTATTTAACACTTACCAAGTTATTTTATATATGTTTTTTGATACCTTAATAAAAATTAAATACTTTCTAATAGATAAACTGGCAAGATCATTAAGGGTCTT
>DB103_length_482_mean_cov_5.67842323651
GGCGTGAGCCACCGTGCCCCACCTTTAATTAACATTTCTGTTAGTGTTTTTTTTTATGATTCGGCGACCACCGAGATCTACACAGGCGGAGACACTCTTTCCCTACACGACGCTCTTCCGATCTAATTAGCTGGTATGGTGGCGGGTGCCTGTAGTTCCAGATACTCGGGAGGCTGAGGCAGGAGAACCACTTAAACCCGGGAGGCGGAGGTTGCAGTGAGCCAAGATGGAGCCACTGCACTCCAGCCTGGGCAACAAAGCAAGACTCCGTCTCAAAAAAAAAAAAAAAGAAAGGTAAATTAAAAACAAAAATTGTAAATTTTAAATATACTGTAAACATTTTCTTGGAACACAGAGTACCTTTTGTCTATCCAGCATGTAAAAATTTCTCATTAAGGAAATAGAAATATACCTGTTTTTCTATGAAAATTCATTGTAAAAATCTTTATTTTTATTTTAGAGAAAGTTCAGATAATATAACT
>DB39_length_602_mean_cov_5.90365448505
CGAAATACAAATCAAAATACATTTTTGTTACATATCATTTTAACAAGCTTAACATTCTTTTCAATACAAGATGACTCAATATAGGTATTTTTAAAAAGCCATGCATTTTATTTTAGAGTAAACAGCTCATCACAAAAATACGTGGGTACATGGGCTATTGTTGTTTACTATTTCAGAGCACACCCTCCAACTTAACATTTGGTCCACTAAAATATGTAAATGTCCGTCTGGGCACGGTGGCTCAGATCTTTTCAAGATCTTTTCAAGAAAACTACTGGCTCAGATCTTTTCAAGATGTCATTCTCAGCTCATCTTCATCTCATTAGGTTAAAGAAGTCCTCTAGATGTTGGGAAAGTCAAGACGCACGAGACAGGCTTCCTGACAATGGTAGCTAACGCTCTGGCACTCAGAGAGGGCAAATCAGATGCACCAGGGCCTCTTCTACTTGTTAAAACTACATCTTACACCATGTTGCTTCCTATTATAACAGTAGCTGTTGCAATTTTGTTCATTCTGCCTCATATTGCAACAAAGAAGATTCTGGAGTAGCTTTTTTCTGTTGGCGCTTATTTAGAGTGGAGGAAAATAATGAAAGCCATCG
>DB111_length_650_mean_cov_11.3076923077
ATAAACACCTTTTTCAGATTCTTTCACAATGATTTTATACTTTTCTCTTTGACTTTATAATGTAATGAACTCTATTAGTGCATTTATAATTATGGATTTTTTTAATTTCATGGATAAGACCTAATTGTTAATTACATATTCTAATACAGAGTTAAATTGTATTTATTACTATTATATTTAGGAGATTTATAACTATGTTCATGAAGAAAATATATATTTTACAATTAAAAAAAATATGTATATATTTTAACATTTTTTGATCTTTCCAAAATGACTTTATTGCTATCTTTTGAAGGTACAAAAGTCAATTCTTAACCTTCACCTTGTTCACCAAGACTTCAATAAAATGTAACCTTCATGAAGGTAGCGATTTAATAATTCCTGAATAAATTAATAAGTATTCTATTAAAAAGTGTTTCAAATGACCCCCTCTCTAAAGGAATATTTATTATAAACAATATTAAATAAATTTGTTTTGAGAAATTTTTATAAGAAGCAAATCTGTTTAATTTTACTTAACCATGTTATTTGCAAATGTATTGAATGCCAGAAGTGTTAAACTCCAAGAGATATGTTGGACAATTGCATTCTAGTCCAACGACTGTAGCTGCAACCTACAGATATTTACTCCTCACGACTGCAGGTAGTGA
>DB106_length_478_mean_cov_5.96234309623
TTGTTTGCACTGTTTGTATCTGTTACCCGTGGAGGGTCTGCTTCTACTGTTGTAATTGCTTGTGTTGTGACTTTGCATCATAGCTGGAGATCCCTCTGTAGTTCAAATGGAAAGCTGGTGTTGAAGGTGAAACCAGGTCTTCTTCAGAAACTTGTGTGGGAACCTTTCATGGGCTGGATAAGCATGAGGATCAGGACAGGGCAGGGTCACTGACCTTAAAGGAGGATGCTTTGACCTGCCTCCAGCATGCACCCTTCCTGCTGAAGCCATTGCTCCACCGAGTTCGAGCTTCCTGGCCGCTTTGTTTACCTAATCAAACAACTAACTGGGCAATGGCAGGCGCCCCTCCCCCAGCCTCACTGCCGTCTTGTTGTTTGATCTCGGACCGCTGTGCTAGCAATGAGTGAGACTCCATGGGCTTAGGACCCTCCGAGCCAGGTGGGGGATATAATCTCCTGATGTGCCATTTTTAAAGCCC
>DB37_length_433_mean_cov_5.88914549654
GTGTTTCACTCATTTTTAAAATTGACTTTTTGACTTCTTCCTGTAGAGTTTAGAGAGTTCTTTCTGCAGCTGGATATAAGTCCTTTGTTGGCTATGTGACTGTATGCAGAACTGAGGATGCTCTGTTGGATGGCTCTTGTCACTCTACAGGAATGCATGAAAGAGAGCCACGATCTCCCACTCATTGTACTTCCATGTCAAGTTACCCTGCAGTGTGAGCTGATGTGAATGAGATCTGAGGTGGAATTGCACGAATTAGGAAAACAGCACAGAGCTGGCCTGTAAGGCAACCAGCAGTGCAGGAGGCTGTCCCTAATTCAGGAGGTCAGTTCTGGACAGCCCAGAGGACAGTCAAGTTGCCAGATTTGTCCCCTACATAAATATGTTCCAGGCAGCTGACCACAGTTCCCTTCAAAGCTCCCTCACGTTCATT
>DB84_length_634_mean_cov_7.57097791798
CCATTTTTCAAACTCAAACTCTTCTAAATAGAAACAATGAAGATCCATTTAACTGCATTTATGTAAAATAAAATAAAACCCCAGATACTCTCCTTTTCTGCTTAAGATACTACTTTACCTTCAATAAAGTTATTTCCCTTAATATGACATTTAAATTCTACTTAACTTTACCATTCAATATTCTGTAAATAAAGCCACTCATTCATTTATTTGTAAAATGTTTATGGAGTGCCCTCATTATCACAGAATGGTATTGAGATTCACAACCTTACCATATTATTTTCTAATAGTCAAGTGATTTGCTGGTATTTCCTTTACCACTATTCAATCATTCTTCTATGTTCTTAGATTGTAATTACTCGTGGCCTAGTACCATAATGAACATTAATATTTGGTATTCTAAAGTGTCTGGTGATACACATATGGAAAACCACATTAAATTATGACTGACTCATTTGGACAAGAATATGTGATTTCTTTCTTTGTCTGTAAACCATATATTACTGTAGATACATTACTACTGTAGATACATTACTGTAGATACTGTAGAAAGCAAATGCTGGGGGGAGTAAAAAATGAGCCCTGTTTATCAAGGAAAGCTTACAGCAAGTTCAGTCTCACTGTGTTCATACCA
>DB111_length_313_mean_cov_2.39616613419
CTCTGTTTCAGAACTCTTCAGGACTTGGGGTACTTTTGATCTGCACCAAAGATCTGTGATCGGAATAACGAAATATGGTAGAAGCATCCTGTATTAAATTATTCTAATTGGCCACTTTTATGTTTACTAGTGTCATTAGAAGACTTTCCTGGCAAAAAAAAAATACCTATTTCCAACTTTGTGAGATTTCCTCTAATTTATTTATTTACAAAAACCTGTTGAACCCCTCTTATACCAGGACCTGAACTAAGGAGTGGATTATAATCAAGAGAAACATTCTGGTGCAAAGTGAAGGTAACATATTAATATAAAC
>DB72_length_740_mean_cov_11.9567567568
TGATTTACTTTGGATTCTACTCCTAAAACAAAGTTTGCAATCATCCAATAAGTTGATTTCTAAGATATCTGTCTAGCTCCAAAATTACATTTAAGATTTAGCCAAAGTCAAATTGTTAATTAAATGACAGAGTTCAACCCAGAAGTTAGGCCCCTGGTCATCTAGTTATTCCTTCCTTCTTTTATTTAATCCTCAAATAATTATTAAGCACCAGCTACAGACTCAACACTATGTTTAGGGCAGATGATACAATGAAGAGTAAAATAAATATAGTAGTTGCTGTCATAGGAGAGACTGACAGTAATTAAACACATGCACATTTCTCTTTATAGCACTTGTTATACCTTGAAATGTGCATGTGTTTAACTTTCTGTTAAGACTATACATATATTAGTCATTAACTCCTCATAGCCACACTCTGAAGGGAAATACTATTATTGTCCCATATCACAAATGAGAAAGGCACTAAGAGCCCATTGTTCATATTACACAACTGGAAAGTGGCACAGCTGGGATTCAAAAGCTGGTCTGTGGGACTTCCGGACATGGGCCCTTAACTCTATGCTGTCACAACTCTCCCTGGTTCTTAGTTACCTGATTTATTACCAAATGCTAACAGGCTTCCTTTGACCATGGGCAAGTTTCAACCGCTCTGAGACTCAGTTTTCCCCTCTGTGAAACTGAGATGATATTAAATGCCTTATGCAAGTGGGATGAGCAATAACTTAGATTTCAAATAT
>DB116_length_702_mean_cov_17.3988603989
AGACACAGATACTCATAATGTTCAGAATCAGAAAAGGCCTCTACAATATAGAATATAGTTCCAGGAATAAGTTCATTTCTCCATGGTTATCTCTTTCTGAAATCTTTGTCTGTCTAACCTATTACTTCAGCAGCTTTCTGATGATTTTATACAGATTTTCACTATTTGTTTCTATATAGCTTTTCGAGATTAAGGAGAGAGTATTTGTGTATTTTAAGTTTCTCCAGCAAAAAGCCAAGCTTTGTATTTGTCATTGACTTTTGATCAATACTTTCAGCATATTTCCAACAAAGAGTCTATATGCATAGCCCACCAGGATTTCATGAAAGTACCTATTTTCCATCAATGTAATCAGCATTGGATATGATGAATATTTCATGGGTATTGCATGAATCGTGAACAAAAGCAATGTCAATAGAGACAAAAAATATTTTTGTTTCTATTTCAGTTTCTGGTTTAGAGAACTGAATTTATGCAAGGAAAATTTTCTGCTCCTATATAATGGAATCAATTGAAATCCATGTATGTAATTGCAAAGACGTATAAGATCAAAAGATGTCATAAATGATAGATTTTCTTACATTAGTTTAATGCACCATGCTCTCATGAAATAAAGTTAACCAAGATAAAGATTTCACCAATTCTTGTCTTTTAAAAAATATTTCATAGTCATTTATAATCTTGGACCTGGAATCTGGAATT
>DB73_length_392_mean_cov_5.44897959184
AGTTTTTGTATTTTTAGTACAGACGGGGTTTCACAATGTTGGTCAGGCTGGTCTTGAACTCCTAACCTCAAGTGATCCACCCGCCTCGGCCTCCCAAAGTGCTGGGATTACAAGGGTGAGCCACCACTCCTGGCCTGTTCATCTTTTTAGATGAACACAGGGATATATTGCAATTGCTGTTTTCCTTCTTTTCTCCAAGAAATAATATGCTCCATGGGAACAGAGATAGTGTCTTGTTCATTGGGAGCATTCCTAGCACTGGACATAGTGCCTGAGACTTAAACTGCTCATAACTGTTTCTTTGAAGGAAACGAAAAAGGCAGGGAGGGAGGAAAGGAGGGAGGGAGGCAGGAAGGAAGGGAGGAAATGAATCAGCATGAGAAGATCAGGGC
>DB92_length_733_mean_cov_6.95770804911
CCTGAACCCAGGAGGTGGAGGTTGCAGTGAGCCGAGATCACGCCACTGCACTCCAGCCTGCCAACAGAGTGAGAATCCGTCTGAAAAAAAAAAAAGTAACTCAAGATGGATTACAGACTAAAATGTAAAATGCAAAACTATCAAAAACCCTAGGAGAAAATCTAGGCAATACTTTTCAGGATATAGGCATGAGCAAAGATTTCATAATGAAAGCACCAAAAGCAATTGCAACAAAAGCAAAACTGACAAATGGGATCTAATTAAACTAAAGAGCTTCTGCACAGCAAAAGAAACTATCATCAGAGTGAACAGAAAACCTACAGAATGGTTTTACACTGTTAATCACTTTGGGAGGACAGGGTGGGAGGATCACTTGAGGCCAGGAATTTGAGACCAGCCTGGGCAACATAGCGAGACCTCATAGCAGTCAACCAACAAACCAACAACACTTTTAGCTGGTCCGTGTGTTAGTGTGTTGTTCTCATGGAGCTTCTGGCCTCCTCTTAATTCTCAGCCACTCTTGCCTGGAATAAAGTTTCTGCAACATGCAGCTGGGGACAAAGAGAAATTCTGGCAGCCAGCCTGCCCCTCCCAGGAAGGTATCATAGCCCTAGGCTTGAGCTGAGGGGAGGGGAACCCTTGTTTGGGGTTCCATCTGCCAGGAGAAGAGCTTTCTTCTCACTGACACTGTGGGGGTGGGGAGGGAGTGCATCATATGCCACAGACCCTCACG
>DB73_length_364_mean_cov_30.8598901099
TAGACAATAGTTACATCACTTGGGTGATCAGTGGCGAGATCTCTCACAATTCCCCTGTAGGCAGAGCTTATACAACAGTTGCATCACCTGGGTGATCAGTGCAGAGATATGTCACAATGCCACTGTTGGCAGAGCCTAGACAAAGTCCCATCACCTGGGTGATCAGTGCAGAGATATGTCACAATGCCACTGTTGGCAGAGACTAGACAGAGTCCCATCACCTGGGTGATCAGTGCAGAGTTCTGTCACAATGCCCCTGTAGGCAGAGCCTTGACAAGTGGTATATCACCTGGGTGATCATTGCAGGAATATGTCACAAAGCACCCTGTAGGCAGATCCTAGAGAAGAGTTATATCACCTGGGT
>DB58_length_488_mean_cov_4.46106557377
GAAAGGAAGATGAAAAAAAAAAAAAAAAAAACACCACAAAAAAAAAACATGAAAAAAAAAAAAAAAAAAAAAAAAAAAAAAAAAAAAAAGAGTTCAGTCTTGATGGGCTTCTCTGTGAAGAGACCCTAAAGGATTTGAGCAGAGAAAAGACCAGTTGAAAGCTATGTTTAGGCCAGATGCAGTGACTTACACCTGTAATCCCAGCAATTTGGGAGGCTGAGGCAGGCAGATCACGAGGTCAGGAGATCAAGACCATTCTGGCCAACATGATGAAACCCCGTCTCTACTAAAAATACAAAAAATTAGCCCGGCGTGGTGGCATGTGCATGTAGTCCCAGCTACTCAGGAGGCTGAGGCAGGAGAATCACTTGAACCTGGGAGGTGGAGGTTGCAGTGAGCCAAGAGCACACCACTGTACTCCAACCTGGTGACAGAGTGAGACGCCGTCTCAAAACAAAAAAAAAAAGGGGTCAGAGGGGGGGGGCAGC
>DB37_length_475_mean_cov_4.56631578947
CTGGGACTACAGGCACCCGCCACCCCGCCCAGCTAATTTTTTGTGTTTTTAGTAGAGATGGGAATTTGCCATGTTGGCCAGGCTGGTCTCGAACTCCTGACCTCAGATGATCTGCCTGCCTTGGCCTCCCAAAGTGCTGGGATTACAGGCGTGAGCCACTGCACCTGGCCAATTTCCTGACTTTCTATGATGTCTTTCTAGTGGAGTTGATGGATTCATACGGAAGCATTTACATGTTTAGTCTTCCATAGACATAATCATATTTACCTGTACAGTCCTGTGTCCTCTTTCACTGTGAAATAGGTTGACTGTAAAGGGGCTGCCCAGGTATAAATCCACCACTCTCTTGATGGAGATCTAGGTGCAGCCAGCCTAGACTGTCAAAATGGCTGTTAACAATAATATTTGTGAATCTTGGATGGCAGTGAATATGGACCATCTGCAACACGCACAGCTACTTTTACCTTGCAGACGA
>DB98_length_312_mean_cov_9.98397435897
GGACTAACTTTCAGACCCCATCAGCAGTGTTCTGGAATTCTATATGAGGGACAAAACATTCAAACTACAGAGGCTGTGTTCTGGAATCCTAAGTTATGGACAAAAATTCAGATCCTCTCCGCAGTGCTCTGGAATTCTATTTGAGGGAGAAACAATCAGAACCCAGCAGCAGTGTTCTCGAATCCTACATGAGGGACATACATTCAGACCACAGCAGCAGTGTTCTAGAACCCTATGTGAGGGACAAGCATTCAGACCGTCGTAGCAGTGTTCTCGAATTCTGTGTGAAGGACAAAGATTCAGACCATCAGA
>DB75_length_291_mean_cov_10.6391752577
TCTTCTTGATTTCCATAATAGTGATCTCCACTAGTTTTTCTCCTTTGTTATTACTTTTCGTTGGGAGAGGGAGCCGTTGAGACTCTGGATTTGACAGTAGATGAGACCAAAAAAAAAAAGGCAGAGTACCTGAATTGTTTGGTTTCTTGATTGCTGGTAGAAAAAAGTGTAATGAGCTCCCACCCTACACAAAATCTGTTGGACAGCCTGGACCAGCTGCTTCCATTTCCTTTCCTCTGTCCGCACCATAAATAATAGTATTCTTCAGTGTTTGGCTATATTCTCTTTTCT
>DB42_length_727_mean_cov_23.8239339752
CGATATTTGGAACGATTTGAGGCCTATGAGGGAAAAGGAACTATCTTCACATACAAACTAGACAGAAGCATGCTCAGAAACTGCTGTGTGATGTGTGCATTCAACTCACAGAGTTGAACCTTCCTTTTGAGAGAGACGTTTTGAAACAGTCTTTTTGTAGTATATACAAGTGGATATTTTTAGTGATTTGAGGTCTAAGATGGAAAAGGAAATACCTTCACCTACAAACTAGACAGAAGCATTCTCAGAAACTGCTTTGTGATGTGTGCATTAAACTTACAGACTTGAAACCTTATTTTGATAGAGCAGTGTTGAAACACACTTTTTATAGAATCTGCAAGTGTTCATTTGGAGAGCTTTGTTGCCTGTGGTGGAAAAAGAAATGTGTTCACATACAAACTAGAAAGAAGCCTTCTCAGAAACTCCTTTGAGATGTTTGTGTCCAATTCACAAAGTTGAACCTTTCTTTTGATAGAGCAGATTTGAAACACTGCTTTTGTAGAATCTGCTTGCATGTATTTGGAGGTCTTTGAGGAATTGGGCGTATACGGGATATCTTCACATACAAATTACACAGAAGCATTCTCAGAAACTGCTCTGTGCTGTGTGCATTCCTCTCACAGAGTTGAAACTTTCTTTTGAGAAAGCAGTTCTGAAACAGTCTTTTTGTAGTATCTGCAAGTGGATATTTGGAGCGATTTGAGGCCTATGATGGAAAAGGAAATAT
>DB93_length_290_mean_cov_5.1724137931
TCTGCTGGGAGCTGGGATCCTCAGGACCATGCTTGCTATCGTTGGATGAGTCTCTGGAAGGACACATGGGACTCCGCAAAGCTGACCTGTCCCACCGAGGTCAAATGGATACCTCTGCATTGGCCCGAGGCCTCCAATTTACATCGCTGTCACCAACCGTCACCATCAGCATCCTTGTGAGCCTGCCCAAGGCCCCGACTCCGGGGAGACTCTTGGGAGCCTGGCCTTCGTAGGCTAAAGTAGAAAGGGATTGTGACTTCCACCCACAAGGTCCCCACTGAACTGTGAAG
>DB76_length_616_mean_cov_8.66558441558
GCCTTCCTGGGTGATGACCTGGCGGCAGATCCCACAGGGCTTCACCTTCTTGAAGGTCTTCACCTTGAAGCGGTGTGTCTTGGGGGCCTCCAGATCCTCTGGCTGTGGGAGGAGAGGCACAGAGTCAGCCCTGGGTAGAAGGCTGGGGTCCTGGGGAAGGAGTAGAGGAGCCTGGGGGAGAGGTAGGCAGGGACAGGGAAAAGGATGGCAAGAGCCCCTCAGGGTCCAGAGGAGGGAGGAGGGCCCAGGGACAGAGAAAGGTGTGGGGTGACAGGATGTTCATCCCAGACTCAGGTGGGGCCCATGGCCTGAGTCCAGACGGCAGCTGGAGAGTCCAGCTCCAGGGACCTGCAGCCCCCGCATGGCTCCTACCTTGGCTTCTAGTCCCCACCATTGCTGCTATTGCAGTGTGCCTGGGACCCTTAGAGCCCCACAGTATCTCCGGAGAAAGCCATCCCTCTGCCTCCTGTGTCCCCGGCTCAGGGACATCGCTCACCAAGGGAGCCTGATACGTGAAAGAAGTTCAAATGTTCTATCAACTGGGAAGGCCTGCGGCAGCAATGGGCACTTCCTCTGCACCACAGCCATCCGACCACAAGAGGGCGACATCCCCCTT
>DB51_length_394_mean_cov_7.99492385787
TTTTTCTGGAGCCAGAATGCAACTCCAACTAAAGCCCTCTGCTCCATTTCTCTTAAGTGCAGACCCATCCTTAATCCAGTGGGCACAATCTAATCAGCTGCCAGCAAATATAAAGCAGGCAGAAAAACATGAAAAGGTGACAGTGGCCTAGCCTCCCAGCCTACATCTTTCTCCCATGCTGGATGTTTCCTGCCCTCAAACATCAGACTCCAAGTTCTTCAGTTTTGAGACTTGGACTGACTCTCCTTGCTCCTAGGGCTTGACCCATGCTGCCATGAGCCTTTCCACCTTTGTCAGAGGAGATAAATACCTCATTGCCTGAGGCTACAATGATGGTCTCCCCTGAGGCAGGGGAGACTTTTGACAGGCAAAGTAATATTGATTATCCTCAGGA
>DB53_length_788_mean_cov_4.89847715736
CTGAATCATCCCTTTATCATTACATAATGACTTTCTTTGTTCATTTTCATAGTTATTAATGTAAAGTGTATTTTATCTTGCATAAGTATAGGTATTCCTGCTTTCTTTTGTTTTTTATTTGCAGGTAATACCTTTTCTATCCTTCACTTTCAATCTATGTGTGTCCTACAGGTAAAGTGAGCCTTTGTAAGCAGCATATAGTTGAGTCTTGTTTTTCATCCATTAAGGCACTCTACATTTTTTGATTCTAGAATTTAATGCATTTACATTACATGTAGAGACTTGTTAATTGTTTTCTAGTTGTTTTGTAGATCTTGTGTTACTTCTTCCTTTCCTTTTGTGTTCCTCTGAGGTTAAGTGATTTTCACTAGTGTTATATTTGGATTCCTTCTTCTACTTTTTTTTTTTTGAGAATATAGTCTTACTTAGACTCTAAGGAGCAAGTCGTACTTTATTTCTTTATTTTTTCAATAATGCATAAAACTTTTGGTACTAGAGTTATTTCCACTAGACTCTATGCTGTTTGAATTTCAGGAATGTTTCTTACTCATGTTTATATTTTCTATACCTAGCATAATACCTCACACATATTATGTCTCAATAAAGAGTTGTTGAACTAATGAGTGAATTAATTCAAACATGACACCATTAAATAAATGGAAACAGTGATTTATAATAAGATATTGGATCTTGCATCATAGAGAAATATGCTGTCTCAGGATTCTTTTCCATCACCTTCAATACCAGGCATACACAGGGCTCGTTAACAATGTCAGATGCATCCCTCA
>DB82_length_243_mean_cov_3.7037037037
AGGATTCATGGACAAGAATGGGTGATAAATGTCCCAGATACCTTGCCCTTTCACTGAGATGACTCAGTGTAAGGAAGGGGGGCTTCAAACAGGAGGCACAGACTCCTTAGAGATGCCTCTTGCTGCCAATCACCTCTCCTCTACCCTTGACCAGGAAACCTCTTCAGAAACTCACAGAATGACAGGCGGTCAGCATACACCTTCTCTATGTGCAGAGAAGGGGACAGGTCCCACTGTGGCATT
>DB38_length_632_mean_cov_7.17246835443
TAGAGAAGAGGCATACCTTAGAAGAAACACTATTGAAAGGCCATGTTTGTTTGTTTATGTAGGTCTTCTAAAACAAGCTGCCATCTTTAATACTCATTTCTCAATCTCAGTCCAAAAACACTTTCTCTAAGTAAAATGAATGAGGAAATTCAGTTTCCATTTTACTTTTAGTTTAGTTTAGCCAAGGAGTTTGACAAAAATCGCTTAAAAAAATCTTTTAAGGAATGCATTAAGGCTAAAAAAGCCCAAACCCACCATGAGAAAGCACATCACAGAAGGCCCTATATGTCCTTATTCTTTATTTTTTTATTATTTATTATTTATTATTATTATTTATAAATAATATATATTATTTATTATATATATTATAAATATATATAAATTTATACTATGCAGCCATAAAAGAGGATGAGTTCATGTCTTTTGCAGGGATGTAAATGAATCTGGAAACCATCATTCTCAGCAAACTAACACAGGAACAGAAAACCAAACACCACATGTTCTCACTTATAAGTGGGAGCTGAACAACGAGAACACATGGACACCGGCAGGGAAACATTACACACCAGGGCCTGTCATGGGGTGGAGGGCTAGGGGAGGGACAGCATTAGGAGAAATGTCTAATGTAGATG
>DB50_length_285_mean_cov_10.4561403509
TCTATACGCAAACCCATACAAGGCTTACATCATCTAGGTGACCAGCGCAGAGATACGTCACACAAATCCTTGTAGAGAGAGCCTAGACAAGGGTTACATCACCTAGATGAACACTACAGAGATATTTCACAATACCCCCTGTAGGCAGATCGTAGACAAGAGTTGAATCACCTGGGTGATCAGTGCAGAGATATTTCACAATGACCCCTATGGGTAGACGGTAGACAAGAGTTACATCACCTAGGTGATCCAAGGAGAGATTTGTCAAAATTCCCAGTAGGCAGT
>DB48_length_347_mean_cov_5.95389048991
AAATCTGTCACTACAATTTAAACACCAGTCCCGAAATTTGGATCTTCTTTCTTTTTGAATCTCTCAAACGGCAACATTCCTCAGAAACCAAAGCTTTATTTCAAATCTCTTCCTTCCCTGGCTGGTTCCATCTAGTACCAGAGGCCTCTTTTCCTGAAGAAATCCAATCCTAGCCCTCATTTTAATTATGTACATCTGTTTGTAGCCACAAGCCTGAATTTCAAGACTGGGACTTAGAATTCCCACGTCCAGCACTGTTGTAGATGGGAGGTACGTTGTGCTGAACTGCTGCGCTGGCCACATCAAGACACCACATGTGTTCCCAAGTGGTATTGCAGCTGTCCTGA
>DB74_length_640_mean_cov_8.203125
CTAATTTTTACATTTTTAAAAATATACTACTAGATCCTGTTTCTTGGTCATTTATTAGATACCACAAATATGAACTAAATAAATGTTTTCTTACGATAGCTTAAAAATTATTAAATCTACTCCTAAACATTTAAAGAATACCAATGCTTCACAAACTCTCTCAAAAAATAGAAGAAGAGATAACACTTCTGAAGTTATTCTATAATACCAAAAACAAAGACATCACAATAAAGGCAAACTGAAGACCAGTATCACACCGGGGCCTGTCAGGGGGTGGGGGACTAGAGGACGGATAGCATTAGGAGAAATACCTAATGTAGATGACAGGTTGATGGGTGCGGCAAACCACCATGACACGTGTATACCTATGTGACAAACCTGCAGGTTCTGCATATGTACTCCAGAACTTAAAATATAATTTTTTTTAAAAAAAAGAAAGAAAGTAAATTAGACAAGTATGGTTACCCCAATTTAACCAAAGAAGAAACTGAGGCTCAGTAAGACTGAGTGGGTTCCTAGGGGCACAGCAATAAATGGTGGAATCTGAGTCAAACCCATTCTGTTTATATATGTATTGTCTTCAGGCAAACTGACACTCAGTATCTTTCATCTGCCAAGACTTCTAAGGGCCTCTTAGCAC
>DB102_length_243_mean_cov_3.71604938272
CTGGGCTCAAGCGAGCCACCTGCATTGGCCCCCCAAAGTGCTGGGATTACAGGCGTGAGCCACTGCGCTTGGTGGAGAAGATCGGAAGAGCGTCGTGTAGGGAAAGAGTGTCTTCGCCTGTGTAGATCTCGGTGGTCGCCGTATCATTAAAAAAAATGGCCCCTTTTTCAGTATAATGAATTTTTTATCTTAAACATACTAAATATACTATAAGAAATGATATTTTGACATGATTTCAGGCAA
>DB110_length_262_mean_cov_2.86259541985
AAAAAAAAGAGAGCAAGAAGAAATGCACAAGAGATCAGGATCCAGGCTGGGTGGAGGGGCTCACGCCTGTAATCCTAGCACTTTGGGAGGCCAAGGCAGGAGGATCCCTTGAACCCAGGAGTTTAAGACAACCCTGGGTGACATAGTGAGACCCTTGTCTCTACAAAACAATTTAAAAATTAGCCGGGCCTGGTAGCTCAAGCCTATAGACCCAGCTACTCGGGAGGCTGAGATTTGAGGATTGCTTGAGCTCAGGAGGTTG
>DB48_length_298_mean_cov_13.7919463087
ACTGTGAGGAACAAACATTCCGACTCTCGTAGCAGTGTTCTGGAATCCTAAGTGATGGATAAACATTTAGACCCAGTAGCAGTGTTCTGGAATCCCCAGTGAGGAACAAACATTGAGACAATCGTAGCAGTTTTCTGGTATTCTATGTGAGGGACAAACATTCAGACCCCAGCAGCAGTGTTCCGGAATCCTATGTGTGGGACATACATTCAGACGCCAGAAGCAGTGTTCTGGAATCCTATGTGAGGGAGAAACATTCAACCAACAGCGGGAGTGTTCTGAAATCCTATGTTAAGGA
>DB51_length_421_mean_cov_6.09263657957
AGTCCTTTAACTTTGCCTATGGGGAAATTTGCCCAGTTCCTAAATCTTTTACATACTCCGGGGTTTCATTATATTTAGAAAGGCCTTTATCACTCCAATATTATTTTTTAAATGTATCCTGTGGTTGCTTCCAGTATTTAGATGGTTTCATTGTTTACATTTAAATGTTTGATTCATTTGAAAAATATCTTGTTACTATATCCTATATGATACATGCAAAAGAAAAGTAAAACAAAATAAAAATTATAAGGTATAATTAAAAATTATAAGGTATAATAACCAATGTACACCTGTGAACCTACCAACAAACTTAAAATTAGAACATGAGAAATACCATTGAAGCCAGCTCCCCCCAGTCCCCATACCACTGCCTAACCCTCTCCTACAGGTAAACCAAGTTTTGTGTTTATCATGACCTGGC
>DB87_length_287_mean_cov_2.09059233449
TGGCACAAGACAGGGATGCCCTCTCTCACCACTCCTATTCAACATAATGTTGGAATTTCTGGCCAGGGCCATTAGGCACGAGAAGGAAATAAAGGGTATTCAATTAGGAAAAGAGGAAGTCAAATTGTCCCTGTTTGCAGACGACATGATTGTATATCTAGAAAACACCATTGTCTCAGCCCAAAATCTCCTTAAGCTGATAAAGAACTTCAGCAAAGTCTCAGGATACAAAATCAATCTACAGAAATCACAAGCATTCTTATACACCAACAACAGACAAACAGAGA
>DB73_length_766_mean_cov_7.82637075718
TGATTAACAAAGTGTTTTCACATCTATTGTGGCCTCTCATAAATCCTGGACAAAAATTAGGGTAAGCATGTTATTCCTGTTTGTAGAGAAGGAAGTTGAAGAAATTAAGATTTAGAGAAGTTGTGACTTGACTAAGTGCGCTTAACTAATAAGTGGCAGAATCTGGAGTTCAGCCCAGGCCTACCGGACCTCAAAACCTGTTCTTATACATCTTAGTTAACTTTTGGTTATTCAGCATTTATATGTTTATTTCCTGGCTCATTATTAGCAACTAGAGCATTTCCAAGTTGAAGTACAAGCTAATAACCAGTCTGAATCCTGAAAGCATACTCTAATTATGATGGTATTATTCTGGTTGTATCTGTAAAGTAGTACTAGTGAGAGTTAAGGGTGGTAATGATAAGAGCTGAGCATGCTGCCTCAGGTAATCTCAATGACTCAGGAGCCTGAGGCAGAAGGACCACTTGAGTCCAGGACTTTGAGACCAGCCTGGGCAACATAGCAAGACCCCATCTCTTAAAAAAATACATAGCCAGGCATGGTGGCATATGCCTGTAAACCCCAGTGACTGGGGAGGCTGATGGGGGAGGATTGCTTCAGCCTAGGAGCTTGAGGCTGCAGTGAGTCATGATCCTGTCATTGCAATCCATCCTGGGCAACAGAGTAAGACCTCCCACTGAAAAAAAAGATGGTAATGATTGAAATTAGGTGAGTGTTTCCCTACCTAAGAAACAGCTAGTTTTCAAAAGACTTGAATAGACATTTC
>DB48_length_1014_mean_cov_19.9063116371
TTCTGAATTTAGTGGTAAAAGGGGGTGTGGTTTATGGGTCTTTTTAAGCTTCACCATAAGGGGTTTTAATTTGAAATTGAAAAGGAGACATGTCCATGCAGCTAGCGGCAGGCAAGACCAACTTCACACGTGGGAAGTGGAAGGTCTCGGTGGTGGCCAAGGAACGAGAGTGGCTGTGGGGGCTGGGGACTCTTACTTACCATTTGGGGTCCCAGCAGCCTGTTGTGTCCAGCAGCCATAGGTACCCAGTTGTGCGTTTAATAGGCCCCTGGCTGTTTTTAAAAGGTACAAACTTTAGTCAGCTCTGGACAAGCAATGCCAACCGCTGGCTTTGACCTTAGCCTGTGAGGTGAGACTGAAATGAGATGAAAGGCTTGTCTCAAAACAGACCACAGGCTTTTGAGCCAATGCCATGGGAACTATTTTTGCTCCGTTTAAAATGTGTTTTCAGCCAGGACTGCAGGCAGGGGCCTTAAACAAGCACGGTGGTTCCTTTACAGGAGGGCTGCGGAGACCCTGCCACTGAAGTTCCTCCAGTCAGTGGGGGAAGGGTAGATGTTGGATGCCACCCCCATAGGGCAGCTCATTCTCCCCTCTTTGGGAGGGTGAGTGGGTAGCTAGAGAAAGGTGGAGATGTGATCCTCCTAGGCTCTTCCTAACTCTGGAAGTGTGAGGTCACTGGGAAGCTTGTTGGAAATGCAGGTTGTCTGGTCCCACCCAGATGAATGGAATGAGAAATTCAGAGAGTGGGCTTGGTAACCCATGCTTGAACAAGCCTGCAAGATGATGCAGGTGCAGAGCAGAACTTCCCAACCTCGGTACAGTTGACATTTTGTGGACATAATTCTTTACTCAGTGTGTGTGTGTGTGTGTGTGTGTGTGTGTCCTGGATATTGTAGAATGTTTAGCAGCATCTCTGGTCCCTACCCACTAGATGCCAGTAGTACCCTTGACAACCAAAAGTGTTTCCAGCCATTGCTAAGTATCCCCAAGGGGGAAAAGTCACCTACAGAA
>DB50_length_923_mean_cov_8.12567713976
TATTAACACACAGTCTATTTATGCAGAAAGGCTCTTCTTTGATGTCAATGTAGGAACTTGGTAGCCTGGTCACCAGAGAGGGGTGTTCTGCTTCTTTAGAAAGAATCCGTGGTTTGTCAGAAATTTCACTTGGGAAAATCAGATTTTCTTGCTTGTGTATTGCTCGATAGAAGCGATCTTTTCTCAAACAATATGCTTTTTAATTATTTGAGGCTTAGGGACATAAACAGGCAGTTTGATGTTTGTTTGTTTGTTTGTTTGTTTGTTTTAAAGAAATCTTAGCCCTATCTCCAAAGTAATGAGTAAAATTAGTCAGTCAGTGAATTGAGGAAGCTGCCACTTGGGACTCCAGGGGTTGACATTTGACAGGTTTCTTAAGAGCTAGAAGAAGAAAGAAAGAAACAGGTAAACAAATGAGACTGAATGGGAGTGGAGGTGACAGGAAAGAAGGCATGCACAGCAAAGTAATCCTCAAAATCCTGACCCTAAGTTCACTGGCACCGCTTTAATCACTCAGTCTTCTTGGTCTATCCCCTGCAGACAAGCTCGTTTCAGCTTCCTCCTGACCCTGGATCACCAGCTTTCTTTGCCAACTTTGTTTTCTTCCCTTTCAATTCATCTAGTCCAGTGACCCAGCAGTCTCCTACAGCTGCCCAAGTACCTTTCTTAGGGTAAAGGCTCAGGGACTATTTGTTGAATAAATTAATAATTAACTATCTTATAATGATTTTAACACCCATTAGCTTAAAGCAATTATCATCTTTTGGATATTTTCTATATTTTAATGAATGTAATTTTAAACTCTTCTTGATAAGGGAAAATTTATTAGTTTAAGAGCTTTCAAACATTACATTTGTACTGTTTAATTCTGAGTCAAAGAACGTGCTTAGAAGTCAGGCTTAAAAGGCTGTCTGGGGTAAACA
>DB93_length_588_mean_cov_9.0119047619
TGTCACAAAAGCCCATGGACAGAGCACAGGAAAGACAGGCACATAACCTGAATATCAGCTTCAGTGGTATGACCCAATGCCTCCTGTGAGCGTTCCAAGGCAGGAGAGGAGACTCACATTACCTGTGTGCAAGACCCAGTGATACGTCACACGGAGGAGTACCACTGTCTTGCATATTGTGTAAACTATGGTAGAGAAATTGTCACCACAGGGCTCGCCACACTGGTGAGATTATACTTCTCAGATTCACACCACACCAATATTCAGGATGGTCTCTATCACATGTGGAGAGAGCCCACTCTTGAGGTCCTGAATTACACATGCAGACATAGTCCACAACTGGGATTCTGACTTTCATATGTGAACATCCAGCCACAGGTGGGATGGTGACTCATTTTTAAACGCAGCTCATAGGCAGTTAAGAACTCTTATTTGGACCCATCCAAGTAGAAAGATGTTCGCAGTTGGGGGCTCAAATCACTGACAGGAAGAAGCTGTACTCTGGGCAATGATGACACCCCTTCCTTAAATTAAAAAAAAAAAAGGCAAACCCATGTATCAAAGATTGTTTAATGAAAATGCAGTTTT
>DB111_length_491_mean_cov_5.69246435845
TTTCAACTATGAATTGATTAACATCTTTTTCCCTTGATAAGAAATGAAAGACTACAGTTAGTTGTCTGATATGTACAAATTAACTTGAAGTTAAGGATAATCTGGCATCTGACTTTCCCCAAGGAAACCTTGCCAGAAACAGCGTGATTTATTTTTAACACTTTTCACAAAAACCCTCCCCTGTGGGACCTCAACAAATGTCACTTCTGTTGTGAGACTTTTAAAAACAGTGGGCTGTGATTTTTACAAACTTATAAATATGGCCATATATATATGTGTGTGTATATATATATATATGTGTGTGTATATATATATATGTATATATATATATATACACACACATATATGTATATATATATATATAGAGAGAGAGAGAGAGAGAGAGATGTCCATGTCTCCCATATGCTTTCTCTACTGTGTTCATAATTGCTCTGTTTCAGAACTCTTCATGACTCTGGGTACTTTTGATCGGCACCATAGATCAGTGTTCG
>DB51_length_410_mean_cov_31.1609756098
CCCTGGCATTCTTATTCTGCAGTTTCCCAAGATCGCACCACTGCACTACAGCCTGGGCGACAGAGTGAGACCCGGTCTCCAGATAAATACGTACATAAATACATACACACATACATACATACATACATACATACATACATACATACATACAGATATACAAGAAAGAAAAAAAGAAAAGAAAAGAAAGAGAAAATGAAAGAAAAGGCACTGTATTGCTACTGGGCTAGGGCCTTCTCTCTGTCTGTTTCTCTCTGTTCGTCTCTGTCTTTCTCTCTGTGTCTCTTTCTCTGTCTGTCTGTCTGTCTGTCTGTCTCTTTCTTTCTTTCTGTCTCTGTCTTTGTCCCTCTCTCTCCCTCTCTGCCTGTCTCACTTTTTCTGTTTTCTATATTCATTTCTTAATCTCCCTGTTT
>DB37_length_325_mean_cov_23.0184615385
AAGAAAGAAAGAAAGCAAGAAAACAAGAAAGCACGAAAGCAAGCAAGCGAGCGAGAGAGAGAGAGAGAGAGAGAGAGAGAGAGAGAGAGAGAGAGGCTGGGCGCGGTGGCTCACGCCTGTCATCCCAGCACTTTGGGAGGCTAAGGCAGGCGGACCACCTGAGGTTGGGAGTGGGAGACCAGCCTGACCAACATGGAAAAACACCGTCTCTACTAAAAGTACAAACATCAGCCAGGCACGGTGGCCCATGCCTGTAATCCCAGCTAATCAGGAGGCTGAGGCAGGAGAATCGCTTGAACCTGGGAGGCGGAGGTTGCAGTGAGCC
>DB109_length_495_mean_cov_12.1696969697
CATATTCAAGTCTTAATGTCTAAAGAGCACTCATTGCAATACACAGACCTCCAGTTTTAGGTTTCTTTTTTCAGAGACAGGGTTTCACTGTCACCCAGGCTGAAGTGCAATGGCCCTATTATAGCTCTCTGTAGCCTCAAACTCCTGGGCTCAAACGATCCTTCCGCCTCACCCTCCCAAGTAGCTGGGAATACAGCAGCATGCCACCATGACCTGCTAATTTTCATTTTGTAGAGAGAGGGTGTCACTATGCTGCCCAGGCTATACCTTTATAAATCAACTACGATTAAATCAAAGGATCAATCTACATATTTAAAAAGTAATAATAGGCTGGGTGCAATAAAAATGTAATAATAGGCTATTGTAATAAAAAAGTAATAATAGATTCACACCTGTAATCTCAGCACTTTGGGGGGCCAAGGTGGGTGGATCACTTGAGGTCAGGAGTTCCAGATCAGCCTGGCGAACATGGTGAAACCCCATCTCTACTAAAAA
>DB104_length_616_mean_cov_42.4983766234
GCGAAAAGTAATGAAACAGGCCGAAACCCAGTAAATACAAAAAAAAAAAAAAATGAGCCGGCCATGGTGGCGCTGAGACAGGAGAATCACTTGAACCCAGGAGGCAGAGGTTCCAGTGAGCTGAGATCACGCCACTGCACTCCAGCCTGGGGGACAGAGCAAGACTCCATCTCAGAAACAAACAAACACACAAAGCCAGTCAAGGTGTTTAATTCGACGGTGTCAGGCTCAGGTCTCTTGACAGGATACATCCAGCACCCGGGGGAAACGTCGATGGGTGGGGTGGAATCTATTTTGTGGCCTCAAGGGAGGGTTTGAGAGGTAGTCCCGCAAGCGGTGATGGCCTAAGGAAGCCCCTCCGCCCAAGAAGCGATATTCATTTCTAGCCTGTAGCCACCCAAGAGGGAGAATCGGGCTCGCCACAGACCCCACAACCCCCAACCCACCCCACCCCCACCCCTCCCACCTCGTGAAATGGGCTCTCGCTCCGTCAGGCTCTAGTCACACCGTGTGGTTTTGGAACCTCCAGCGTGTGTGCGTGGGTTGCGTGGTGGGGTGGGGCCGGCTGTGGACAGAGGAGGGGATAAAGCGGCGGTGTCCCGCGGGTGCCCGGGAC
>DB102_length_764_mean_cov_12.335078534
CCAAAGAGCTTCTGCACAGCAAAAGAAACTACCATCAGAGTGAACAGGCAACCTACAGAATGGGAGAACATTTTTGTAATCTACTCATCTGATAAAGGGCTAATATCCAGAATATACAATGAACTCTAACAAATTTACAAGAAAACAACAACCCCATCAAAAAGTGGGCGAAGGATACGAACAGACACTTCTTGAAAGAAGACATTTATGCAGCCAAAAGACATGAAAAAATGCTCATCACCACTGGTCATCAGAGAAATGCAAATCAAAACCACAATGAGATACCATCTCACACCAGTTAGAATGGCGATCATTAAAAAGTCAGGAAACAACAGGTGCTGGAGAGAATGTGGAGAAACAGGAACACCTTTACACTGTTGGTGGGACAGTAAACTAGTTCAACCCATGTGGAAGACAGTGTGGTGATTCCTCAGGGATCTAGAACTAGAAATACCATTTGACCCAGCCATCCCATTACTGGGTATATACCCAAAGGATTATAAATCATGCTGCTATAAAGACACATGCACACGTATGTTTATTGCGGCGCTATTCACAATAACAAAGACTTGGAACCAAGCTAGATGTCCAACAATGATAGACTGGATTAAGAAAATGTGGCACATATACACCATGGAATACTGTGCAGCCATGAAAAATGATGAGTTCATGTCCTTTGTAGGGACATGGATGAAGCTGGAAACCATCATTCTCAGCAAACTATCGCAAGGACAAAAAACCAAACACTGCATGTTCTCACTCTT
>DB41_length_299_mean_cov_6.76923076923
CTTTGAGGAATTCGTTGGAAACGGTTATCTTCACATAAAAACTAGACAGAAGCATTCTCAGAAAGTTCTTTGTGATGTGTGCATTCAACTCACAGAGTTGAACATTTCTTTTGATAGAGCAGTACTGAAACACTACTTTTGTGGAATCTGCTGGTGGATATTTGGAGCTGTTTGAGGATTTCTTTGGAAACGAGATATCTTCAAATAAAAACTAGACAGGCATTCTCAGAAACTGCTTTGTGATGTGTGAATTCAACTCAGAGTGTTGAACACTTCTTTAGAAAGAGCAGATTTGAAAC
>DB113_length_583_mean_cov_8.5180102916
GAACGTGGAAGTCATCCAACGAGTGCCACAGAGTTGTGTTAGGGTGATAAGATCATAGATACATTTTTTTGTATTGTAATTGTCTATAAACTTGTCATTTCATACATAAAAACAAATTCAAGGCCGGGCACAGTGGCTCACGGCTATAATCCCAGCACTTTAGGAGGCCGAGGCGGGTGGATCACTTGAACCCAGGAGTTTGAGACCAGCCTGGGCAACAGAGTGAGACTCCGTCTCTACTAACAATACAAAAATTAGCCAGGCGTGGTGGCGGGCACCTGTAATCCCAGCTACTTCGGAGGCTGAGGCAGGAGAATTGCTTGAACTCGGGAGGTGGAGGGTGCAGTGAGCCAAGATCATGCCACTGCACTTCAGCCTGGGTGATAGAATGAGACACTTCGTCAAAAAATAACATAGGCCGGGCACGGTGGCTCACACCTGTAATCCCAGCACTTTGGGAGGCCGAGGCGGGCAGATCACAAGGTCAGGAGATTAGGATCATCCTGGCCAACATGGTGAGACCCTGTCTCTACTAAAATACAAAAAATCAGCTGGACGTTGTGGCACATGCCTGTAGTCCCAG
>DB110_length_764_mean_cov_36.4332460733
GGTCGCCTTCCCCCTTCTTTTTTTTCTTTTCTTTTCTTTCCTTCTCCTCCCCCCCCCCCCCCCCTTGTCGTCGTCCTCCTCCTCCTCCTCCTCCTCCTCCTCCTCCTCCTCCTCCTCCTCTTTCATTTCTTTCAGCTGGGCTCTCCTACGTGTGTTGCTCTGTTGCTCACGCTGGTCTCAAACTCCTGGCCTTGACGCTTCTCCCGTCACATCCGCCGTCTGGTTGTTGAAATGAGCATCTCTCGTAAAATGGAAAAGATGAAAGAAATAAACACGAAGACGGAAAGCACGGTGTGAACGTTTCTCTTGCCGTCTCCCGGGGTGTACCTTGGACCCGGAAACACGGAGGGAGCTTGGCTGAGTGGGTTTTCGGTGCCGAAACCTCCCGAGGGCCTCCTTCCCTCTCCCCCTTGTCCCCGCTTCTCCCCCAGCCGAGGCTCCCACCGCCGCCCTGGCATTTTCCATAGGAGAGGTATGGGAGAGGACTGACACGCCTTCCAGATCTATATCCTGCCGGACGTCTCTGGCTCGGCGTGCCCCACCGGCTACCTGCCACCTTCCAGGGAGCTCTGAGGCGGATGCGACCCCCACCCCCCCGTCACGTCCCGCTACCCTCCCCCGGCTGGCCTTTGCCGGGCGACCCCAGGGGAACCGCGTTGATGCTGCCTTCGGATCCTCCGGCGAAGACTTCCACCGGATGCCCCGGGTGGGCCGGTTGGGATCAGACTGGACCACCCCGGACCGTGCTGTTCTTGGGGGTGGGT
>DB67_length_315_mean_cov_5.63174603175
GTGCTGGAGGCACCAAATAGAGTCTGCTCTATACATCTTTTTACAATTTTTAAAAATTATTATTATTATTATTATTATTATTATTTGAGACGGAGTTTTGTTCTTGTTGCCCAGGCTGGAGTGCAATGGCACGATCTCGGCTCACCGCAACCTCCGCCTCCCAGATTTAAGCGATTCTCCTGCCTCAGCCTACCGAGTAACTTGGAATACAGGCATGTGCCACCACGCCTGGCTAATCTTGAAGTTTGAGTAGAGACAGGGTTTCTCCATGGGGGTCCGGCTGCCCTTGCACCCCTGAAGTCAGGTGATCCGCCC
>DB116_length_492_mean_cov_10.1219512195
TCCCACACCACGGCCTACTCACTCAATACTGATGGCCCGACTCTCCTTTTTTAATGATACGGCGACCACCGAGATCTACACTAATCTTAACACTCTTTCCCTACACGACGCTCTTCCGATCTTGCATCCACTCCATCTCCTGTGGGCATCCACGTCCACTCCCTCTCCTGTGTGCATCTGCATCCACTCCACTCCCCCTCTCCTGTGGGCATCCGCGTCCACTCCCTCTCCTGTGGGCATCTGCATCCACCCCACCTCCTGTGGGCACCTACGTCCCCTCCCTCGCCTCCTTTCATCCGCAGCCCCACCACTCCCCCTCTCCTCTGGGATTTTACAGCCCCTCCGCTCATTCTCTCTTGTGGCGGCCCCCGTCCCCCCCCCCTCTCTGTTGGCATCTGCGTCCCCCTCCCCTCCCTGTGGGCATTTGCGTCCACTCCCTCTCCTGGTTCCTTCCTGTCTTGGCCTCGCCTCCGGGGCTGGCAGATGACACCG
>DB52_length_302_mean_cov_4.10264900662
GAAGCAAACTCTATCCCTACACTGCGATCTTCCAATATTTGTATTAATAAAAAAAAAGATCTTAGGCCGGGCGTGGTGGCTCACGCCTGTAATCCCAGCACTTTGGTAGGCCAAGGCAGGAGGATCACTTGAGCCTGGGAGTTTAAGACCAGCCTGGGCAATAGAGCAAGACCCCATCTTTTTTTTTGAGATGGAGTCTGGCTCTGTCGCCCAGGCTGGAGTGCAGTGGCGCAATTTCGGCTCACGGCAAGCTCCACCTCCTGGGTTCAGGAAAAACAAACAAAAACCCTGAGGGGGAAAAA
>DB48_length_527_mean_cov_4.37191650854
ACAATTTCTTTCACAAGCAGCCTACATTCAGTGTCTGATCAACACGTGAGATCAAGAAACAGATGCTTCACCTACTCCAGACCACTCACCTGTGGCTCACTCAGCACTCCCCATGGGTGTGTCCTGGGTCATTTTCCACTGCACCACAATGCACTATCTCCCCATGCCAAAGCCTCCTGTCTCTCACAAGGCAGTGATCCCAATCATGCTTCCTCATAAGCATACTGCACACTAATTTTAATCTCAGATTTTGCTACCTGAAGGACCTAACCCATGACACTTGGTGCCAAGAACGGTGACTAGGAAATCGTGACTAGAAAACATTTAGGAATACCATTCTAAGTTAACTTTCAGACTTGCTTCAAATGTGAATTGAACCATCAGCAACTGAAGTTATAGAACAGTTTGAACTGAAAATAAAGTCAATTAATTGTAAAAAAAAAAATGTAAAATTCGATCTTGAATTCAAGGAAGAACGAATATAATGTCTTACAAACAAAATACCTGCATACTAAGTGTGCACAGTG
>DB111_length_479_mean_cov_5.20459290188
CATTATGCTTGTAATTTATGGCAAACAAAATAAATAAGCTCAATGGCTAAAACCTTGCAAAACACCCAGACTTAGACAAAAGGAGCCTTTACATCTGCCTGTTAACTCAGGACTAAATCCCTGGAAGGACTCTCAAAGCTGCTGCCCAGGTTTTCAAGAAGAAACCTCAATCTCGTCAATGAACTGAAGCCAAAGGTCAGAGTTCCCTCCAGTGTATACGCAGTCAGTGGGCCCCATTTGTCATTTTGCTCTGGGAAAATTTGTCATTTTGCTCTGATTCCTGTGGAATCAGGTTTCCTTTTAGGATATTTTAGTTCATTCGTGCTGCTATAGCAAAATACCGCAGCCTGGGTAACTTATAGATAATGGAAATTTACCTTCACGTAGTTCTGGAGGCTGGGAAGTCTAAGATCAAGGTGCTGGCAGGTTTGGTGTCTGGTAAGGGCTGCTCTCTCTTTCCAAGGAAGGGCTGCTCTCTG
>DB96_length_331_mean_cov_29.3746223565
CGCATTCCACGCCCGGCTCCACGCCAGCAAGCCGGACTTCTTACCCATTTAAAGTTTGAGAATAGGTTGAGATCGTTTCGGCCCCAAGACCTCTAATCATTCGCTTTACCGGATAAAACTGCGTGGCGGGGTCGGGTCTGCGAGAGCGCCAGCTATCCTGAGGGAAACTTCGGAGGGAACCAGCTACTAGATGGTTCGATTAGTCTTTCGCCCCTATACCCAGGTCGGACGACCGATTTGCACGTCAGGACCGCTACGGACCTCCACCAGAGTTTCCTCTGGCTTCGCCCTGCCCAGGCATAGTTCACCATCTTTCGGGTCCTAACATGTG
>DB51_length_312_mean_cov_4.80769230769
ATTGATTATCCTCAGGAGCCACCCCCAACGCCCCTGTTTGCTTCTAGATCTATAACTAGACTAAAGTCATGGCGGGTCCCTGGAGGTAAGGTTGAGAGTGTGACCCATGAGGAGGTACATTACACTTGAAAAGAACACTTGAAAAGAACTGCTCGAGTTATCTAATTTATATAAACAGAAATCTGGAGAACAGGCATGGAAATGGATATTAAGGGTATAGGATAATGGTGGAAGGCACAGAGTTTGATCAGCAGCTTGGTTACTGGAATTTAATAAACTAATTGGAGAATGGTGTAAGTGCAAGATAACAGC
>DB51_length_426_mean_cov_7.98591549296
TCTATTAGTTATGGATATTTTACATTTTACATGACTGACTATATTAAGGGATAGGAAAAAAACTTCCTTTGATTAGAGAGAATTCTTTGCATTATGATGACATATTACAGTAAGGGGCTTACTAAAACTCCTCAGCATCTTTGAAAGCCATGCCAGTAGTGGAAAAGGCTAAATTATATATGTATCAGGCTCTTTATACTTAGCTTAGAAAGTAGTAGAAAGTAGGGGGTGAATATATTGCAGGAAAAGACAATATTATGGTTTATTAGTTATCTTTTGCTGAATAAAAAAGTACTACCAACTCAGTGGCTTATAACAACATGCATTAATTATCTCATAACTTCCATGTGTCTGGGTCTGGGAATGCCTAGCTGAGCCCTGTAGTCAGTGTCTCACAAGCTGTATTCAAGGTGCTGGCTTTGTCTA
>DB49_length_386_mean_cov_10.0984455959
AACTACACAACATCATAACACTACGACTCCAAGCACACACAAAAACAAAACAAAAAAACAATGCCGGGCAGTGACTGTCACCTGTAATCCCAGCACTTTGGGAGACCAAGACGGGCAGATAATGTGGTCAAGAGATTGAGACCATCCTGGTCAACATGGCAAAACCATGTCTCTACTAAAAATACAAAAATTAGCTGGGTGTCGTGGTGCAGGCCTGTACTCCCAGCTACTCAAGAGGCTGAGGCAGGAGGATCGCATGAATCCGAGAGGTGGAGGTTACAGTGAGCCAAGATCATTCCATTGCACTCCACCTTTGGGGACTGAGCGAGACTCCATCTTAAAATAAGTAAATAAATAGATAGAGAGATACATATATACATACATAC
>DB56_length_853_mean_cov_8.98710433763
GGCGGGGTGGGGGGGGGGGGGGGCGGGGGGGGGGGGGGGCCTGGGGGGGGGGGGGGGGCCCCCGGGGCCCGGGGGGGGGGGTGGGGCTCGGGGGCAGGGCTGTGGCCTCGCTCACCCCTGTGCTGTGCCTTGCCTACAGGTGAAGTGGATCTTCTCCTCGGTGGTGGACCTGAAGCAGACCATCATCCCCGACTACAGGAACATGATCGGACAGGGGGCCTAGGGCCACCCTCTGCGGGGTGTCCAGGGCCGCCCAGACCCCACACACCAGCCATGGGCCATGCTCAGCCACCACCCAGGCCACACCTGCCCCCGACCTCACCGCCCTCAACCCCATGGCTCTCTGGCCTCGCAGTTGCCCTCTGACCCTGACACACCTGACACGCCCCCCTTCCAGACCCTGTGCATAGCTAGAAGGAGCCTGGAAGGGCTAGAGAACATGAGACCACATGTCAACTCAAGGTGTCAGGGAGGCAGGAAGTGTGTGGTTCATACTGCACGTAGACTGTGTAGATGTAGGGACTATGGACCCATGCACCCCTATGAGTGCTTCCTATACTCCAGCAGGTACAGCAGAACAGGTGGACCTCTATTTTTCCAGCTGCTCCCTTAGGCCTGAGCTTTTCCCCTGGGACCAGGCACACAGCCTAAAAGTTCAGGCTTGGGGTTTTCAAAAAGACTGTGGTAATCATTGCTGCCCACTAAATATTTCCAGCTGGTTTCTCTTGAAGACCATGGCTGGATGGCACTTCCTGGTTTCTTCTGGCTGGGTTGGACCATGTGACAAGTTCTGGCTGATGTTTTTTCTTTCCCTCTACTATGGTAACCCAGCAATATTTGAGGAGGTGGGTGC
>DB39_length_541_mean_cov_5.94454713494
TCTCCTTGAAGAGGTCCTTCACATCATTTGTAAGTTGGATTCCTAGGTATTTTGTTCTCTTTGTAATAATTGTGAATGGGAATTCACTCATGATTTGCCTCTCTATTATTGACGTATAGGAATGCTTGTGATTTTTGCACATTGATTTTGTATCCTGAGACTTTGCTGAAGTTGCTCATCAGCTTAAGGAGATTTTGGGCTGAGACATACATACTTCTCATGATTGGGAAAGAAACACAAAGGCCATAGCAAACCTGTAAGCACACGTTAAGCTGCTGCTCCCTTCGTTTCAGCTCAGGGTCACATGGCCACACCAAACAGCAAAGGGGCTGGAGTGTTTACTCCTCACACTCCAGTGGGAGCCTTTGTGAAGTCCTATGGCAAAGGGCCTGAGATGTAATTTTACAACATGGAGGAAACAACCCAAACTACCATGGCCATATCTGCTAAGTTTATGTCTCTTACAAAGAACCAGTATTCTATTTTATTAGCTCTATAGTTATTTTTGTTTATTAATTTAATTATATAATTTTCATTCATT
>DB55_length_298_mean_cov_4.53020134228
TCTGTTGTCTTTAATAAAGAGCAGTGTCTTCCTCCCTCAGTGCCCATCTCTTTGCACCTGCCACTCTGGCTGCTGCTCACACCACTGCACAGAAACCGCTTTCTCCAGACTTACCGGCAACCACCTCAGCAGCACAGCTGTTGCTTCTCAAACTTTAATGTGCATCAGAATCAATTGGAGGGCTCATGAGCCTGCAGGTTGCTGAGCCTTACTCACAGTTTTTCTTGTGCCTGACCTGGAAGTGGATTTTGAAGTGGATTTTGCAGCCTGTTTGTGTCTCCCAAGCCACAAAAGACTCGAAATAGATTATTACCTACGGATTTTTTCTGTCTTCATGACATATATAATTTTTTCTTAAATTTTTATTATATTTCTAAGCTATGCTATTTGCAAGTTTTTTTTCAAATTGTCACATATTCCCTAAAAAAGTATTTTAATATATTTGTTGAAAAGAAATTTGTGTGTATGTGATCCCATGCAGTTTAAACTGGTGTTGTTCAAGGGTCCACCGTATATCGTGGTCAGAATTCCTCCTCAGGGTGATTGGATTCCCGGCTAATTTTTGTATTTTTGGTAGGGACGGGGTTTCACCATGT
>DB49_length_560_mean_cov_9.375
TGACTGTTTAACACCCTTACTATGACCTCACTACCTACTTTATTCTCAGATGTTCATTGTTATCTTCACCTCCTTATCTTTATCCTCAATTTCCTGTGTATTTACTTTATTTACTTAGGAAACAACCTCCAAATCTAGCTAAACTTACTTAAAAAAAATGAAACTCTCTCGAATAAATTCTTTTGAAATGAAAGCAAACCATAGTAATCGGTTTTATTTTCATTTATGACAACAAAACTCAAGAAGCCCTAAAGCTTTCCAAACTTTTATGCTCTGCTTCCCTTTTAAAACTGAATGCCTTTAACAGCACCTAAGTCACTCCTTGAACACTTTGTCACTTAGAAATTTCTTCTGCCTGATACCCTAAATTATCTCTGTCAAGTTTAAACAAATCTCTAGGGCAGGGGCAAAATGCCACCAGACTCTTTGCTCAAACATAACAAGACTCACCTTTGTTCTAGTTCCCAATGAGTTCCTCATTTCCATCTGAGACCACCTCAGCATGGACTTTATTGTCCATATCACTATCAGCAATTTGGGCAAGCCCATTCAACAAGTCT
>DB50_length_626_mean_cov_12.3514376997
GTCATGGTAGAAGGTTGGTCTACATCCACCTCACCTTTGTGATCTTCTGAGGGAGCCGCAGCCAGTGTGTAAGGGAAGCAGGGGTAGAGACAGTAGCTTTGTCATTAGTCTCCGCATTTCACAGGTGAGAAAAGGAGTCTCCCAGGGGAAGTGGCGTGGGCACAGTGAGAGGTGGCTGGCTAAGCCAGAGCTCTTCCTAGTGCCAGCACCTTCCTAGAATTAGCTGTGAGACTGAAGAGAGGAAAGATGACATCTGGTCACAGGCTCCACATCTGGTCCGATGGGGCAGGTGCCTTAGTTTATACTAGCCTTTCCCACGTCAACTTGAAAACACTGCCCTTTGTTATGCAAAAATAATTGTATTGAACCAGAGGTAACAGTTCATTTTCTTGTTGTGAGCTATTATGGGTTAAAAAGTGAGGATTTTCTGATGAACTCACCATGTATTTCTTAAGTTTGTTTTGAGAAGTGGCTTTGGCCTCTCTGGCTGTTGTGCTGGAAGAGTGGGCTGTTAGGGAAGCCAGAAATCTTTAAGAAGCATTACCGGAGAAATGGTTTTGAACGTGGTACTTCCATGCTGGAACACTGGGAAAAAAGATTTCTCTAATTTTTAAAAATAGTTTCAA
>DB93_length_384_mean_cov_3.515625
ACCACACAGAACTAAATGGTATTTCTGGATAAACAAATTAGAAAATAAAATTATAAAAAATGCAAGAAAAAAATTACCACAAAAGTTGGGATAGAAGTTACATTAAGAGATGGCATGGTCTTATACAAAGAAAACCCTAAAGACTCCAAAAGACTCCTAGACTTGACAAATGACTGCAATAAAGTTTCAGAATACAAAGTCAATGTCCAATAGTCAGTAGTATTTATAGCAATAATATTCAAGCTGAGAACAAAATCAAGAACTCAATCTCATTTACAATAGCCACACACACACACACACACACACACACACACACATATAACTGAGAAATACGTTTAACCAAGCAGGTAAAATATTTCTACAATAAGAACTACAAAAGATGGA
>DB79_length_409_mean_cov_4.89486552567
ATTTTTTAAACTTGTATTTGTAATCTTAGAAAATGTGGGCAGTGGGGCTGGGCATGGTGGCTCACACCTGTAATCCCAGCACTTTGGGAGGCCGAGGCGGGCAGATTGCTCGAGGCCAAGAGTTCGAGACCAGCCTGGCCAACATGGTGAAACTCTGTTTCTACTAAAAATACAAAAATTAGCACCTTAAAAATCAAATTTTTTTGAGATTATATTATTTCTAATTGTTAAGGTGGTAGAAATCGTATATGAGCATGTACTTTATACTTATATTTTATTTTTCCTTAGAATAAATTCCTGTAAACTGACTTGATGGGTCAAAATTAGTAAAGTTATTAAGTTTCTTTACTAACAAAATCCTATTTGTATGTTTATATATATGAAAAATTTACAACTATTCATAATCCTA
>DB101_length_347_mean_cov_4.50720461095
GCAGTGGCACAATCTTGGCCCACTACAACCTCCACGCCCCAGGCTCAAGTGATCCTCCTACCTCAGCCTCCTGAGTAGCTGGAACCACAGGCGTCTGCCACCATGCCCAGCTAATTTGTGTATTTTTAGTAGAGAAGGGGTTTCACCGTGTTAGCCAGGATGGTCTCAATCTCCTGACCTCGTGATCCACCCACCTCGGCTTCCAAAAGTGCTGGGATTGCAGGCTGCACAAATACCACTTCTATTTAAAAACATTTAAGAAACTTTTAGTGACTATTTTCCAAAAATGTCATATTGAGTGAAGTGAAGTAAATTCAGTTCATCTTTTAAGAGGATGTGAAAGTGTT
>DB83_length_536_mean_cov_5.03731343284
GCACACACCTGAGGTGGGAGGATCGCTGAAGCCCAGGAGTTAGAGGCTACAGTGAATTATGATCGCACCACGGCACTCCAGCCTGCGTGACAGAGGGAGACCCTGTCTCTAAACTTCACTTTGGTAAGGGTTGAGTGGTATATCTGGTTTATCTGATCCCCACATCGGGATCCCTGGGTAGGACATGTCCAGGAGCTGGTGCTCCCAGGAGTGCGTAGCTGGGGGAGGGATGGCGGCCAAGCGCTGGCAGAGATGCTTCATGGTAACCTTGGGAACGAACAGGCTATAATCATGGTGAAAGTGAGCAGTCTTCCAGCTACTGAAGGGGTTACAACAGGGAATGGCACTCTATCAAAGCCCCATTCCCAGAAAATTGTCCTACTTGAACTGTCTCTCAGTGCCCTGGAAAACCCCACTTGCAAGGCTCTCTTTATTTGACCTGATGTAGAACTTGCTCAGTACAAAAAGCCTTTTTCCTGAGGGCATTTGTCAAAAATAATCAGTAGCTATTGTTTATTATTATTATTATTTTGAGA
>DB81_length_613_mean_cov_9.99673735726
AAGCATCATTAGAGTGGCTGAAAACATTTCTTAGGCATAAAACAAACAAAAAACTCGCAAATAACAAGGGCCTGAAAACAGTATAAGCATTGTTTTCTAAGTCTTACTCTGGAACAATGACTTTTAGCCATTCTCTTTAAAAATAAAGGCCTGATTTCAATTTCATATCCCCAGTGTTTGAAAGTGAAGCGATTTCTCCATTCAAAGTTATACCATTTTTTCCTCTTCCAATCTGAGTATATTTTATGCTCTTATGGGAAAAAGCATTTCCCATAAGAAAAAGCATTTCCACTTCCTCACATTCACTCTGTCTAATAATCTCCCTTACTTTAGCACCTAATCACCCATTTTGTAATACAGACACAAAATCATCAGTATTGTCTCCTGCTAGTCCTAGAAATCAGTCATGACTTGAACATTCTCCGTAACTTTTTATTCTCAAATGTTGGTGTAACGTATTTTAAAAGCAGGCACAAAATAAATTTATTAAATCCTTCCTAATTGACTGCATTACACTTTGTCAAACTTGCAGATTGAAATAGTGCATGTAAAATGTCTGATTGCAAATGAGTAAGGCGAGCTCAGTTGGGAAACACTACTAGGACCTAGGGAG
>DB51_length_785_mean_cov_5.87898089172
AAACAGAGATGGCTTGACCACAGTGACCAGCCTGCACCCTAATGTCCTCCAGGACTTTCCCAGAAATTCACGGGAAATGTAACTCAGTTTAAGGCTTTTCTGTGCTTTCCTCAAACATAGTACCATATTATTTTGCACGTGCACACACACACAGAAACAAGACAGGTTCAAAAGACCAAGTATGAAGCAGAAAGTGTTGCTGCTCTGACAGTTAAAAAGTGGGCATGATCGAAGTCAAGATGAGACTGCAGGAAAGGCAGAGGTAGGCTTTTAAATGATGCTTATGAAGAATGAAAGAGGGCAATACAATTATAAGGCAAGAAGCCACTATTTTAACACGTCTTTATGAGTAGAAAAGTAGTATATTCAGTGGTTTAGTTGCAAAATAATAAAAACACATAACTGATTATATAAATTTACCAAACCAATGAGTTTGCCAGATATCAACAATTTGTTACAATTTCTTCACTAATCTGGCAAGAAAATCACAGAAGATGATAATGCTGAAAGGAATTTAAGTATACCAGATAATTTAGGAACGTTATTAGAAAATAACTGCCTTCATGTTTTGGCAGGTCAGAAACTAAATGAAATAGAAGAGGCTTGAAAATAAGCAAAAATAAACTCATAAAACATAAAAGTAATTCTGGGAAGCATTTCTGAGTTCCAGATAAGATTGCAAGTGCTTCTAATAAAATACATTTATAAGTTTGTGAGTGTGTTTCTGAGAGAGAGACAATGTGTGTGTGTGTTTCTGAAGTATATGTGTTCATCAGAACCAAAAA
>DB46_length_806_mean_cov_7.45285359801
TTAACTAGGTCCCATATGGTAAATAAAATAATTGGTCATATTTCCTATACTTGGAATTTTTTTAAAGTTTAGTTTCGGAGACTTCATAGACAGCCCTACTGCTTGTCTTCAGCATATATTTTAATAGGCCCAACTAGTATGAATTTTGGAATTCTGGCTTTTATTCAATATTGATGTTCTGTTCTGTTAGAATTGAAGAAACTAGAATAAGTCACATAATTGCATTTGACTGCATGCATTATAAATTTATGTGTCAGTTTTGTGCTTGAAACTACTTGGGAATCTCTTTCAAAAATCTGGCTATCACAGAATTTTTCTCATTCATTACTCTGCCTCAGCAGAGTAGGAAACAGAAGCAGAAAGGGTCAGGATGATGTACAGCTAGCCTCCACAGCAGTATAATCATTTGGCGGTGCGTTGGGAAGGGGAGCAGGCATCACTGGGAAAAGCAAGATGAGTAAAATATCTGAATAGTCCTTGAACGTTTCTTACAACTCAGACACATAAACAGATTATTGCATTATCAATTTACATCACCAAAAGATAAATTAGCCCTAAAATTCAACAAAATAGAGGTTTTGTAAAATGAATATAGTGTGTGATTTGTATTTCCAATTTCTCGAATAAGCATAATGTATTATATTCATCACTCAGGTTTTTTATATCAGAAATGTTATATTCTCATAAAAACAGGAGACACACATTTTTCATAATGTAGACATTTGTTATCCTTTTTTTTTTTTTTTTTATTTATTTTTTTTCTTCATATCTTCCCTTAATTGAATAATTAGTATTTTAAATAATAT
>DB57_length_263_mean_cov_3.99239543726
TATTTCTTTTGGCGAAATGAAACACCTGCAGGCCACATCTGGTCCGCAGGTGACCAGTGAGTGGTGTTCACTTGAATCAATATACCAGATGGCCAAAGAGGACTTCTTCCTGTTTCTCAGCCTTGCTTACAAGCTACTCACTTGGTCATTAAGAAATCACCAAAGCTTATGTAGCCAGAGGGAGCCATAACAGAAGTGGATGTGCTTAAGTGTCAAGGATCCAACCTGGACACTCAAAGGACATGAACATACAGTTCTCAAAA
>DB58_length_536_mean_cov_7.55597014925
TTGAAGTTTTTGTGTTTAAAATTTGAGACTATGAAATAGAACATCAACTATAAAGTTAGTTTTTTGTATGTGTTTATTTTAGTCTGTACATGAATATTGAATCATAATTTTAAAAATGAACTCTATTATTCTTTAATAATGGCTTTAAAAATAATGATTAAAAATGTTCATTACCTATTATTGTAGGATTTTTCTGAAAATAATTTTGTTGTCTAGAGATAGAGGAGAGTTAATAACACCTGCATTGAATCTTCTATATATGCCACTGAAGGGACACATACAACACAACACACACACGCACAGACACACACATACACAGAAACACACCTTATCTACTTAGTACATTTTAAGTTTCTTGACCTAAAAACCTGTGGACCACACATAGACCACAGTGAATTTTTGACATGCAATCACCCATTCCATGTTATATTATTTTTTAATGATTGTATGTCTTATCTCTTCATTTAAAAAATATTCAAAGGTTAGGGACTTTGTTTTAAGCTTTGTATTCTCCACAGCATTTAAACAGTTTTAAA
>DB112_length_1123_mean_cov_14.5120213713
CTGGTTTCAACTTCCACTTTGATCTCCAGCCCTAACCTTCTTTTCTGAGCTCCATACCTTATAGCCAAAAGTCTGCAGGACATCTCTACTTAAAAAAAATAACCTGTCTAAAATTATACTCATTTCACTCCACCTCCACCCCCACCCCCACAGCTCCATCACAACTGCAAACTTGCTCCTCCTCCTGTTTTCTAAATTTCAAGGAACTATGAGTCTCCACTCATGGAGGAAGGGCCGAGGAAAGAGACAAAATACTTTTGCTAAGAGTAGGATGCTGGGAAGAGGTAATATTTTTGAACAAACATGAGATCAGTCACAGGGGAATTCAGAATCATTATATAAATTAATTCTGTGCTATGCTGTAGGTAATCAAATTTGCTATTATTGAAATACATAGGGTCATTTGACTTTGATTAAATGATTCTTCCTCCTGTTGCTTTCTGTGGCTATTATTATTATTATTATTAATTATTATTATTATTATTATTATTGTTATTTTGAGACAGAGTCTCGCTCTGTCGCCCAGGCTGGAGTGCAGTGGCGTGATCTTGGCTCACTGCAACCTCCACCTCCTGGGTTCAAGCAATTCTCCTGCCTCAGCCTCCCGAGTAGCTGGGACTACAGGTGCCCGCCACCACGCCTGGCTAACTTTTGTATTTTTAGTAGAGACAGGGTTTTCACCATGTTGGCCAGGATGGTCTTGATCTCTTGACCTCATGATCTGCCCCCCTCGGCCTCCCAAAGTGCTGAGATTACAGGCGTGAGCCACAGCACCTGGACAATTTTTTTTTTTTTTGAAGCAGAGTCTAGCTCTGTCGCCCAGGCTGGAGTGCAGTGGCACAATCTCAGCTCGCTGCAACCTCCGCCTCCTGGGTTCAAGCAAATCTCTGCCTCAGCCTCCCGAGCAGCTGGGATTACAGGCACCCACCACCACATCTTGCTAATTTTTGTATTTTCAGTAGAGAGGGGGTTTCAACATCTTTGGCCAGAATGGTCTTGAACTCCTGACCTCATGATCCACCCGCCTTGGCCTCCCAAAGTGGGATTACAGGCATGAGCCACCGTGCCTGGCCTAAAGGATACTGTTTTTTGGTTTGAGGCGGAGTGTCGCGCTGTCGCCCCG
>DB41_length_1479_mean_cov_8.63421230561
TAAAAAATAACATATTCTAAAACATAGATTTGGATAAAGCATACAAATAAACAAAAAAAAAAAAAAACTAATCAAATTATTTTCAATGGGGCTACAAAGCATTGCATTGTAACCTGAAATCCAAAGCTTACATTGGCTTGAAAATTTGACCAGGCTTACTTAGCTGAAAGAGTCCTTTTAGACTATAAACTTTTGCTAATTTTGTACCAGAAAAACTGGGTTCAAAGATTTTATTCTTCATTCTCCTTTAAATCATATATATATATATATATACTTAATAATAATAATGAAATTTCTTATGTTAAATAGTCTACAATTCCAAGTTCGTAGTGCCAAGGACTGTCATCAGCAAACTCTCTTCCTGAATCCTGAACCTTCATGGTGTATTAGCACTGCAATGACTGGCTTTTGGATAGGCTTTTGTCAGATAAACTGCCTATGAAATGACTTTACCATTTTTTTTTTTTGAGATGGAGTTTTGCTCTTGTTGCCTAGGATCGACTGCAATGGCGCAATCTCGGCTCACTGCAACCTCCACGTCCTGGGTTCATTTGATTCTCTTGCCTCAGCCTCCCGAGTAGCTGGGATTACAGGTATGCGCCACCACGCCCAGCTAATTTTGTATTTTTAGTGGAGCCAGGGTTTCTCCAAGTTGGCCAGGCTTGTCTCGAACTCCTGACCTCAGGTGATCCGCCCGCTTTGGCCTCCCAAAGTGCTGGGATTACAGGCGTGAGCTGCTGTGCCCAGCCAACTTTACCAATTTTTTTCAAAATTCAGGCAATCATGCAGGAAAATTATCACCTTCAAAAGAAGTCAAACTAGAAACTGTATGACTACTTTAAAAAGGCAATTGCTTAAAATACTTAGAAACTTTTTTTTTTTGAGACAGAGTTTTGCTCTTGTTGCCCAGGCTGCAGTGCAATGGCGCGATCTTGGCTCACCACAACCTCTGCCTCCCGGGTTCAAGCAATTCTCCTGCTTCAGCCTCCAGAGTAGCTGCGATTACAGGCATGTGCCTCCATGCCCAGCTAATTATGTATTTTTAGTAGAGTTGGGGTTTCTACATGTTGGTCAGGCAACATATGCAAAGTATATATATATATGATTTTAAAATATTTTTTAAAAGAGTAATTCAGAAAAAGGATAAGGAAACTCAATTGTCCTGATCACGTAAGCAAAACTACTTTGAGATTAGCGTTTAGAACCACCCTTTTTCCCTCAATCTGGTTCCTAGTTCAGGAAAGGTCATTTTATATACCAGAATAAATGAAAAAAATTATTTCTGCCCTACTGCATTGGACTAGTGTCCTCACTAGGAGTTCATGAAACAGTTTCAATAAAAATGCAATTACAATAAGGTATTTTAAATCATATTAATATGATTACCTTAGACTCACATTGAAAATACAGAGAATGTTTAATTTTTAGAAAATGTTAAACACTTTAGTTTAGTAAATCCTATCATGTTTTCCAGTAATG
>DB116_length_540_mean_cov_8.61111111111
CCCCTTTACAAAATGTAAGAACAAGAAATGTAACAATAAAACAAATACAGTGGTGGGGAAGGAACAAGAGCAGGGGTCAGCAGTGTAATTCTTCAGACCCTGGAAACTCAAGGAGTACATTCTTTAGTCTACAAAAAAAAGGCTTGGTTGCATTCTAGTAAACCACACCTCCTATCAAAGTGCTTTCTGGAAACTGAGGCACAGAGCCAGATTTCCAGTCACCATTTGTCTAAGAATGACACTGCTTTAGCCACAGGGAAGTCTCCCACTGCTGCCTGTGACTAACGACAAGGGAACGGCAACACCTTTCTAACCCCAGTAGTTAAGGGCATCTTAATTCTACCATTTCACTTCTTTAGGACTCAGTTTTCCTTATCTGTAAAATGGGGGAAAATTATGAGGAGGGGGAGGTAACACCTTGAACATTTATTTTTATTTCTGTAACAGTGACTTTATGAAAACAAAGTAGACCATCATTACATTAGGATGCACAGTGTTGTGGGAGAGATTTGCAAAACTTCCACTGGAATTGCAGGGCAG
>DB91_length_301_mean_cov_2.71760797342
ATCAGATTAGTTAGATACAGAGTTTCGACACACAGGTTCTCCAAGGCCCCACCAGAGCAGCTAGATACAGAGTGTCGATTGGTGCATTCACAAACCTTGAGCTAAACACAGGGTGCTGACTGGTGTATTTACAATCCCTGAGCTAGACACAAAGGTTCTCCACGTCCCCACCCTACTCAGGAGTCCAGTTGGCTAGACCCGGTGGGTCCGGCACATGCGCAGCAGGGGGCGCTGCCAGCCAGCCCAGGTCGGAAGAGCGAGGTGGAGGGAAAGAGCGTTCAGAGCCGCGGAGCTATCGGCG
>DB114_length_285_mean_cov_4.21052631579
TGTCTGCTGCTAGCTTGTCTAGTTATTTTCATTATAATGTTAGGGTGTCGATTTTAGTTCTTTCCTGCTTTCTCCTGTGGGCATTTAGTGCTATAAATTTCCCTCTAAACATTACTTCAGCTGTGTCCCAGAGATTCTGGTATGTTGTGTCTTTGTTCTCATTGGTCATGACCATGTTGGTCAGACTGGTCTCGAACTCCCGACCTGAGGTGATCCGCCTGCCTTGACCTCCCAATGTGCTGGGATTACAGGCATGAGCCACCATGCCCAGCCAACCCCTGCTTT
>DB44_length_338_mean_cov_16.724852071
CCCTCCTATCAGCGTCCTGGAATCCTATGTGAAGGAAAATCATTCAAACAAGGGCGGGAGTGTTCTGGAATCCTATGTTATGCACAAACATTCAGACCCTAGTCACAGTTTTCTGGAATTCTATGTGAGGGAGAAACAATGAGTACCTAGCAGCAGTGTTCTGGAATGCTCTGTGACGGACAAACACTCAGAACCTAGCAGCAGTGTTCTGGAACCCTATGTGAGGGACAAACAATCAGACCACAGCAGGATTGTTCTGGAATCCTATGTGAGGGAGAAACACTCAGAAAACAGCATTCGTGTTTTGCAATCCTATGGGAGGGACAACATTTAGACCC
>DB55_length_267_mean_cov_29.468164794
TCACTCTGCCTACAGGGGCTTTGTGAAATATCACTGCACTGATCACCCAGGTGATGGGACTCTTCTCTATACTCTGCCTACAGGGGGATTTGTGACATATCTCTGCACTGATCACCCAGGTGATGGAAGTCTTGTCTAGGTTCTGTCTATGGGGGCATTGTGTCAAGTATCTGCGCTGAAAAACCAGGTGATGTAACTCTTTCCTAGGCTCTGTCTTCAGGGACTTTTGTGACATATCACTGTATTGGTCACCTAGGAGATGTAAGC
>DB81_length_250_mean_cov_6.6
CAGACATTAGTCTGACCTCCAGGGCCACCTGCACTCCCCAGCCAATCAGCCACTACATGAACAATGCCCTGTAACACCCTAAACTTGGGAGAGGAGGCTCAAACCATTTTACAAAGACCCTCCCCCTAAAAACTCCCTGAAATCAGAGACCATGGGGAAGGGCAGGAAGTGGCAGGATGGACACGGCGGGTAGCCAGCCAGATGGACAGAATGGTGGTGTAGGGGAAGGTGGCTGTCACCACATGGCTGG
>DB89_length_499_mean_cov_7.51503006012
TGAATAAACAGTTTCAAGTGATAAATCAGGAATCTAGGTCACATATGTATTAGACATGTATTCTTGTGTATATGGACATTCTAATAACCCATATCAATGTGGCTTTTAACAATTCTTTCCTTTTTAAAAAATTGGATTAATATTTACTCTATAAACATTTATTGAGATCAGAAGGTAGGAGAAGTCATATTATAAGTTAATATTGTTTCAATCCAAAATCTCTTTAATTTTAACATTTCTATGTTAATTTGATTTATGGGTGTTGTCAGATTGTTTTATGCAGTCTGAGATCATTTGTCTTCATGTGAAGGAGCTGAAGACATTAATATTGATTATGATAATAGATACTCTGGCTTTATTAGTGTCATTATTTTCTATTTTCTTTCATTTTCTTTTCCTCCCATTTTTGTTTAATTCTCATTTAGTCTCCTGGTGCAATTCAATCAATGTATTTGGTATGAAGTATTTCAAAAATAGAAGTCCCATTTTTGCATAAATT
>DB95_length_268_mean_cov_1.67910447761
CAAACAACCCCCCTCACCTGTTTTTTTCTGACTTTCTGATTGTAGCCAATGTACCTCGGATGCGATGTTATATGACTGTGCTTTCAATTTGGCTTTCCCTAATGATTCGTGATGTTGCGAATGTTTTTCAAATACCTGTTGGCCATTTGTATCTTCTTTTGAAAAATGTCTATTCAGATCTTTTGCCCATTTTTAATTGAATTGTGTTTTGCTATTGAGTTGTTTGAGCTCCTTATATATTCTGGGTATTAATCCTTTGTTGGATGAA
>DB112_length_604_mean_cov_10.3377483444
TTTTCTGTCTCTTCTGAGCCCTCCAAACTGTTCCAACCTCAGCCTGTTACTCAGTTCCAAAGTTGCGTCCACATTTTTGGGTATCTTTTAAGTTGCACCCCACTCTACTGAATACCAATCTACTGTATTAGTCAATTTTTACATTGCTGATAAAGACATACCCAAGACTGGGCAAAGGAAAGACTGGGCAAAGGAAAGGCTTTACAAAGGGAAGAGGTTTAATGGAGAACTCAGTTTTACATGGCTGGGGAAGCTTCACAATCATGGTGGAAGGCAAGGAAGAGCAAGTCACATCTTATGTGGATGGCAGCAGGCAAACAGAGAATGAAAGCTTGTGCAGGAAAACTTCCCCCATATAATAACCATCAAATCTCAACCTGATAGGAGATGCAGTGGCTGCTGCAGGTTACCATGGAGACAGGGAGGCCAGGGCCCAGGGGAGCCCATGGCCTGCTAAAGGGAGCTGTTCTGGGAGCTGGAGGCAAACCATGTGACAGTGATGAGGCAGTAGGGGCCTGGGGGTTACTGAGCCTTTGTTATGTCCCTGACCCCCCAAAACTCTATCCTTCCCTCCCAGCTCTAAACCACCTTCAGCCCTTCAACT
>DB79_length_286_mean_cov_2.62237762238
CATTCAACGAACATTTAATGAATGCCTACTATGTGTCAGACAGGTATCAAGAGAAGCAAAACAACACATGGTAGGTTCAGAGGGAAAGCTGAGGGCAGCATCTCTGTAATTTTTGAGATTCGTGGATAGCCTCTCTAATTACGAATATCTCAAAATTGTGCAAAACAGAGAATACATTTGCTGGCAAGATGGCCGAATAGGAAGAGCTCTGGTCTGCAGCTCCCAGTGAGATCGACACAGAAGGCAGGTGATTTCTGCATTTCCAATTGAGGTACCCGGTTCATCT
>DB73_length_453_mean_cov_12.7461368653
GTATGTTTATTGTGGCACTATTCACAATAGCAAAGACTTGGAACCAACCCAAATGTCGAACAACGGTAAGACTGGATTATGAAAATGTGGCACATATACACCATGGAATACTATGCAGCCATAAAAAATGATGAGTTCATGTCCTTTGTAGGGACATGGATGAAACTGGAAACCATCATTCTAAGCAAACTATCGCAAGGACAAAAAACCAAACACCGCATGTTCTCACTCCTAGGTGGGAATTGAACAATGAGAACACATGGACACAGGAAGGGGAACATCACACTCTGGGGCCTGTTGTGGGGTGGGGAGAGTGGGGAGGGATAGTATTAGGAGATATACCTAATACTAAATGATGAGTTAATGGGTGCAGCACACCAACATGGCACATGTATACATGTGTAACAAACCTGCACATTGTGCACATGTAACCTAAAACTTAAAGTATAATGA
>DB91_length_270_mean_cov_18.0962962963
TGGGGTCCGGGCAAGGGTAAGTCCAAAAAGGTCCCGGAGGGAAGGCACAGGCCAAGAGTAACACACCCCGGGGGATAGGAGCGGGGCATGGCAAAAACGCCCCTGTAGACAGAGCCTAGATAAGTGTTACATCACCTGGGTGATCACTGCAGAGATACATCACAATACCCCCTGTAGGTGGAGCCTAGACAAGAGTTACATCACCTGGGTGATCAGTGCAGAGATACGTCACAACAACCCCTGAAGTTGGAGCCAAGACAACAGTTACAT
>DB86_length_739_mean_cov_6.48173207037
TTTAAGTTCAAATTGCATTATTCTAAGAAGCTGTCACTTATGATAGACATTTAAGGCAACTTCCATTTAATTTGTTGATAATTTCTTTCTTATGCCACAGGTAGCTTATCTGAGTATCGTTTTGCATTGTGGAGAGGTTTACAGAAATGTGGTAAATCTGTCAAAGCTGTACAGCATTGTTTTTGCTCATCCAAGCAGTTGTTTCATGCAGGTGAATTGGAATTCACTGATTAGTCTTGACGCTTGGTCTGGTTTATTGTCAGGCTTTGAATCTGTAGCTCTCTCTTCATTTCAGATTATTTAACTAGAAGGGAAGAATTGTAATGTTTCCAACACAAAGAAAAGGTAAATGTTTGAGACAATTAATATTCCAATTACCCTGATTAGATTATTACACATTTTACATGTATACATGTAAAATATCACATGTATTCCCAAAACATGTACAACTATTATATATCAATTAAAAAAAACAAAGATAGTTTAGCATTTTTAAAGGAGGGGTACCAAAATTCAAACCCTATTATGTGAGCTAAGTAACAATGAACATGTAAAAGGGCATGGAAAAGAAATATGAAAGATTAAAAGAAAGACTTCCATAGACACAGATATGCAGCATAGATTAGCTATTTTGTATTGTTCTTTGAAATATAAACTGAAATTCACTGCACTGTCATTTAGAGTTACTTTAATAAAAATATATTTGTTTCTAATTTTTAGAAACTGGGCACTTGTGGTC
>DB44_length_462_mean_cov_28.8896103896
CCCGGGTCGACCGGCGGGCCTTCTCCACCGAGCGGCGTGTAGGAGTGCCCGTCGGGACGAACCGCAACCGGAGCGTCCCCGTCTCGGTCGGCACCTCCGGGGTCGACCAGCTGCCGCCCGCGAGCTCCGGACTTAGCCGGCGCCTGCACGTGTCCCGGGTCGACCAGCAGGCGGCCGCCGGACGCTGCGGCGCACCGACGCGAGGGCGTCGATTCCCGTTCGCGCGCCCGCGACCTCCACCGGCCTCGGCCCGCGGTGGAGCTGGGACCACGCGGAACTCCCTCTCCCACATTTTTTTCAGCCCCACCGCGAGTTTGCGTCCGCGGGACTTTTAAGAGGGAGTCACTGCTGCCGTCAGCCAGTAATGCTTCCTCCTTTTTTGCTTTTAGGTTTTGTCTTGCCTTTTTTTTTTTTCTTTCTTTCTTTCTTTCTTTCTTTCTTTCTTTCTTTCTTTCTCGCTCT
>DB77_length_276_mean_cov_8.71014492754
TTTCGCGAGTCTAGCTCTGTGTTTTCTGATGAAATGTTGCCTTGGTCACCATCAGTAGTGTCAGGAACTCTGCAGGGGATAAGGAGTGTCCCTGTGAGATCCGTACTGTGTCCTTCGTTAAAAAAAAAGGCATCTGTTACCTTGATTGTATTCTGAGTATCCATGAGGCAAGAAGTTTCTTTAATTCAATGGGGAGGGAAGGTGGATAATTCTTGGCAATTGTCAAACATTTGTAAAAATGTACAAATGGGGCTAATTGTTGGCCCAGCATCAGTG
>DB41_length_668_mean_cov_12.3862275449
CTTGAAATCTAATTTCACATTGCCGTGCAACCTAACATATTTGTATGTTAGACTCTGGGAATTAGGACATGAAAATTTTTGGGAGGCCATTCTTTGGCCTACAGCAGACATAATCTGTTTACCTGCAGATTAAAGCGTTCTTTATTTTTCTGTCTCCCTCTCTTAATTTTTTTAAAATAATATTAATTGTAGTAAAGAGAAAGAAAGAAAAGAAAACAAAGAAAGAAAAAGAAGGAAGGAAAGAAGGAAGGAAGGAAATAAAGAAAGAAAGAAGAAAGAAAAGGAGGAAATGAGGGAAGGAAGGGAGGGAGGGAGGAAGGGAGAAAGGCAGGAAGGGAGAAAAAAGAAAGCATGAACACAAGAAAGAAAGAAAGAAAGAAAGAGAGAAAGAAAGAAAGAAAGAGAGAAAGAGAGAAAGAAAGAAGGGAGGAAGGAAAGGAGGAAGAGAGAATGGTAAAAGGGAGGAAGGCACAGAAACAAAGAAAATAAAGAGGCGAAGGAAGGAAGGAAAAAGAGGAAAGGAAGGGAGGGAGGAAGGAAGAAAAGGAGGGCGGGAGGAAGGGAGAAAAAAGGAAAGAAAGCAAGAAGGTGAGAAAGAAAGAAGGAATGTGAGAAAAGAAGGAAGAAACGTGAGGGAGAAAGGAAGGGAGGGAGGAGGGAAGGAAGAA
>DB101_length_288_mean_cov_20.2881944444
CAGGCAGAGGCGCGTCATGTCTCCGGGGCTGAGAGGCGGCCGCGCAGAGGCGCCCCTCACCTCCCAGATGGGGTGGCGGCCGGGCAGAGGCGCTCCTCACCTCCCAGACGATGGGCGGCCAGGCAGAGACGCTCCTCACTTCCTAGACGGGGTGGCGGCCGGGCAGAGGCGCTCCTCACCTCCCAGACGATGGGCGGCCGGGCAGAGGCGCTCCTCACCTCCCAGACGATGGGCGGCCGGGCAGAGGCGCTCGGCGGCCGCCGGACCAGGAGGGGGCCGGGGAGGGGG
>DB40_length_500_mean_cov_6.578
GAGGCCGACATGGGGACCCTTTGGCTCATGTTCCCGGCTCTCAGTAGAGGGCCCTCTGGCCTGCACGCTGGCACTCATTCATCTGGCCCCTTCCTCTCAGGCTTAGTGAGTTCAAGGTCAGGGCAAAGTAGACCCTGTTAAGAGATGTCAGCTGGGGAACAGACACCCTTCCTGCCTCTACTCAGTAATAAGAGCTTAGCTGAGTAGCCAGCATTTTTTGTATATTTAGTCCTCAATCTGCTGTTCTGTAGGCCTGCCCTGCAGGCCACCCGTAGGACCACCTTCTGCTACCTTCCATATAATTAGTCCTCAAGAGTCCTTTATCTTTTCTCCCAGCAAAAATTCCCAGCAACAATTCAATTTTAGCAAATATTGTACTTTTATACTGTCTATTTAAATAGAATGAGAGCATTCTTCCATCCTAATCAAAACCCATGTAAATATTGTTTTGCTGATAGGCATACAATCGACTTTAATGAGAAATTGTATATGAATCTATA
>DB108_length_272_mean_cov_2.20588235294
CCCCCTGCATGGCAGCTGCATCTTCCTCAGCAGGTGTGAGCTCCGTGCCTCAACCACCAGGGGTTAAAACAGAAAGAAGAGACTAGCCGAAATGACACTTAAAAAAAAAAATTACTGCTAGTGCTAAGACTGTGGGATTCTGGGTGACTTTTGGTTTTTGTTCAGCCCTTTTCTGTATTTCCCGGGTTTGTGTGTTATAAAACAATGGATGTGGGAAAAGTGGAAAATGGAAGCATGCTCTTGGGAACACGCCTACGAGACATCCACCCGGA
>DB37_length_289_mean_cov_2.07612456747
GCTGCACTTGTAGTGTCAGGGTTATCAATATCCGTGGCTCTTGACCCTGTTTTTCATACAGTGAGCACTCTTGAACCCAGAGAAGGTGCAGGTTGGAGATGCAGCTATATGACTCTGTACCAGAGAGAGACCTTTTTGTACATTTGGAATAAAAATTTTTAGCATTAGAGATTAGCTTTTTTGTGTCTAAATACAAATGTCCAGGAGAATAGGAATGCCATAGTGGTGAGCTAAGAGCAGGCAGTTAGTTAAGTGTATGACAAGTATCTCATTATAAATGGATGCTGAA
>DB51_length_285_mean_cov_2.93684210526
TTCCCTTTCATTCCATAACATTTACGCTCATTCCATTCCTTTCCTTCCCTTTCCATTCCCTTTGATGCCATTCCATTCAATTCTGTTCTACTCGACTCCAATACATTCAATTCCATTCCATCCGATTCCATTACATTCTTTTCATTTCTTATCCATTTCAAGCCATTCCATTCCATTCCATTCCACTCGTTTCCTTTCCATTCGAGTCCATTCCTCTCCGTTCCATTCCGTTCATTTCATTCCATTCCAGGCCTTTCCATTTGACGCGGTTGAATTCCAGTCCAT
>DB113_length_569_mean_cov_10.5061511424
GAGTAAGTTCTAGGGATTTACTGCACAATATAGTACCTCTAGTTAACAGTATTGCACACTTAAAATTTTAAGAAGGTAGATCTCATATTATATATATATAAAAGAAACCAGGATACATTTAGAGGTGGTGGCTATAATTTTATTGTGATGATAGTTTTATGGGTGTGCGCATACATCCTAACTCATGAAATTGCGTACATTAAATATGTACAGTTTTTTTGTTTATGTTATACCCCAATAAAGCTCGTTTTTAAGAAGAGTCCTCATTTGTATAATGACGAGCAATAGATAAAGATGTTTTTAAAGCAAAAGACCAATATATATATATATATATATATATACCCATATATATAGAAAAAGCTTACAGAATAAGGATATAAAGAAGATATTTTTGTATAGCTTATGATATGTTTGGATTTTAAGCTAAGTGTTATTACAGAAGAGTCAAAAAGTTTTTAAAAAATTAAAAGTTTATAACGTAAAAAACTTACACTAAGGCTGAGTGCAGTGGCCCATGCCTTCAATCACAGCAACTCGAGAGGCTGAGGTGGGGGAATTGCTTGAGGACA
>DB70_length_573_mean_cov_35.2617801047
ACAAGACGGGTGGCGAGGCGCAGACAGAGATCAAACACTATTTCCGGGTCCTCGGGGTGGGATTGGTCTCTCTCTCTCTCTCTCTCTCTCTCTCTCTCTCTCTCTCTCTCGCACGCGCACGCGCGCACACACACACACAATTTCCATATCTAGTTCACAGAGCACACTCACTTCCCCTTTTCACAGTACGCAGGCTGAGTAAAACCCGCCCCACCCTCCACCCGTTGGCTGACGAAACCCCTTCTCTACAATTGATGAAAAAGATGATCTGGGCCGGGCACGCTAGCTCACGCCTGTCACTCCGGCACTTTGGGAGGCCGAGGCGGGTGGATCGCTTGGGGCCGGGAGTTCGAGACCAGGCTGGCCGACGTGGCGAAACCCCGTCTCTCTGAAAAATAGAACGATTAGCCGGGCCTGGTGGCGTGGGCTTGGAATCACGACCGCTCGGGAGACTGGGGCGGGCGACTTGTTCCAACCGGGGAGGCCGAGGTTGCGATGAGCTGAGATCGTGCCGTGGCGATGCGGCCTGGATGACGGAGCGAGACCCCGTTTCGTGTGATTCTTGATGGTATT
>DB91_length_342_mean_cov_21.2543859649
ACTGATCACCCAGGTGATGTAACTCTTGTCTAGGCTCCACCTACTGGGGATATTGTGACGTATCTCTGCACTGATCACCCAGGTGATGTAACTCTTGTCTAGGCTCTGCCTACTGGAGACATTGTGACATATCTCCGCACTGATCACCCAGGTGATGTCACTTTTGTCAAGGATATGGCTACAGGGACATTGTGACATGTCACTGCACTGATCACACAGCTGATGTAACCCTTGTCTAGGCTCTGCCAAAAGGGGGCATTGTGACATAAGTCTGCACTGATCACCCAGGTGATGGGACTCTTGTCTAGGCTCTGCTTACAGGGGCATTGTGGCATATCTCTG
>DB69_length_2211_mean_cov_5.36454093171
TAAACAGTCTTAATGACTCCTGGCAGCAGCAGCTTCACTGTTAGGTACACATCACCGTGGAAACCATCTCCAGGATGAGGATCGTTTCGCATGATTGAACAAGATGGATTGCACGCAGGTTCTCCGGCCGCTTGGGTGGAGAGGCTATTCGGCTATGACTGGGCACAACAGACAATCGGCTGCTCTGATGCCGCCGTGTTCCGGCTGTCAGCGCAGAGGCGCCCGGTTCTTTTTGTCAAGACCGACCTGTCCGGTGCCCTGAATGAACTGCAGGACGAGGCAGCGCGGCTATCGTGGCTGGCCACGACGGGCGTTCCTTGCGCAGCTGTGCTCGACGTTGTCACTGAAGCGGGAAGGGACTGGCTGCTATTGGGCGAAGTGCCGGGGCAGGATCTCCTGTCATCTCACCTTGCTCCTGCCGAGAAAGTATCCATCATGGCTGATGCAATGCGGCGGCTGCATACGCTTGATCCGGCTACCTGCCCATTCGACCACCAAGCGAAACATCGCATCGAGCGAGCACGTACTCGGATGGAAGCCGGTCTTGTCGATCAGGATGATCTGGACGAAGAGCATCAGGGGCTCGCGCCAGCCGAACTGTTCGCCAGGCTCAAGGCGCGCATGCCCGACGGCGAGGATCTCGTCGTGACCCATGGCGATGCCTGCTTGCCGAATATCATGGTGGAAAATGGCCGCTTTTCTGGATTCATCGACTGTGGCCGGCTGGGTGTGGCGGACCGCTATCAGGACATAGCGTTGGCTACCCGTGATATTGCTGAAGAGCTTGGCGGCGAATGGGCTGACCGCTTCCTCGTGCTTTACGGTATCGCCGCTCCCGATTCGCAGCGCATCGCCTTCTATCGCCTTCTTGACGAGTTCTTCTGAGCGGGACTCTGGGGTTCGAAATGACCGACCAAGCGACGCCCAACCTGCCATCACGAGATTTCGATTCCACCGCCGCCTTCTATGAAAGGTTGGGCTTCGGAATCGTTTTCCGGGACGCCGGCTGGATGATCCTCCAGCGCGGGGATCTCATGCTGGAGTTCTTCGCCCACCCCAACTTGTTTATTGCAGCTTATAATGGTTACAAATAAAGCAATAGCATCACAAATTTCACAAATAAAGCATTTTTTTCACTGCATTCTAGTTGTGGTTTGTCCAAACTCATCAATGTATCTTATCATGTCTGTATACCGTCGACCTCTAGCTAGAGCTTGGCGTAATCATGGTCATAGCTGTTTCCTGTGTGAAATTGTTATCCGCTCACAATTCCACACAACATACGAGCCGGAAGCATAAAGTGTAAAGCCTGGGGTGCCTAATGAGTGAGCTAACTCACATTAATTGCGTTGCGCTCACTGCCCGCTTTCCAGTCGGGAAACCTGTCGTGCCAGCTGCATTAATGAATCGGCCAACGCGCGGGGAGAGGCGGTTTGCGTATTGGGCGCTCTTCCGCTTCCTCGCTCACTGACTCGCTGCGCTCGGTCGTTCGGCTGCGGCGAGCGGTATCAGCTCACTCAAAGGCGGTAATACGGTTATCCACAGAATCAGGGGATAACGCAGGAAAGAACATGTGAGCAAAAGGCCAGCAAAAGGCCAGGAACCGTAAAAAGGCCGCGTTGCTGGCGTTTTTCCATAGGCTCCGCCCCCCTGACGAGCATCACAAAAATCGACGCTCAAGTCAGAGGTGGCGAAACCCGACAGGACTATAAAGATACCAGGCGTTTCCCCCTGGAAGCTCCCTCGTGCGCTCTCCTGTTCCGACCCTGCCGCTTACCGGATACCTGTCCGCCTTTCTCCCTTCGGGAAGCGTGGCGCTTTCTCATAGCTCACGCTGTAGGTATCTCAGTTCGGTGTAGGTCGTTCGCTCCAAGCTGGGCTGTGTGCACGAACCCCCCGTTCAGCCCGACCGCTGCGCCTTATCCGGTAACTATCGTCTTGAGTCCAACCCGGTAAGACACGACTTATCGCCACTGGCAGCAGCCACTGGTAACAGGATTAGCAGAGCGAGGTATGTAGGCGGTGCTACAGAGTTCTTGAAGTGGTGGCCTAACTACGGCTACACTAGAAGAACAGTATTTGGTATCTGCGCTCTGCTGAAGCCAGTTACCTTCGGAAAAAGAGTTGGTAGGCATAAGGACTGTCTGCTACGGGAGTTTCGAAAGTTATGCGCCATGGTGGCCGATAATCCTAGCTACAACACGAAGACCC
>DB49_length_533_mean_cov_6.43902439024
TTCAGACCACACAATTTCCAAAAAGCCAAAAACTTATCAAAAACTAGTTTTCTGGAGTTGGGAGAATGAGGAAGATTCAATATTCCAAGTGACCTTGGTGGCATTTCATAGCTCAAAAAAAAAAAAAAAAAATTTTATTCCTTTTTCATTTCTGTTAGGGAATGTTTAGTTTTTCCTCTTTGATAATGAAAATTTTGTTAACAAACATTGCTTTGGACCAATCTTCCTTTTCACAAATCACTGAGGTGTGTCTATCCACAAGTTCTCAGTTCAGCCTACATTTTCCAGTCTTCCATTTACCTATTCAACTAATACCTGAGTGCCTGGCATGTGTCAGCCCTGTGAACATGCTGGTGACAGTGTGAGCAGGCAGGGCTGGTTCCTGTCCTCATGAAGCTTATACTACCTGAGGCTGGGGTGTAGAAATCGACACATTAAAAAGTCTACAGAGACTTTAAAATATATATATATATATATATATATATATATATATATATATATATATATATATATATATATATCTTTAACATGAT
>DB38_length_604_mean_cov_8.41225165563
TGTTATATGGCAAGAGATAGGAGGCTAGTTTCATTCTTCTGCATAGGGATATCTAGTTTTCCCACCACCACTTATTGAAGAAACTGTCCTTTCCCCAGTGTATGTTTTTGGCACCTTTGTAAAAAATGAGTTCACTGTAGATGTATGGATTTATTTCTGGGTTCTCTGTTTTGTTCCACTGGCCCATATGTCTGTTTTTATGCCAGTGCCATGCTGTTTTGGGTACTATAGCTGTGTAGCATCATTTGAAATCAGGTAATGTGATTCCTCCAGTATATGCACCCAATACAGGAGCACCCAGATTCATAAAGCAAGTCCTGAGTGACCTACAAAGAGACTTAGGCTCCCACACATTAATAATGGGAGACTTTAACACCCCAATGTCAAAATTAGACAGATCAACAAGACAGAAAGTCAACAAGGATACCCAGGATTTGTACTCAGCTCTGCACCAAGTGGACCTAATAGACATCTACAGAACTCTCCACCCCAAATCAACAGAATATATATTTTTTTCAGCACCACACCACACCTATTCCAAAATTGACCACATACTTGGAAGTAAAGCTAACCTCAGCAAAAGGAAAAGAACAGAAATGATGAC
>DB47_length_531_mean_cov_3.95480225989
AGAAGGCTGGGGAATGAGGGGGGCTAGTGAGGACACGGGCCACCCCGAGGTGCTGGTAAGCCCCTCTTATACAGACACGAATCTGGCACACAGGAAGCTTGCACCACCGGGCCTCAACCTGCCCACCCACCTCTTTTCCCACCAGTCCCTGAGCAAAGCCACCTGGGCCTCCCCACTTTGTCCTGCACACTCCTACCTCTAAGCCATCTTGTTCTGGAGAACTGTCCCAGACTCCTGCCCCAGCAGCCTTTGCAACCTTCCACCCCAAAGGCCACCTCCTCCAGGAGGCCATCCTTGACCTACTCAGTCAGATATCACCTCTTGTCCCCAACACTGTTATTCTTATAGTAGTGATTTTATGAAACTGGTATATAGCACACCTCATTCCCATAGTGATTTGAACCAACTGACAGAAAAATTATGCTACAAGATGATAAGAAGATAAAAGCTAAAAAAGGGAAGCCAGTCAGGAAAGAATGCCACCAAGTCCTGCCTAATGACGAAAGGTGAGAGCTTCCTAGTGACCTTGAG
>DB74_length_560_mean_cov_10.9821428571
GCTAATGTGTGCATCTGTGTCTTCATTTTTAACAAAAAAGTTTAAATAGTAAAAATTAAAATAAATTTTAAAAAGAAAAAACTTAAAAAATAATGATATAAAACTATTTTTATACTTTTTGACTCTTATAAATAACACTTAGCTTAAAACATAAACACATTGTACAGATACGCAAAAAATCAAAAGTATAAAGTAAAAAGTGTTTATGTTTAAAACACCTGGGTTCAAGTGATCCTTCTGCCTTGGCCTCCCAGAGTGCTAGGATTACAGGCATGAGCTATTGCACTTGGCCTGACTATAGTTCTTTAATGCAGTTAACTTTATGCAACTAGCTTTTCAGAAATTCCATTTTTAAGCAATTAATGGGGCAGTCTGAGCCTTGGCTGTCACAGTTATGAGTAGACTTCAATAATAACTTCATTGACATGTTTATTATGAGGATCTCTGAAAATATATGTATAATCTGTATATATATAATGAATGTATATTTTTATATATACAATGAATATATATTTTCATATATATTCAGATTACATATATGATTAAGATTTATATAGTAG
>DB42_length_417_mean_cov_15.1103117506
TGTAGGCCTCAAAGCGCTCTAAATATACACTTGCAAATTCCACAAAAAGAGTGTTTCCAAACTGCTCTATCAAAGGAAGTTTAAACTCTGTAAGCTTAATGCAAGCATCACAAAACAGCTTCGGAGAATGAATCTGCCTAGTTTTTCTGTGAAGATATTTCTTTTTCTGCCATAGACCTCAAACCGCTGTAAAAATCCACTTGGAAATTCTACAAAAAGAGTATTTCAAAGCTCTTCTATCGAAAGGAAGTTTCAGCTCCATGAGTTAAATGCACATATCACAAATAATTTTCTGAGGATTCTTCTTTCAAGTTTTATATGAAGAAATCCCGTTTCCAAAGATGGCCTCAGAAAAGTCCCAATATACACTTGCAGATTCTACAAAAAGAGTTTTTCAAAACTGCTCTACCAAAAGGA
>DB73_length_276_mean_cov_7.28260869565
AAATCAGAGCAGAACTGAAGGAAATAGAGACACAAAAAAACCCTTCAAAAAATTAATGAATCCAGGAGCTGGTTTTTTGAAAGGATCAACAAAATTGATAGACTGCTAGCAAGACTAATAAAGAAAAAAAGAGAGAAGAATCAAATAGACACAATAAAAATGATAAAGGGGATATCACCACCGATCCCACAGAAATACAAACTACGATCAGAGAATACTACAAACACCTCTACGCAAATAAACTAGAAAATCTGGAAGAAATGGATAAATTCCTCG
>DB53_length_266_mean_cov_3.38345864662
TCTTCATAACCATCAAGAGGATGCTACTTTCTGTCCCAATTGACATAGAAGAAAATAGACACACTCAAACATAAAAAAAAAGTCTTCCTCAAGTTCTCAAAGACAGTGTTAGAGTCAGGATTCATATCCAGCCCTATTGAAATGTAAAACTTGAACAATTTATGATTATATGGGGCTTTAGATTAAAAGTTGAGATATACTAATGTCAGCAATTTATTTTACAAATTTCAGAATTGACAGTGTCATTTAATGAATATGTTTGCGTA
>DB87_length_282_mean_cov_5.56028368794
GAATAGTATCAGTTCCTCCTTGTACCTCTGGTAGAATTCGGCTGTGAATCCATCTGGTCCTGGACTCTTTTTGGTTGGTAAACTATTGATTATTGCCACAATTTCAGATCCTGTTATTGGTCTATTCAGAGATTCAACTTCTTCCTGGTTTAGTCTTGGGAGAGTGTATGTGTCGAGGAATTTATCCATTTCTGCTAGATTTTCTAGTTTATTTGCATAGAGGTGTTTGTAGTATTCTCTGATGGTAGTTTGGGTGGCTGTGTGATCGGTTGTGATGGCCCC
>DB40_length_535_mean_cov_7.14953271028
TGGTTTGTGTATATTTTTAGGCTCCTACATTTTAAATAGGGATACTTTTAAAAATGAAAAATAGATATTTTGAAAAATCTGTTAGTATATTGTATATTCAGCTTTTACAAAGGAAGTTGTGGGCAAAGGGTGCACTATTTAATTGATCTAGGAATTCTGGCATCTGCTAACCTCAAGGAAAACACTATATATAGATAACAACAATGTGGAATGTCAAATTATTATTTTATGCGTATTTCTCTGCCAGTTTACTCTCTCTTCATTTAGGAGACTCAGATAAATATATATATAATATACATGATATATCATTCCTTGGTCAGGGAGGACGGCTGCGCGTCATGTGGGCTCAGCTATCAGAGTCATAGCTGTTCCACTGGGTCTAGGCTCTGAGTAGGAGCACTGCATCCACCTGTTATAGACATGGAAAATAATGGTGGAGCCTCAGAGATGGAGAGACAAAGTTGCTAGTGGCCCAAGAGCAGGACACACTGTAGCAGTACGTCTGACTTCAAGATGGCCCTGTGTTGTAGACACT
>DB57_length_974_mean_cov_7.59342915811
GAAGTCCTTGCCTATGCCTATGTCCTGAATGGTATTGCCGAGGTTTTCTTCCAGGGTTTTTATGGTTTTAGGTCTAACATTTAAGTCTTTAATACATCTTGAATTAATTTTTGTATAAGGTGTAAGGAAGGGATCCAGTTTCAGCTTTCTACATATGGCTAGCCAGTTTTCCCAGCACCATTTATTAAATAGGGAATTGTTTCCCCATTGCTTGTTTTTGTCAGGTTTGTAGAAGATCAGATGGTTGTAGGTATGCAGCCTTATATCTGGGCTCTCTGTTCGGTTACATTGTTCTATGTGTCTGTTTTTGTAGCAGTATCATGCTCTTTTGGTTACTGTAGTGCTGGAATATAGTGTGAAGTCAGGTAGTGCACTGTCTCCAGCTTTATTCTTTTTGCTTAGAATTGCCTTCACTATTTGGACTCTTTTTTGGTTCCATATGAATTTAATTTCTTTTTCTAGTACTGTGAAGAATCTCAATTGTAGTTTAATAAGAATGGCATTGAATCTATAAATTGCTTTGGGAAGTATGGCCATTATTACAATATTGATTCTTCCTATCCACGAGCATGGAATGTTTTTTAATTTGTTTGTGGCATATTTATCAAACTTATTTTGCCATTATGTACCACAATAAGTATACAAAGTTGTATGTACAAGGATTCATTCACACATTTATTCTGTCATTTACAAAATGATGCTGCAAAATGACATGTGATCTATGCTACAATTTGAGTGATATAGATAATAGACAGATAGACTTCATACACATATAACATTCCTAAAAAGATGATACACATGCACACACACACCATAAGGTGTGTTGTGATGTCTACTTTCCATTCTCCTAACCACCACCACAGAGGCAAACAGGAAACCACTTTCCTTATTTCTATTCCTCCAATCCCTAGATTAGTTTTGCCTAGTCTTCAAATTCATGTAATTTATTTTTTGCAGAATGTACTCTTTTGTGT
>DB96_length_315_mean_cov_4.08571428571
AAATACATACACATATAACATGTATACAACACACACACATATAACATGTATGTATACAATACATACACATATAACATGTATGTATACAATACATACACATATAACATATATGTATGTATACAAGCATAATATGTACATATGTGTATATACAATATATAAATTGCGTTATACATACATATGTATATAAAAATTGCAATGTACGCACATATGTATATATGTATGTATTGCAATATACATATTGCAATATACATATATACAACGTACACACATATGTATACATGTATATATTGCAATATACACATATATTACCATATA
>DB72_length_354_mean_cov_12.2881355932
TTGGTTTCAAAGAACATCTTTATTTCTGCCTTCATTTTGTTATGTACCCAGTAGTCATTCAGGAGCAGGTTGTTCAGTTTCCAGGTAGTTGAGCGGTTTTGAGTGAGATTCTTAATCCTGAATTCTAGTTTGATTCCACTGTGGTCTGAGAGATAGTTTGTTATTATCTCTGTTCTTTTACATTTGCTGAGGAGAGCTTTACTTCCAAGTATGTGGTCAATTTTGGAATAGGTGTGGTGCTGAAAAAAATGTATATTCTGTTGATTTGGAGTGGAGAGTTCTTAGATGTCTATTAGGTCCGCTTGGTGCAGAGCTGAGTTCAATTCCTGGGTATCCTTGTTGACTTTCTGTCTC
>DB111_length_474_mean_cov_8.51054852321
ACTCTTTCATTTATATCACTTGTTAGAAAACCACAAGTAATTTTGTTATCACATTAGTAATAATGTTATTTTTGAACCGTTGATAGTTTATTAATTCTTAATTGTAGGTCCAACTCTGCATTTGAAAATACATCCCCACACAGAATGTGTTTCACTCCTTCAAATAACAAAGCAGAACATTATAAAAGTAACAGATGAGAGAGTTTAATTATTAACTTTAACATAAAAACTCTAAAATCACTGAGATGAAGCAGAGAACAATATACAAGATAGCAAGTTTTGTATAAACAGTCTCTTTTGTATAGACATTCGGTTTTTGGTTACAGTTGGTCATATACACTGCACTGAAGGCAGTGTGCTTGTATGACTGCACTGAACTGTGAAACCTGGAAGAATACAGAAACCAGAACAGGCTGCTAAAATGAAGTCATCTTGCTAAAGGGACAATTTGTAATACAGCATTGTGCTGAAAGA
>DB51_length_749_mean_cov_10.6608811749
AAGACACCAACGCCCACACGAAATAGAAACCAGAACGAAAGAAAAAAAACAAAAAAAAAAAAAAAACAATTTGGGAGGCCGAGGCAGGTGGATCACAAGGTCAGGAGATCGAGACCATCCTGGCTAACATGGTGAAACCCCGTCTCTACTAAAAATACAAAAAATTAGCCAGGCGTGGTGGCGGGCGCCTGTAGTCCCAGCTACTTGGGAGGCTGAGGCAGGAAAATCACTTGAACCCGGGAGGTGGAGCTTGCAGTGAGGCGAGATCACGCCACTGCACTCCAGCCTGGGCGACAGAGTGACTCCTTCTCAAAGATCAAATAAAATAATTAAAAATATATATATTATTCAGGCCTAGTCCTTAGAAATAATACTTGTCCATAGACTAGCACATAGAAATAATATCATTAATATTTATAATATATGAATAACATATAATGATTTTGACACCTGAAATACCTATGCTGTCTCAGATGATGTCAGGGGAACAGTCTAATCCAAGCTTGTCCAACCCGTGGTCAGTGGGCCACATTTGGCACAGGATGGCTGTGAATGCAGCCCAACACAAATTTGTAAACTTTCTTAAAACATTATGAGATTTTTTTACAGTTTTTTTTTTTAGCTCATTAGTTATTGTTAGTATTAGTGTATTTTATGTATGGCTCAAGACAATTCTTCTTCCAATGTGGACCAGGGAAGCCAAAAGATTGGGCACTCCTGATCTAATGAGAATGGCAGTGTTCAGAAGT
>DB85_length_373_mean_cov_10.0536193029
CTTCCTATCCATGAGCATGGCATCTTCTTCCATTTGTTTGTATCCTCTTTTATTTCGTTGAGCAGTGGTTTGTAGTTCTCCTTGAAGAGGTCCTTCACATCCCTTGTAAGTTGGATTCCTAGGTATTTTATTCTCTTTGAAGCAATTGTGAGTGGGAATTCACTCATGATTTGGCTCTCTGTTTGTCTGTTTTTGGTGTATAAGAATGCTTGTGGTTTTTGCAAATTGATTTTGTATCCTGAGACTTTGCCAAAGTTGCTTATCAGCTTAAGGAGATTTGGGGCTGAGACAATGGGGTTTTCTAGATATACAATCATGTCATCTGCAAACAGGGACAATTTGACTTCCTCTTTTCCTAATTGAATACCCTTTA
>DB57_length_1481_mean_cov_15.1100607698
GCCCGAACACCTGAACCCAACACCGCGCAAAAGAACGAATCTAACTCAAAAAAAAAAAAAAAAAAAAATAACCAACTATCATATAAATTATTCGGCCCTTTATTGAGTATATTCCATTTATCCAGCAGTGTGATTTCTGGCTGTCTCAGTTATTCAGTATATAGGCTCAGATCAGAGTAAGCAGAAGAGGACTTTGAACATCAGAGAGCAGTCAGAACTGGAGAATCTACTTGCAGATGAGGGATTTATTACAGGTCTAGTGACTCATTGCTGTTTGGTATCTCATCCTCCAGGAGTGCAGTGGCGTGATCATGGCTCACTGCAACCTCTGCCTCCTGGGCTCGAGTGATCCTCCCACCTCACCGTGTCTGTTTTGTTTAAGAGTATATAGTTATCAATCCTTAAAGCCGAATTTCATTCTTGGTAGTTACTGTTAAAATTAAGCATGAACAATTGAAAGATTTTACAAAGTATATCTATCATATACCTGCGGTGTATCATCCTTGGAGAAGAAATGAACATACACTGAACATAGAAACAACTAAACTTTCTAGATAAATGGAACTAAGAGACTAACTTCTGTTTCAAATGATGACGAATTTCAGAAAGAGAAAAAATTAAGTAGAAAAAAAAGGAGAATGTGAGAGACTGGGGAGAGAAAAAATAAATGAGAGAAGGTGGTAGACCACTAGGATGAAGAAGCAGAAGATGAAGGAGACAGGCAAGATGCTGACCTCTTAGCTCAGTCAAGGTCTGGACTTTGGGGGCCTGTCCTAGCATCATCTCTTGCAGTCTAGCACATGTACATACAGATGCTATGAGAACATTTTTAAAAGATTTTTTCTTAGTGCCTTATCAAAGAGAAGCCTTCTTGGGCACCATTAGTGGGTGGTAAATTGGTGGGGGTGCTTTAGAGGACAACTTGACAATATCAAGATTTGAAAGGCACTTGCAGAAATTCCCTTTCTGGAAATTTTATAAGGTCTCTTTTCAGGGTGGTTGAAATTTTTAAAAGATTTCCTTGTCTGCTATCCTCATAACTGGGACTCCCTTTATTTCTGAAGTCCTTTGTCAGTGTATTCTGCAGGGATCTCCTTGACTATGTCCTCTGTCCTGGTGAGGGTGAAGAGACTGAAACTCTTGATCATGAGGTAATGGAAAGTCTGCATGGCTGGTGGCTTACATGGCAAGGATAAGGTGGAATGGCCAGCCAATTTGCTCTGTAAAAGGCCACTAAATACTGGGTTTTAGCCCTCAGAGTCTGGGGAACTTGAAGTCAAAGAAGAGAAAGAATTAGAATACGCAGAACCCCAGACAGGTTTCATCTTCTGATCAGATAGAAAGGCTAAGAGAGAAAACAGATTCCCTAGTCACACTGGCACGAATCCTCTGCTCTGGAATCTTCTCATAAGCCCAGTGAAATTCAGATTCCATGACTCTATTATAGACCTTATGAATCAGAAGGGATGGTGCCCAGGAGT
>DB71_length_267_mean_cov_3.20599250936
ATCCACTGTGAAGAACAAACATTCAGAACCTCTTAGCAGTGTTCTGGAATCCTGTGATGGATAAATATTTATATCTGACGAGCAGTGTTCTGAAATCCTAGGTGAGTGACATTCAGACAATCATAGCAGATTCTGGAATACTATGTATGGGACAAACATTCAGACACAAGTAGCAGTGTTCTGGAATGCTATGTGCAGGACAAACATTTAAACAACATCGAGAGTGTTACGGAATCCTATTTTACGGACGAACATTCAGACCCTCGT
>DB79_length_449_mean_cov_6.34743875278
TGGCATGAAGGCCTCTGGTGATCAGATTAGCCCTCTGTGACTTTCCCCTCCCCTGGGTTCCCATAAGAAATGGCTGAACCACTCCTTTGGCCTTTTTCAAACACAGCTTTGTAACAGTTGCCAATTTTCCTTCTATGAGTAGCTCATTTCCCCAAATGCAATGCAAACAATGCTTATCACTGGATAATTTACTTGTTGCAGCATCAAACCCAGCAGTGGCCTATGGACAAAGCGCAGAGCCAGGGGCTTACACAGGGGACAGAAAAATGAGTAACAGATAGGCCTTTTCCTCAAGCCAACAAGGAAGATAAACCAGGCACACGAGAAATGGGCAAACCAAAGCATTNTGTGCTGGGTCACCCGGGAGAGGGGAGAGACAGGAAGTGATGGCTCCACTGGGGGTCCTGTCTGCCGCGGAGCTGGACTCTGAGGACCCTGGAAGGATGGAA
>DB73_length_271_mean_cov_3.87453874539
TCTTTAAAATACTTTCTGAGGCTGCAAGGGTGCAAGGGAAGAGAAAGAAGGGGCCATGTCCCAGGAGCCCTTGCAACTGTCATCATTAGCTCTGTCCTTGTTTGTGTTTTTATTGCCTGTCTTCCCCCTGTAAAAGAAGCCATAGGACAGAAGAGGCCTTGGCCCCTTGCTTTCCTGCTCTGCCTCCCAGGCCCACAACATTGCCGGGCGAGCGGTGAGGATGCAAAGAGCATGTGTAGAGGAGAAGTGCTTGTGAATTGCGGTTTGAATC
>DB51_length_284_mean_cov_2.39436619718
AAAATGCTCTCCATCTTCCACCGGTCCCCTTGCCACTCCCCTAAATAACTTAAGACGGCTGGCTTGGCTGGGAGGCCCACTCTTTGCCCTTCCCATCTTCTTTCCTCTTTCTGTTCAGAATGCAGAAAGATCCAGCGGCATCTTGGGATGATGAGATTCCACGAGAGTGGGGGCCAGAGATAAAGGTGAAAGGGCAGAAAGAGACTGGAGACTGGGTCCGGAGGCCTACGAGGTTGCCATACAAAGCCCCAACAGCTTGTGTGCTCTATAATTTCACACAGGAG
>DB45_length_282_mean_cov_2.37943262411
GGCCAGGCGGGTCTTGAACTCCTGACCTCAAGTGATCTGCCCACCTTGGCCTCACAAAGTGCTGGGATTACAGGCATGAGCCACCAAGCCCAGCCACGTAACCAAATTTTCAAAGGCTCTTCTATTCGTTCATCAAAATGGAAATTCCTTTGCCTTCTTATCAGTGGTGAATTAAAAAAAAAAACGGAAATTCCTTTATAGTTTAGCTGACAATAAAAGTAATATATCAAGGAATTTAAAAATCCTTACCTTATAGGTATTTCTATTTTTCTTTATGTTCAT
>DB77_length_309_mean_cov_4.60517799353
ACTGCACCCAGCCTCTAATTCTAATTTATTAATTGAATAAATTCTCTTCATTAACTGACATATAAAACAACACATTTGTCAGATAAATGACCTTATATCAGGTACTTAGGCAAAATATCATGTTCTTTTTTTTTTTTTTTTTGAGACGGAGTCTCGCTCTGTCGCCCAGGCCGGACTGCGGACTTTAGAGTAGTTGTGATTTGGATTGCCAGTTGTTTGAGAAGTCATCTTTTTTTAATCTATCTGGTTAGAAGAAGATCTGGTAGATAGACAGAACCAGAAGCCTCACTGGTTAACTACATGCAACTA
>DB56_length_304_mean_cov_2.00328947368
CGATGTCGGCGTCAGCTGGCGGGCCTGGTACCTGATGTCCTCAGGGTCAGGTGCATCGCCCGCCCACTTGAGGGGTTGCTGTGACTTGGCCTCCTCCAAGAACTCAGGGGCCACCATGGCTGGCTCTTTGTGGTAACCGGGATGGTATTGAGCAGCAGGTTTTCACCCTGGTGCCACTGCTGTGCGGACTGCCTGACTTGGGCGCCCAGGCACTGGCCTCAGGGTCCACGTGGCAGGGCGTCGTGTAGGGAAGGAGTGTGGCTCTGTGGGTCGATGTCGGTGCCCGCCGGATCATTTGAGAGCA
>DB84_length_677_mean_cov_8.64106351551
AGAGTGATCTTTTCTCAGGGCCATCCCCCTCCATTTTGTTCCTATTCTTTCTAATTCCTTCAAAAAAATCAGATCAGCTTTTCTTTCAAGACTCAAGTAAATTTTAAAAAGTCAGGATTGATTTCTTACTGTGAACAAATTGAGGCATCAAAGTAAAGTTAAGAGGTTCCTTCCCACTCTGTTCTTCTGCGGCTGCTCTGGTCGTATACATTTGAGGACGGTAAATATTATCATGGAGACTTAGCTGTGTTATTATAAGCTTACATTTTACATATGCTGATTTGGGAGGACCTAAATTTACTACTGTAACATGGCATCACCTCTGGCTTTTACACACAGAGAGTGGCACAATTTTCTTCCATTTTCTTCATGTATATGTTGAATTTTTATTTGCTGTGAGAAAATAATTTGTATGCACCAATAAAAGTAGGAACTCCCTTTACCCTGACCTTTTGCCTGACTTTAGGTTGGCTGAACAATTGACCATATCTCTCCCATTCTCTTTATAAGGAGAAGAGGAAGAAATGTCTTCCCATTTTGGCACACAGAACACCAGGAAGAAATGTGTTTAACCCATACAAAGCACACTCCATTGATATGTAGTATATCTCTGTTCCCAGTTGCTCTACTTGTGGGATTCTCTTCTCTTGACCTTTGCTCTAATAACAGAAGTGTGC
>DB42_length_357_mean_cov_15.6806722689
GTACAGAAGCATTCTCAGAAACTGCTTTGTGATGTGTGCATTCAACTCACAGAGTTGAACCTTCCTTTTGAGAGAGCTGTTTTGAAACAGTCTTTTTGTGGTATCTGCAATTGGATATTTGGATCGATTTGAGGCCTAAGATGGAAAAGGAAATATCTTCACATACAAACTAGACAGAAGCATTCTCAGACACTGCGTTGTGATGTGTGCATTCAACTCACAGAGTTGAACCTTCCTTTTGAGAGCAGTTTTGAAACAGTCTTTTTGAAGTATCTGCAAGTGGATGTTTGGAGAGATTTGAGGCCTAAGATGGAAAAGGATATATCTTCACCTAAAAACTAGGCAGAAGCATTCTCA
>DB51_length_736_mean_cov_8.5597826087
TACTCATCAATAAAAATTCTCACTTTCAGTACACAGACTTCTCCTTCATTTCTCAGTTTTTACCTTCATGCCTCATCGTTTCCATTCTTGAATTACAGTCCTCTGATTGGGGGATGGTTCCCACTTCTTCAGAGACTACACCCTTTGACTCTTTCATGGGTGGCAGGGGAAGCAGTTAAAAAGGAGCTAAACTGATGCACACAATGACATAGATGAGCCTCACAGACACTGTGTTGAGCCATAAGACACAAAACAGTACATTTGTATGATTTCATTTATATGAATATGTTGACAAACGACTAAGTTATGGTGAAAAAAACACATAATAGAGGATGCCTCTGGAGGGGATGAGAAGGAATGTGAAGAAACTTTCTGGGGTGATGGAAATAAAAAAGGAATGAATTAATGGCATTTGCAGCAACCTGGATGAGACTGGAGACTATTAGAAGTAACTCAGGAATGGAAAACCAAACATCATATGTTCTCACTCGTAAGTGAGAGCTAAGCTTATGAGGATGCAAAGGCATAAGAATGACACAATGGACTCTGGGGACTCAACAGGAAAGCGTGGGAAAGTGGTGAGGGATAAAAGACTACAAATTGGGTGCAGTGTATACTGCTTGGGTGATGGGTGCACCAAAATCTCACAAATCACCACTAAAGAACATACTCATGTAATGAAACACCACTTGTTCCCCACTAACCTATGGAAATAAATTTTTTTAAATAGTGATAA
>DB49_length_267_mean_cov_2.55056179775
GCTAATATTCCCCACTTCTGATCTTCACCCCATCACTTTTAATGTGCTAGATTAGACAGCAAAGAATTAAATTAGCTTTTTGTATTTTGTTTCTTCTTTTTTTTTTTTTTTTTAAACCTTGGATGAGGTCTCAAGTGTCTTTTTGTTGGTTTCAGTGTCTAGTTCTGGCTCCTACCAGAGAGCTTGCCCAGCAAGTACAGCAGGTGGCCGATGACTATGGCAAATGTTCTAGATTGAAGAGTACTTGTATTTATGGAGGTGCTCCTA
>DB95_length_373_mean_cov_5.3163538874
GTTTTCCCAGAGCAGTGCCTCTCCATAACTCTTCCTAGGGCCCGTCTAATCCTGACACTGCAGGTAGAATTCTAGGTGCAAGCTACCCAAAGGCTGCCATTTTGAGATGATTCTGCCCCCACCAGTTTCTCCAGGCCAGAAGCTGATTGTCTGTTGTTTTAGGTGCAGCTCAAAACCTCCAGTTTTGCCTTCTGTAAGAGCACTGACCCAACTCTGCAAACCATTGCTAGTTAGTAACAATCAGAAAAGGATATGTGAATGCTTATTCTTCTCCATGCTATTTTCTAACCTGGCTGTATTAACAGCTAATCAGAAATTAATGCTATGAGTAGGCACTCTTCTGACTTAAGAGGGAGCAAGTCAGCGAAATACT
>DB77_length_317_mean_cov_34.8769716088
ACTGCACCGATCACCGATATTATGTAACTCTCGTATAGGCTTCGCCGACAGGGTGTTTGGAGACATATCTCTGCACTGATCACCGAGGTTATGCAACTAGTGTCTGGGATCTGCTTACAGGTGGCATTGTGACACATCTCTGCACTGATCTCCCAGGTGATGTAACCCTTGTCTAGGCTCTGCCAAAAGGGGGCATTGTGACATAACTCTGCACTGATCACCCAGGTGTTGGGACTCTTGTCTAGGCTCTGCCTACAGGGGCATTGTGACATATCTCTGCAGTGATCACGCAGGTGATGTAATACTTGTCTATATCT
>DB75_length_575_mean_cov_4.92869565217
ATGTAAGCCAAAAAAATCTAAATACAATTTTATATTTGACAGTGCTTCTTGTATAATTTTAACATGCCAAATAAGCCAAGTATGTCTCTCTTGGCCTTCTGAAAAGTTAGTTTTAGGCCAAGAGACTGAATTTACAATTTGATTTTTAGAAAGTTTGGCAAATATCAAAGGTTCAAAACACTCGATACCACAAAATGGAATTACAGGTCACTCACTGTGATGGTTAATACTGAGCATCGACTTGATTGGATTGAAGGATACAAAGTAATGATCCTGGGTGTGTCTGTGAGGGTGTGGCCAAAAGAGATTAACATTTGAGGTAACAAAAATTGTGTGTGTGTGTGTATATATATATATATATATATATACTGTTTAGCCATATACAGCCATGTGCCATATGACAACATTTTCATCAAGGTCAGACTGATGTGGTAGCTTTCATAACATTGTAGCCCAACACAATGGGCTTATTCTGTTTAGATTTATTCTGTTTAGATATCTTGCATACACAAGTACCATTACATTACAATTGCCTACAGCATTCAATGCAGTAACCTGCTTACCAAGTTTGTAGA
>DB38_length_543_mean_cov_5.52486187845
TATGAGATTGATACAGTTCTATTCTACTTATAATTTGCAAAGATATTTACCATGTATTAAATGTTATAATAGTTTTGAAATTTATTAAGATAATATGATATTTTTTAAATTTCAGATATTTTAAAATATTAAACCAATTTTTATCAATTTGGTTGAATGTAATATATATTGTAGATGGGATTTATTTTCCGGAGAATGTTTGCAACTGTGTTTCATAGTATTTTTTTCTGCAAATGTTCAATTTTATCTAAATTTTTAAAAATTTGTGGGAAAAAATAGTTTATAATATTCTTATATTGTTACAAAAATGCCAGGGAGTTCAGTCTAGGTACTGCTGCTCACTGCACAAAAAGCCAAACACTGAAACAATGAGTATTGCCAGAGAAGAAGGTTTTAATCAGGTGCTACAGCTGAGGAGATGGGAGATTAGTCTAAACTCATCTCCCTGACAGACTACAATTAGGAGTTTATATAGCAGTGAAGAAATAGAACTACGTGTGGGAAAACATGAACTACAGAGGAGTAAGCAAGAAGAGGAGTGGG
>DB110_length_364_mean_cov_13.782967033
TCCTTCGCTGTCACCGTCCCCTGGCTTCCGCAGAGAGTGTGCTGTCCGAAGGTGTTGGGAGGGCCATCGCGGGTAGCCCTGGCCATAATTTTATGTACTGACATGGGCAGAGAGATGTCATCGGGCTCCCGTGCACCTCAGCCGGCCTGTGCACTGCGGCAGGTGCAGCCAGGAGGCCTGCCCGGACAGCCAGCCAGTGGCTCTTATAAAGGCCCGCAGGCAGGCAGGCTCCACCACTTCATGAATGGCGGTGAGCCCTGGGACAGCACGCCAGACCCCAGAAGGGTCCCAGGGCATCGAGGCCCTCGGCCAGGGGGTGGGTTGGTGGGGGAGGGCGTGTTGATGGTGGTGGTGGGGCCAGAGA
>DB78_length_679_mean_cov_13.1001472754
GGCATACGAGATTCTCCGGAGTGACTGGAGTTCAGACGTGTGCTCTTCCGATCTCATGCTTTGCTTTAAAAAATAAATAAATAAATGCAGGCTGGTGCAGTGGCTCACGCCTGTAATCCCAGCAATTTGGGAGGCCGAGGCAGGTGGGTCATTTGAGGTCAGGAGTTCGAGACCAACCTGGCCAACGTGGTGAAACCCTGTCTCTACTAAAAATACAAAAAAACAAGCCGGGCGTGGTGTTGGGCGTCTATAGTCCCAGCTACTCAGGAGGCTAAGGCAGGAGAATCGCTTGAACCCAGGAGGCAGAGGTTGCAGTGAGCCAAGATCGTGCCACTGCACTCCAGCCTGGTGACAGAGCGAGATCCTGTCTCAAAAAAATTTTTTCATAGAGAAAGATAGCATATTTTGAAAAACGTGCAGATTGGCATATATTTGTGATTTTACTTACATTAGCAAGCATTAATTTTCTAAAAAATCCACTTGAGTTCATGTATAGCCTGAAAGAACCTAATGGAGAATTTATTTCAGTCAATACTGTAATTTATAGAAGAGAATCAGTCATGAGTTGAAGTTTTAATTTTTTTCTTAAATTTGCATAACAAAGGAATTGGCCAGTTTTGTGGCACATTATTTTAAGGATGTGAAGATCTTATAATATTTACATGTTTGCCTTTTTATA
>DB82_length_698_mean_cov_6.12607449857
GACTTGGTCTGTTTGAGGTTTACTATTCAATGGAAGCATATCTAAGTCACTTAGCATCAGCTCACTCTACATGCCCTCAACTATTGAAAGGCACCTTCATCTTCACATTTTTCAAGTAGGAGGGAAAGAGGATGTGAACAGCCCTCACAATGAAGAGGCGAAAACTTGTCTGAAAGGTAGAAAGCTGGCATTGCCAACTGGTTAATTGAAGCTTGAATGCCAAGTTTCAAGTTCTTGAAGGTTAAGAAAGCCTTTCTTATTGGTTAATAGGGAGATAAGTGAGGATCATCCTCGAGGCATCTCAAAATCTGTGCTCATCGGCCATGTCCTCCTGAACTTTTGCCTCTGAGGGAACACAAATAGTATATATACTAGGGTATCCTACAGAAGCCAGGGCTCTTTGTCATAAAGCTAAACACACACACACATGGTCTCAAAGTTGGAGAAGCCAAAGTAGAATCCAGGGAAAGAAGAAGCAGTGGCAGCCTTGGTTGTTTTTCATACCAGTGATGTGAAACAACAGATCGGCAACATTCTGTGTGAGCCAAAAAGTCTGGTGCTTCGTGTCCACCCTCCAAATCTTGCATAGAAATATCTTTTGTGGCTCACTTTAACAGAAACATATGGTATCCATCAGAGGACAATCAAATATAGTCAATGTCAAAACTTTTGCCTCAGATCATCCCGAGGCTTTGAGT
>DB79_length_552_mean_cov_7.0652173913
CTAGAAACACATGGATATTCTCCACTTTTAAAAATTCCATATTGACCCCATGTTTCTCTCAGCTTTTGCCTTCCCTATCTCCTTCTCTTCAAAGTCAGGTTTCTTGAAGGAGTAGCCTGTCCTTGCTGTCTCCACTTCTTTACATCACTTTTATTTCTTGACTTTCTTCAGTCTGGCTTCAGCCACCACACTTTGGAGGCTGCCCAGCTTTTGGAGGCTGCCAAATTCGATGGATACTCTCTTGTCTGTATATTTAAAGTCTTTGCTTTTGCTTCTCGAAACTCTTACTAAAGTAGACCTCCAAAATCAGTTTTAGAGACTTAACTAGAGCAGGAGAAGCCTCTCAGGGATCACTGAATTCATCCTTCTGTGTGCCACCAGAGCAGGCCCAAGCAATGTGCCATCAATGGGCATAGCAGTCTCTGTGCACAGTCTTTCTGTTAACGTGACTGCTTTTGGTAGTGATGTTTTAGGCACAGAGATGCCATTTTTACCTCTATGTATAAGAAGCATGAAATAAATAAAATGAAGGCAGAGTCAGCAGAAAGGTTG
>DB77_length_724_mean_cov_7.66574585635
ATGTGATTATGTGAAGAGACTGAATCTATGACTGATTGGTGTACTTGAAAGAGATAGGAAGAATGGAACCAGCTTGGAAAACATATTCCAGGATATAATCCATGAGAACTTTCCCAACATAGCTAGATAGGCCAACATTCAAATTCAGGAAATGCAGAGAACCTCAGTAAGATACTACTTGAGAAGATCATCCCCAAGACACATACTCATCAGATTCTCCAAGGACAAAATGAGAGAAAAAATGTTAAAGGCAGCTAGAGGGAAAGGCCAGGTTACCTACAAAGGGAAGCCCATCAGCCTAACAGTGGACCTCTCAGCTGAAACCCTGCAAGCCAGAAGAGATTATATATATATATATAATCAACAACAAAAGAAAGGGAATCATGACTGTTACACGTACACAGTGTATTATACTGATATGATTTGACTCTGTGTCCCCACCCAAATCTCACCTTGAATTATGATAATCCCCACGTGTCATGGGAGAGAATTTATGGGAGGTAATTGAATCATGGGGGACGAGTTTTCCTGCACTGCTCTAGTGATAGTGAATAAGTCTCATGTGAGCTGATGGTTTTATAAAGGGAAGTTCCCCTGTATATGCTCTCTTGCCTGCTGCCAGGTAAGATGTAACTTTGCTCCTCACTCACCTTCAGCCATGATTGTGATGCCTCCCCAGCCATATGAAACTGTGAGTCAATTAAACATATTTCCCTTTTAAATG
>DB112_length_326_mean_cov_13.8036809816
CATTAGGAGCACCAGCTACACCCATGGGACCAGTTACAGAATCAAAGGCTGCCACTGCCATGAGTGTTTTCTCCCTGTGTTGCTACGAATATGTTTGCATGTAAATATACATATATTAGGCAAATTTTTCTTCTTTTCTATCTTACTCCTTTATCATATGAGATGTATTGAGTTTGCATCAGTATTTAAGTATTGTTAATTTTACACCATAGTGTTTAAGTTACAGGAGAGGAGTAAATGTCACTCAAGGACTTCACTTCCTCCTCTGGGGAAGGAATTAGTGTGTTTTTATTGTACGAATTGTATCATGCTAGGTGGAACTATGA
>DB48_length_332_mean_cov_2.4186746988
CTAAATCTAGTAGGAGTATAATTGTATCTCATTGTAGCTTTAATTTGCATTTCATTTATTACTAAAAAGGTTATCAACTTTTTCACATATGTACTGACCCTTTAGGTTTCCCCTCTTGTAAAAAACCTGTTCAAACATTTAGTCTATTTTTTCTTGCTTTGTGTGTCTTTTTCTTGTAGATGTGTCGATCTTCATATACCCTAGATATTAGTCCTTTGTTTTAACTAGAGGAAATATCTTCCCCTACTTCGTGATGTGAATTATTGCTCTCTCTGTTTTTTTTTTTGAGACAGATTCTCTCTCTGTCACCCAGGCTGGAGTGCAGTGGTGTG
>DB57_length_405_mean_cov_19.0691358025
TACATATGAATAAAGATCCAATCCTAAAATCTGGGGTGGCTTCTCCCTCGACTGTCTCGAAAAATCGTACCTCTGTTCCCCTAGGATGCCGGAAGAGTTTTCTCAATGTGCATCTGCCCGTGTCCTAAGTGATCTGTGACCGAGCCCTGTCCGTCCTGTCTCAAATATGTACGTGCAAACACTTCTCTCCATTTCCACAACTACCCACGGCCCCTTGTGGAACCACTGGCTCTTTGAAAAAAATCCCAGAAGTGGTTTTGGCTTTTTGGCTAGGAGGCCTAAGCCTGCTGAGAACTTTCCTGCCCAGGATCCTGTGTGACCAAAAGTGCCTCTGCTGGGAGCTGGGATCCTCGGGACCATGCTTGCTAGCGCTGGATGAGTCTCTGGAAGGACGCACGGGACTCC
>DB82_length_512_mean_cov_14.017578125
ATATAATCTAGGATTTTAGATCTAGCAATTTTGTGTGTGTGTGTGTGTTTCTTCTCTTTTAAAAATATTCATGATATTTATTATATTTATATCATGTTTGTATATTTTACAATTCTTTAGACTTTGCCTTACCTGTCCTTTTAAGCAAGACTTCCTAATTCAGTACGCTGGTGTACTTGTTATATGAGATAACAATTTATGATGCAGTTCAAAATCAGGCCTACTTAAATGTGAAGTTATACTCTGTCTTTATTTACCAATCAGTTATAAAAATAGATATAAAATTACAAACAATAAGACTAAATATATAGCTTATGAAAATATAGTTCAGAGGGCACAACCTAATGATAACTGTTTCTATTCCCCCTCCCTACAAGCTGTGTTTCTGTCCAGGGGAAGGAAAACAGGCCATTGTGCCTGGAGCTTCATGGCATGGAGTAATCAGGGGTTTGGTAATGCAGGGACTTGGAATGAAGCAAGTTAGAATCTTAATCCAATTAAATATTTCTGAA
>DB57_length_740_mean_cov_10.3378378378
TGTTTGTTTGAAAAAGACTATGCCTTTCCTTCATATATGTTGCTTAGTTTTGCTGGATACAGAATTGTTCGCTGATAATTGTTTTGTTTGAGGAGGCTGAAGATAGGGCCCCAATCCTTTCTAGCTTGTAGGGTTTCTGCTGAGAAATCTGCTGTTAATCTGATAGGTTTTCCTTTATAGGTTACCTGGTGCTTGTGTCTCACAGCTCTTAAGATTCTTTCCTTTGTCTTAACTTTGGATAATCTGATGACAGTGGGCCTAGGTGATGATCTTTTTGTGATGGATTTCCCAGATGTTCTTTGTGCTTCTTGTACTTGTATTTGCATGTCTAGTACATGAAAATCCATGTATAAATGAACCCACTCAATTGGAACTTGTATTGTTCAAGGATCAAATGTATATGGTTATGTCCCTATTTCTCTTCTCCCATAATTTTAAATACCCTCTCAAGAAGATCTCATAGCTTTCAATTACCATTTATATTCCCTCATTCTAAAAATTATGTCTTTAGCTCAATATTCTGGACCTATATACCTCACTCACTATGAGATAACTTCTCTGTGATATCTCATTGGTACATCAAACTCAACCTTTTCCAAATGGAATTGATGGTTTTACTCTCTTCCTTATTCCTCAAACTATTTCTTATTATCTGTTAGTCCTTTTCAGTAATTTGCCTAAGCCAGAAACTTGGGAGTATATTATCTTAGCTCTTGGTTGATCTTTCTGCTTTCACTCTT
>DB68_length_373_mean_cov_26.5549597855
TGGAGTTCAGACGTGTGCGCTTCCGATCTCATAACACTGCAGCAGTTCTCTGGAACCCTATGTATGGGACAAACCTTCAGAACACAGCAGGATTGTTCTGGAATCCTATGTGAGGGACAAACACTCAGAACACAGCAGGAGTGTTTTGGAATCCTACGTGGGAAACATACATTCAGACCCTCATAGCTGTGTTCTGGAATCCTATGTGAAGGATAAATATTTATATTCGAGGAGCAGTGTTCTGAAATCCTAGGTGAGGGACAAACATTCAGAACCTAGCAGTGTTCTGGAATCCTATGTGAGGGACAAACCTTCAGACAATCATAGCAGATTCTGGAATACTATGTGTGGGACAAACATTCAGACACCAGTA
>DB106_length_318_mean_cov_8.01886792453
AAAGCTGAAACTGGATCCCTTCCTTACACCTTATACAAAAATTAATTCAAGATGGATTAAAGACTTAAATGTTAGATCTTAAACCATAAAAACCCTAGAAGAAAACCTAGGCAATACCATTCAGGACATAGGCATGGGGGGAGTTTTTCTTTTCTATAGACCATCTTCCCACCACCAGAAGTTCTTTTGATTCTATGTAAAAAGTCTTTGTCACTTAGGAGGATGAATCAGGAACCAGGTTTCCCAGTACCATTTATTAAATAGAGTGTCCTTTCCCCAGTTTATGTTTTTTAATGCTTTGTTTCAGATCACTTGGTC
>DB58_length_1059_mean_cov_6.11709159585
AAATCAGCATAAAACTATGGATTGGAGAAGAACAAAGACTAGAAATCACTGACCACTAGACTGCTAGAGCCTACTTGAAATCAAGGACCCTCAGATAGTGCTGGGACAAGAGCCTTGTGGCCTCTGAGGTCCAGACACTCAGGGTCTATTTCTGGTGTTATCCTCGGGCAGGGGATCGCTGTCAGGCCTCTGAGCCCAGGCCAGGCCATCGCATCCCCTGTGACTTTCACGTATACATCCAGATAGCCTGAAGTAACTGAAGATCCACAAAAGAAGTAAAAACAGCCTTAACTGATGACATTCCACCATTGTGATTTGTTCCTGCCCCACCCTAACTGATCAATGTACTTTGTAATCTCCCCCACCCTTAAGAAGGTACTTTGTAGTCTCCCCCACCCTTAAGAAGGTTCTTTGTAATTCTCCCCACCCTTGAGAATGTACTTTGTGAGATCCACCCCTGCCCACCAGAGAACAACCCCCTTTGACTGTAATTTTCCATTACCTTCCCAAATCCTATAAAACGGCCCCACCCCTATCTCCCTTCGCTGACTCTTTTCGGACTCAGCCTGCCTGCACCCAGGTGAAATAAACAGCTTTATTGCTCACACAAAGCCTGTTTGGTGGTCTCTTCACACGGACTCCCATGAAAATCGCCTCATCTGTATCTTGTTCACAACATCGGCAAAGCCATTCCCAAGTGAATTGCTCCCTTCTCTGCTCACATCACTCTTCACTTGTAACCGATGGATAAAATTCTGTCTTGCATTATAGTTTGCTCATTCAAATAATGTAGGTATTCAGCCAATACTTAATGACTCCCTAGAATGTGTAAACTTGAGGCTGAGAATATAACAATAATCAGAATAGACACAGCCCCTCCCCTCCTAGAGCTCACAGAGCTTAGAAACTAGCGAGTGAGCAAGACTTTAAACTTAGCATCACAGAAGTCAATGTAGAAATACAATTTTAAATGTGCAATGATAGGAAGATACAGGCTTCTGTAAGAGTGTCTAACAGGGTTACCTGATGGGGTCTTCAAAGGTAGGTTGCAAAAGTTGC
>DB45_length_484_mean_cov_4.02892561983
TTTCTTATCATCTCAATCTTCTCAACTCTGTAAGATTGGCACATTTCTTTCCCATGTTATGAAGGACAGAACTAAGGTAGAGTAGTTAAGTGACTAACATAATTTTACAACTACTAAATGACAGAACCAGGATTTGAACTCCAGCTGTTTTATACCGGAACCCATGCTCTTAATCACTATGCTAAACTTTCTAGCAACTCACCTATATATATGCACACAGGGTACACTCGTCCTCCTGCAGCTTTGGGAGGAAGAGAGTGGGGGCCTCAGGCAGCAGCTGAGGAGAAACCCAGGGTAGCAGGGGCATAGCTGCTCCATGGCCTGATGGGGTGGTGCCTGAGGGCTGAGTGTGGGTGGCGGCCATGCCTGGCTCCCCAAGCCCAGTGGGGCCCCCTGCCCCTGGGAACAACTCAGGAGGAGTTTCCCTTGTCAGATACTCTTCCAGGCCGGGCTGCGAACTGCTTAATGCTGTAAAGCCTACTGG
>DB95_length_318_mean_cov_2.59433962264
TTGTTAGTCATCAGGGAAATGTAAATTAAAAGTACATTTCACATTCATCACACACCATTTTATACCCTCAAAATTGCTAAAATTAAAATAACCCACAAAGTCAAATATTTGTGAGGATGTGGAACAACCAGAGCTCTCTCACACATTACTGGTCCAATCACTTTCGGAAAAGGCCTGGGAGTTTGTCTTTTCTTCCTCTTCTTTTTTTTTTTTTTTTTTTTTTGGATGGAGTCCCACCCCTTCCCCCCGGCCGGGGGGGTGTGGTGTGGTCTTGGGTCACTTCCACCCAGGCCTGGGGGGTTTTTGTTAAAATAAACA
>DB76_length_670_mean_cov_13.6358208955
CTACCACACCTGGCTAATTTTTATATTTTTAGTAGAGATGAGGTTTCACCATGTTGGCCAGGCTGCTCTTGAACTCCTGACCTCAGGGGATCCACCCGCCTCAGCCTTCCAAAGTGCTAGGATTACAGGTGTGAGCCACCGTGCCTGGTCTAGACATCTTTTATTCAGAAATTACATACATTGTCTCTAAAAACAATGGGCAGAAAAGTCAAACTAAGGAGCCTGAGACAAAAACAAAAGTATCATTTCATCACCTGCCAAACTCACAACCCTTCAGAAAGGGAGGAAGAAGAAGAAGAGATGAGCTATTTGCCAACTAAGAATATCTCATTAAAGCCACTTGAAGCACACACTTGTGTGTGTGTGTTCCAGTTGCTCTGGTTGTATAACAAGTTATCCTAAATATTAGTGCTTCAAACAATGATAAAATTTACACTTTACTTACAAATCTGAAGTTTGGGCAAGACTTAGTGAGAACAGTTTGTTTCTGTTTTACTCGGCATCCCTTGGGGTGGCTGGAAGGGAGGAAGCTGGAATCATCTGAAAGCTTATTCACTCACATTTCTGGTAGTTATCTGTAGACTGTGTTTAATTGGGGTCATTAGCAGAAACAAGTAAACACCGTGGCTTTTCCATGTGGCCTGGGGTTTCTTTCTCACAACATGATTGC
>DB89_length_668_mean_cov_10.8532934132
AATGTTGATGAGTATATAGAGCTACTAGAATTCACACATATTGTTAGTGGGAGTGTTAAATGATGCAACCATTTTGGAAAACAGCTGGATAGTTTCTTATAAAATTGAACATACACCCACTCTATCGCCCAATCAAATTCTATACCTAAGTATTCACTCAAGAGAAATGAAAAAAGATGTCCACAAAGAGACTCATCTAAGAATGTTCATAGTTGCCTTATCCATAGCAGCCACAACTGGAAAAAACAAAATGCCTATTATCAGGTAAATGGATAAACAAATTTTGGTATAGTCGTACAGTGGAATACTCAACAACAAAAAGGAATGAACTGATATATCCACCAAGATGAGTGAATATAAAACACTGTATGTTGAGCAAAATAAGTAAAAAACAAGAGTTCATACGTTTCTATTTATACAGAGTCCTAGAATAATCGAAACCTACTTACGATGAAACTGATGAATTCACTTCAATTCCAACCTAATCAATTCTGAACTAGTGCCTTGAAGTCATTTAAATAGTAACTTCCTTTGCACAAAATCTTAAGACCGTGGAGAGTGGAGGTCAAGAGAACACTAGTAAGGTGGCCTCTGACTTCTTGAGCTTTTGACATTCAGCCACCAGAGGCTGCTCTGAGACCATTATCCTCTTTTCACTCCGGGTCCAA
>DB42_length_428_mean_cov_34.3785046729
AAACACGCTTTTTGTAGAATCCGCAAGAGTTCCTTTGGAGCGCCTTGTTGCGTATGGTGGAAAAAGAAATATCTTCAAATAAAAACTAGACAGAAGGATTCTCAGAAACTCCTTTGGATGTGTGTGTTCAATTAACAGAGTTGAACCTTTCTATTGATAGAGCAGTTTCAAAACACTGCTTTTGTAGACTCTGCTTGTGGATAATTGGAGCTCTTTGAGGAATTCGTTGTAAATGGAATCTCTTCACATGCAAACTAGACAGAAGCGTTCTCAAAAACTGCTATGTGATGTGCGCATTCAACTCACACAGTTGAACCTTCCTTTTGAGAGAGCAGTTTTGAAAGTCTTTTTGTAGTATCTGCGAGTGGATCTTTTAGCGATTTGAGGCGATTTAGATGGAAAAGGAAATGACTTCACATACAAACCAG
>DB38_length_289_mean_cov_4.90311418685
TGTTCTATCTTCCCGTGCTAGGAACAACCACCCCGACACGCCTCGCAGCGGTGGGGAATCCTAAGTGAGGGACGAAAATTCAGACCATCGTATCACTTTTCTGGATCCGAAGTGAGGGATAAATATTCAGACCACAGCAGAGTGTTCTGGAATCCACAGTGAGGGACAAACTTTCAGACCTTCTTTGCAGTGTTCTGGAATCCTACAGAGTGACAAACATTCAGACAATCGTAACAGTGTTCTGGAATCCTGTGTGAAGGAAAAACCTTCAGACTCAAGCAGCAGTGTT
>DB107_length_294_mean_cov_3.95238095238
AAAAAGGCAAGTGGCGCTGGGAACTCAGGGCCCTTCGTCACCTTTCCCCACACAATCCCACTGGCTATACACCCCTCCACAACACAGTCATACCGCACACACACACACACACACACACACACACACACACACACACACACAGAGTCAGGCCAGCCCCACACACCATGGCTAATCTCTCACAACAAGCCCAGCCATGGTTGCACTCACACAATCCAATCATACAGCCGCAACAGAGCCACAAAAAAGCCAACACCCAACCTTATTGTGCTCAAAACCAGGTCACACTGCTCTATA
>DB55_length_686_mean_cov_3.71720116618
GTCAGGAAAGCTGGGTACAGATGTTGGTGGCGCACTTTCTTTGTGATCTATAGGAAGTACTCACCTGTACAGTCTGTTTCCTCACCAGCAAAATAAGGACAGTAATATTTACCTCACAGGGTTAAGGATTAAATGCACAGATATTTGTGCAGCATCCTGAAAGTAATAGGTGCTCAAGAATTTATCCTTATTGTCCTTTTCTTGGAAATATGTGAGGCGCTTTCCTGGGAATTAAGTTGGGAAAGATCTTGTTACTAGGAATGGTGTAGGATAGGTGACACTCTATGTATTGAAAAGGACAAATATTTCTGGGAGTGATGATAGAGTAGTTCTGTGTTCTGAGAACTGATTATTCGGGGACTGCCAGGAAAGAACATTGTACTGAATCTAATTAGGGGTAGATTTCACATGTGTCTTTGGCTCTTTCTCCCTCTTTTCGGTTTCCCTGTCTCACATTTTGGTGTCCTCTGTAAATCCCAAGCCTTTCCTTCTCTTCATTTGTCCCTGTTGCACTTTTCCCTCTTCCTCCTCCTCCTCCCATATTCCTTCCAGTCCTCCCAGCTGACATCAAGCTTAGGGGCCTCAGGATTCTGAACTTGAGCAGAAAACAGCTGTTTGTGCTGCTCAGGCATCCTTGGCTGGGGAAAGGGGAAGGTGGGAAAGAGATGGTTTCATTTTAAGGTCAA
>DB47_length_635_mean_cov_10.3118110236
GGTTCCCCTCCATGTGGACTCCCCTCTTCCTGGGCCAGTGAACGAGGCGAGGCTTCCTCACAGCACTGTGGTCTCAGCATTCCAAGAGTGTGGAAAGGAAAGCTGCAAGGCTTCATGGGCCTCACGGCGGCAGGCACATGCTATCGTTTCTACCACGTTCCGTTGCAAAAAAAAAAGTTGCAGAGCCAGGCCAGAGCCAGGAAACATGGGAGACAGACACCCTTCTACCCTTCTGGAGCATCAAGTGATTTTTGGCCATTTTTAATCTTCAACATTACATATATATATATATATATATATACAAGTTGTTGCAAAAGACATCATTTTGTTTCTTTTTATGGCTGAGTAGTATTCCATGGTGTGTCTATACCACATTTTCCTTATCCACTCTTTGGTCAATGGGTACTTAGGTTGGTTCCCTGTCTTTGCAATTGTGAATTGTGCTGCTATAAACATATATGTGCAAGTGTCTTTTTCATGTAATGACTTCTTTTCCTTTGTGTAGATACCCAGTAGTGGGATTGCTGGACAGAATGGAAGTCCTGCTTTTAGTTCTTTAGGGAATCTCTATACTGTTTTCCATAGTGTCAACCAATCATTTTTGAGGGTGCCCCACACTGCTCAGGTGGTTGTGC
>DB92_length_665_mean_cov_5.23308270677
AAGATTGGGGTAAGTTATTTAATCCTTTTCTCAAAAACCTAAGGGTTTTTTTGGGGATATGCTCAGGTGGCACAGCAAGCCACAAGATAACATGGGCTATCTAACATTATTTCAATTTACATATATATATATATATATATATATATATATATATATATATAAATAATTTTTCAGGCAATGAGACTCTGGCTCTTTCCATGTTTAGTCTATTAGGATTTGTGTTCTCAGGGAGCACTTAGGGCTACTGAGGCCTTGAGTCAATGTTCAGACCCTGGGTTGGGTGCTTACTAATCGCTAAACTCCTAAGCCATAAGCTGACCCAACAAACCTTCCTAAAAACAGAGGAGCAGCCGGGCTCAGTGGCTCACGCCTGTAATCCCAGCACTTTGGGAGGCCGAGGCAGGCGGATCACCTGAGGTCGGGAGTTCAGGACCAGCCTGACCAACATGGAGACACCCAATCTCTACTAAAAATACAAAATTAGCCAGGCAGGGTGGCACATGCCTGTAATCCCAGCTACTTGGGAGGCTGAGGCAGGAAAATCGCTTGAACCTGGGAGGCGGAGGTTGCAGTGAGCAGAGACTGTCCCATTGCACTCTAGCCTGGGTGACAAGAGCGAAACTCCGTCTCAAAAAAAAAGTGTCCATTAATTTTGGCAAATAGCC
>DB37_length_492_mean_cov_5.14430894309
GTAATGACTCTCAATGCCATTCAGGAAACCAGTCCCCAGGTGCCCCAAGTGTGCACGCCACTGGGTGATTTGAACGGGGAAAGCCTGTTCTTAGGCCTCTAGGTGGTAAACACAAGCAGGTCAACATGAGGCAGACATCCCTGTAGGAGTATGTCACTGCCAGCAAAAAGAAACACACGAAATAGCAGAAAATAAACAACTGCTCCTGGCCCAGGCTGGTAAGAAAGGCAACTATCGGCCGGGGGCGGTGGCTGACGCCTGTAATCCCAACACTTGGGAGGACAAGGAGGGTGGAACACCTGAGATCAGGGGTTCAAGACCATCCTGGGCAACATGGTGAAACCCCATCTGATTTAGAACTTTTTTTTTTTTTTAAACACAGAGTCTTGCTCTGTCACCCAGGCTGGAGTGCAGTGGCGCAATCTTGGCTCACTGCAACCTCCGCCTCCTGGGTTCAAATGATTCTCCTGCCTCAACTTCCTGAATAGCTGG
>DB113_length_511_mean_cov_6.16438356164
ATTTTTTTTGTATTTTTAGTAGACGGGGTTTCACTGTGTTAGCAAGGATGGTCTCAATCTCCTGACCTCATGATCCACCCGCCTCGGCCTCCCCGTGTTGGGATTACAGGCGTGAGCCACCGCGCCCGGCCTATTCTTTACTTTCTAAATTGAAAAACTCAGCCAGGCATAGTGGCTCAATCTTGCAGTATCACCTCCTCTAGGAACTATTCCCTAACCCTGACTACAAGCTGAATCAGAAGGCTCCTCTAGGTCCACACAGCTCCTGGATTCCCTTCTGCCTCAGTACTGATAGCACTAGCTTGTTATATATATTCCTTTTAACCCTCACAACAACTCTGTAAGGTCAGGATTATGACCCCCCCTTATATTTTATTTTATTTTTTGAGACAAGGTCTCATTCTGTCACTCAGGCTGGAGTGCAGTAACTCAGTCCTGACTCACTGCAGCCTTGACCTCCTGGGCTCAAGCGATTCTCTAGCCTCAGCCTCTTGTGTAGCTAGGACTATAG
>DB99_length_343_mean_cov_8.74635568513
TCAGGATGATGCTGGCCTCATAAAATGAGTTAGGGAGGATTCCCTCTTTTTCTATTGATTGGAATAGTTTCAGAAGGAATGGTACCAGCTCCTCCTTGTACCTCTGCTAGAATTCAGTTGTGAATCCATCTGGTCCTGGACTTTTTTTGGTTGGTAAGCTATTAATTATTGCCTCAATTTTAGAGCCTGTTATTGGTCTATTCAGAGATTCAACTTCTCCTGGGTTAGTCTTGGAAGGGTGTATGTGTTGAGGAATTTATCCATTTCTTCTAGATTTTCTAGTTTATTTGCGTAGAGGTGTTTATAGTATTCTCTGATGGTAGTTTGTATTTCTGTGGGATCG
>DB76_length_277_mean_cov_24.1516245487
GTAGGCGAATGCTGCTGCTGCTCTTGTTGCTGTTGTTGTTGTTGTTGTTGTCGTCGTTGCTGTTGTCGTTGTCGTTGTTGTTGTCGTTGTCGTTGTTTTCAAAGTATACCCCGGCCACCGTTTATGGGATCAAAAGCATTATAAAATATGTGTGATTATTTCTTGAGCACGCCCTTCCTCCCCCTCTCTCTGTCTCTCTGTCTGTCTCTGTCTCTCTCTTTCTCTGTCTGTCTTCTCTCTCTCTCTCTCTCTGTGTCTCTCTCTCTCTGCCTGTCTG
>DB79_length_572_mean_cov_14.1993006993
AAGGTGGTGTTTTCGTGGCGGTCGTAAAAAAAAACCTAGTGTTATTGAAGCCACTGAGTTTCAGGATCATTGTTAGTGCAGCATAACCTAGACTTACCCTGACTGATACAGTTATTCTTTAAAAATGAACCTTTCAAAAACACCCATCTTCTCTAAGCTTTTATGGTATTTATGAAAACATCTCACACTCCCAATGCAGCCTATGTTTTCTTAACTAGTGTTCTAGGCAGTTCAGTTGTTATTTGTTTGTTTATAATGAGCTTGCCATTCAGGAGGGGTTTTTAGGTGCTCTGCATCCTGATCTCGTGATCTGCCTGTCTTGGCCTCCCAAAGTGCTGGGATTACAGGTGTGAGCCACCACGCCCAGCGTATTTGGGTTGTTTCTAATTAATAAAAAATTTTTTTATTTGAGACAGAGTTTCGCTCTTCTTGCCCAAGCTGGAGTGCAATGGTGTGATCTTGGCTCACTGCAACCTCTGCCTCCTGGTTCAAGCAATTCTCCTGCCTCAGCCTCCCAAGTAGCTGGGATTACAGGCATGCGCCACCACACCTGAATAATTTTATATTTTTAG
>DB93_length_343_mean_cov_3.0612244898
TATCCAAATCTTGCATAAGCTTAAAGAAAGCCAATTCATTGAACAACACTTCAGATATCTCTACAAGAAGATCTTCTCCACAGTCTTTCAGTTTTCTGCCAGCAAATTTTGCCAGTGAATCCTATTCAAAGATAAACCAAATAATTTTTAAAGACAGTAAACTTCAATTATAAAATACTATTACTTTTAAGTACTGAAAAACTTAAAACTAATGTTTATGATTACTAAAGAAAGATAGGTTGTTAGTATTACTAAAGAATACTGCTATATTACTAAGTGGGAATGTTGCTAGTCCTGCTTAAAGAGTAAACACAAGGGAAGAACATATATGGTCATCTATATT
>DB48_length_591_mean_cov_6.26734348562
TGTATTTTTACGTTAAGATGAACCAAAATTATTAGACTTATTTAAGATGTACAGGCATCAGAAAAAAGAAGCACATAATGCTTTTGGTGCGATGGCACTCACTGTGAACATGTGTAACCACATATTAATATGCAATATTGTTTCCAATACTTTCTAATACAGTTTTTTATAATGTTGTGTGTGGTGATTGTTCAGGTCGAATCTGTTGTATCCAGTACAGCTTTAGGTCTTCAGCTGCCCTTCTGGCGAGTACATGCACAGGATTGTAAATGAGAAATGCAGTCATATTTCCAGTCTGCCTCTATGATGATGTTAAATTATTGCTGTTTAGCTGTGAACAAGGGATGTACCACTGGAGGAATAGAGTATCCTTTTGTACACATTTTGAAATGCTTCTTCTGTAGTGATAGAACAAATAAATGCAACGAATACTCTGTCTGCCCTATTTTTAGAGGCAGGGCTGCATTGGGAGCATCCAGAACTGCTACCTTCCTAGATGTTTCCCCAGACCGCTGGCTGAGATTCCCTCACCTGTCGCTTCCTAGAATCCCCTTCTCCAAACGATTAGTCTAAATTTTCAGAGAGAAATAG
>DB111_length_650_mean_cov_8.53846153846
CCTGATATATATTTCAGGAAAATATAACAAAGAATCAATTTTGTAGAATTCAGTTAGCTAGGGGTTAAATTCTACCCTAGCAACAGAAACTTTACAGCTGCTGTCAGAAACAGTAATTACTCTGGTCAATATTCTCTAAGAAACTCCAGCTGTCTTATCAAGCTTGCTTTGTCAGAAAGACTCCTTTCCTGTTAGGGGCATCAGTTGTAGAATAACCATGATGGTGCCAATGAAAGAGTTGAAAAAAATGTTTTAGAAGCCATAATGTGGCATATATATATATAAATTTAAAGTTCTGATAATATCTACTAGAGCTAATTATTACCATCCTCATTTTACCTAAAATAAAACTTCAACTTTTTAACCTGAGTTAATTTCCATGATCGATGCTTAAATACTTTTTTAGCATCGTCCTATGCCATGCTTAGACACTGAGACCTTTTTTAATTCTCAGACTTACCAAGCCTGTTCTTAACTTAGGCACTTTGAGCTAGATGTTTTTGGGGTTTTCTTTCTCACATTATTGTTCCCTCTGTCCATGTTGCCATCTCCTGATCTTTGTATAGCTGGCTCCTGCTTACAATTACAATTTCATCTTAAATGCCTCATCTCCCAAGGGGTCTCACTTGATCATCATACATAAGGTTGTC
>DB74_length_446_mean_cov_11.8094170404
ATCTACACATAGAGGCACACTCTTTCCCTACACGACGCTCTTCCGATCTAATTAGCTGGGTGTGGTGGCAGGCATCTGTAATCCCAGCTACTCCGGAGGTTGAGGCAGGAGAATTACTTGAATCCGGAGATGGAAGTTGCAGTGAGCCGAGATAGCACCACTGCAGTCCAGCCTGGGGGACAAGAGCAAAACTCCGTCTTAAAAAAAAAAGAAACCCAGACATATAATCAAAGGTTTTTTTTTTGTATTTTTTAGTAGAGATGGGGTTTCACCGTGTTAGCCAGGATGGTCTCCATCTCCTGACCTCGTGATCCACCCGCCTCGGCCTCCCAAAGTGCTGGGATTACAGGCATGAGCCACCGTGCCCAGCCACATCCAATTGTTTCTTCATCCCAAAGGATAGAAACAGCTGCTAGTCTCTGGGTGTCTCCATTTCCCTTGTTCTC
>DB53_length_530_mean_cov_14.9924528302
CCCATTTGACAATTTTTGCTGTTGTCGCTATTGCTTTTGGCATCTTGGTCATGAAATCGTCACCCATTCCTATGGCCAGGATGGTATCACCTAGGTTGTCTTCGAGGGTTTTTGTAGTCTTGGATTTTACATTTAAGTCTTTAATCCATCTTGAGTTGATTTTTGTATATAGTATAAGGAAGGGGTCAAGTTTCAATCTTCTCCATATGGCTAGCCAGTTATCCCAGCACCATTTACTGAATAGGAAATCCTTTCCCCATTGCTTGTTCTTGTCAATTTTGTCAAAGATCAGATAGTTAAAGATGTGCAGCTAGCTTGCTTGCCTGCCTGCCTGCCTGCCTTCCTTCCTTCCTTCCTTTCCTTTCCTTCCTTTCTTTTTCCTTTCTTTTCCTTTCTCTTTCTCTCTCTCTCTCTCTCTCTCTCTCTGTCTCTTTCCTTTCTTTCTTTCTTTCTTTCCTTCCTTCCTTCCTTCCTTCCTTCCTTCCTTCCTTCCTTCCTTCCTTCCTTCGTTCCTTCTTTCCTTCTTTCCT
>DB72_length_501_mean_cov_8.84431137725
CACAGGGTTAAACCTTTCTTTACAGAGAGCAGATGTGGAACATTCTTGCCGCGGAATGTGCTAGAGCAGATCTCAAACGCTTCGAGGCCAAGGGTGGAAAAGGATATATCTTCGTATTAGAACGAGAGAAAATCATTCTCAGAAAACACTTTGTAATGTGTGCGTTCAACTCACAGAGTTTAACCTTTCTTTTAATCGAGCAGTTTGGAAACACTCTCTTTGTAATGTCTGCAAGTGGATAATTGGCCCTCTTTGAGCCCTTCGTTGGAAACGGGATTTCCTCATATAATGCTAGACAGAAGAATTCTCAGTAACTTCTTTGTGCTGTGTGTATTCAACTCATAGAGTTGAACTTTCCTTTAGAAGAGCAGATGTTAAACACCCTTTTTGTGGAATTTGCAGCTGGAGATTTCAAGCGCTTTGAGGCCTACGGTAGAAAAGGAAACATCTTCTTATAAAATCTAGACAGAATCATTCACAGAAACTTCTTTTTGATGTGTG
>DB50_length_270_mean_cov_3.35555555556
ACTTATATATTTTAATGTTTTGTTTTTTGGGACCCAGCCAGATCTGCTGTTAGAGGAGAATTCTTCTGTCCTAGCTGTGTCTCTGTGATCTGTGGATGAGGGTAGGAAAGCACCACTCAGTCAATTGGGGTGTACAAAATGGAGTTTGAGAAGGTAAGTGATGTTTTCTCCATGCTTTCTGTTCAAAATTAAGTGCAATTAAATGCTTTTTTTTTTTTGTTTTGGTGTTTCACCCTGTTTCCCAGGCTGGAGTGTAATGTGTAATGTTGG
>DB79_length_376_mean_cov_15.710106383
TCTCCTCAAGATATCATTAAGAATAAGATCTTACCTGCATTTGTTTCTCAGTCCTCTGGTGTCAAGTCCTTCTCCTTGAACCATTCAGTACATAGGAAAACCTGTTGAGCTATTCCAAAGACATGAAGCCTGGAGACCCCCTTCCCATTCCCACCCTTAGAAGGGGCTCAAGGGATGTGCTTGATCACTGATTCTTTTTCCTGATGTTACCTACACCCCTTGCCTGGGCAACACGGTGAAACCCCCTCTCTACTAAAATACAAAAAATTAGGCCGGGCGCGGTGGCTCACGCCTGTAATCCCAGCACTTTGGGAGGCCGAGGCGGGCGGATCACGAGGTCAGGAGATGGAGACCATCCTGGCTAACATGGTGAAAC
>DB51_length_333_mean_cov_5.40540540541
GAATTCTCTATCATCCACGGAAGTTTTTTTCCTCTCCCTTGATCTAGTCAGTCATGTAGACTGTGAAGTATCCATCTCTAATAGAATGCTGGTAGTTATCCACCATGGTGCTGTTATATAGCCTATAAAGTGCTTTTTTCCCTTCAACTCAAGGATATAATTGTATTAATAGGAAAATAATGCAAGAACATCTTGAGCAACAGCGTGTTCAAGGGCTTCATGCTGGATCTTATTTCTGGTTATAGAAACTCACTTTCACATAGACTATTTTGACAGTCATCAAATTGTAATTCAGATAAGCTATCAATACACGTATTTTTAGAGTGACTCTTT
>DB107_length_288_mean_cov_6.77083333333
GGAGTTCACTCATGATTTGGCTCTCTGTTTGTCTCTTGTTGGTGTATAGGAATGCTTGTGATTTTTGTACATTGATTTTGTATCCTGAGACTTTGCTGAAGTTGCTTATCAGCTGAAGGAGATTTTGGGCTGAGACGCTGGGGTTTTCTAGATAAACAATCGTGTCGTCTGCAAACAGGGACAATTTGACTTCCTCTTTTCCTAATTGAATACCCTTTATTTCCTTCTCCTGCCTCATTGCCCTGGCCAGAACTTCCAACACTATGTTGAATAGGAGCGGTGAGAGAG
>DB101_length_277_mean_cov_2.16606498195
TGGTATGTTTGTGTGTATGTGGTGTCTATGTACAGTGTGAAGTGTGTGTGTAGTGTGTGGTATGTATGGTGCATGGTGTATGTGGTGTGTGTTTGGGGGATTGTATTTTGTATGGGGGGTATATGTGTACAGTGTGGCGTGTGTATGTGTGTGTGGTGTGGGGTATGTATATGTGGTATGTAGTGGGTAGTGTGTATGGTATGGTATCTATGTGTATGTGTATGTGGTATGTCTGTGTGTGTGGTATGTTTGTATGGTGTGTGGTGTATGTGGCGTG
>DB54_length_299_mean_cov_2.50836120401
ACAATTCAACACTCTTAAGGAAAAGAATTTTCAAACCATAATTTCATATCCAGCCAAACTAAGCTTCATAAGTGAAGGAAAAATAAAATCCTTTACTGACAAGGAAATGCTGAGAGATTTTGTCACCACCAGGCCTGCCTTACAAGAGCTCCTGAACGAAGCACTAAACATGGAAAGGAACAACCGGTGCCAGCCACTTCCAAAACATGCCAAATTATAAAGACCATTGATGCTATAAAGAAACTGCATCAATCAATGGGCAAAATAATCAGCTAACATCATAATGACAGGATCAAATT
>DB68_length_560_mean_cov_7.91607142857
AATCAGGGAAATGCAAATCAAACTACAATGAAATACTACTTCATTTAGAATGGCTATTAACAACAAGATAACTGTTAGCGAGGATGTGGAGAGAAGAGAACCTTTACATACTTTCAGTGGGAATGTAAATTAGTACAGCCATTATGGAAAATAGTATAGAAGTTCCTTGAAAAATTAAAAATATAACTACCATGTGATCCAGCAATCTCACTACTAGGCATTTATCCAAAGGGAATAAAATCAGTATGTCAGAGGGATATCTTCACTCCTGTTTATTGCAGCACTATTTGCAATAGCCAAGATATGCAATCAACCTAAGTGTCCATCAAAGGATAAATGGATAAGAAAATGTTGTGTATATGCACAGTAGAATACTATTCAGTCAGAAAAACATAATGAAATCCTGAGGTTGGGCATAGTGGCTCATGCCTGTAATCCCAGTACTTTGGGAGGCTGAGGCAGGAGGATCACCTTAGGTCAAGAGTTCGAGGCCTGGCCAACATGGCGAAACCCTGTCTCTACCAAAAATACAAAAATTAGCTGGGCATGGTGGTAGGCAC
>DB50_length_335_mean_cov_4.31641791045
TGACTTCCATTTGTGAAAGTAGAAGACTAATATCATGGCTGTTTTCTATGCTTACAAGAAAGGAAACCCACAAAATGGAAGGATCCTTCCAATAAAAAGCACGCCAACTCACCCAGTGCATCTGTATGGGATAAAAGGATGAGACGTAAACCCTTGGTCCATGTACATCTCACCTTCCTCCAGTGAAACCTCATCCTAAACCTGTAATATATGATGTTGTAGAATTTATCTCTGACCCTAGCATGTAACAGTAGGACTGGGCAGAACCCACCTTGCATTGTACAAGTATCTAGACTCTATCTGGACAGCCATGTGCCCAGCTACATCTATTTCCA
>DB116_length_784_mean_cov_26.3290816327
GCCCGACCGACCCAGCCCTTAGAGCCAATCCTTATCCCGAAGTTACGGATCCGGCTTGCCGACTTCCCTTACCTACATTGTTCCAACATGCCAGAGGCTGTTCACCTTGGAGACCTGCTGCGGATATGGGTACGGCCCGGCGCGAGATTTACACCCTCTCCCCCGGATTTTCAAGGGCCAGCGAGAGCTCACCGGACGCCGCCGGAACCGCGACGCTTTCCAAGGCACGGGCCCCTCTCTCGGGGCGAACCCATTCCAGGGCGCCCTGCCCTTCACAAAGAAAAGAGAACTCTCCCCGGGGCTCCCGCCGGCTTCTCCGGGATCGGTCGCGTTACCGCACTGGACGCCTCGCGGCGCCCATCTCCGCCACTCCGGATTCGGGGATCTGAACCCGACTCCCTTTCGATCGGCCGAGGGCAACGGAGGCCATCGCCCGTCCCTTCGGAACGGCGCTCGCCCATCTCTCAGGACCGACTGACCCATGTTCAACTGCTGTTCACATGGAACCCTTCTCCACTTCGGCCTTCAAAGTTCTCGTTTGAATATTTGCTACTACCACCAAGATCTGCACCTGCGGCGGCTCCACCCGGGCCCGCGCCCTAGGCTTCAAGGCTCACCGCAGCGGCCCTCCTACTCGTCGCGGCGTAGCGTCCGCGGGGCTCCGGGGGCGGGGAGCGGGGCGTGGGCGGGAGGAGGGGAGGAGGCGTGGGGGGGGCGGGGGAAGGACCCCACACCCCCGCCGCCGCCGCCGCCGCTCCCGTCCACTCTCGACTGCCGGCGACGG
>DB86_length_451_mean_cov_7.24168514412
TATTGGCAGCCCCTAGGAAGAGAGAAGCTCGCCTCACATGAGCACAGAACTACTCTTCTTTCCTTGTCTTCCCACGTCCCATTGTGTCCTTTCCAGGGGACTATGAGCCCCAGGATGGAATTGTGCAACTGGTGCCATTGATGTCCTTAGGAAATCGGAACCCGTTTCTGGAATTCTTGACAGTGAGTGGCAGAATTCCAGTGGGCAGAGACCCAGGAACCTGGGGCCCCAGTGAAGTCACCTGTGTGTCTTGAAGTCAGGAGTTTGAGACTAGCCTGGCCAACATGGTGAAACCCTGTCTTTACTAAAAATACAAAAATTAGCCGGGTCTGGTGGCAGGCACCTGTAGTCCCAGCTACTCAGGAGGCTGAGGGAGGCAAATCACTGGACCACAGGAGGCAGAAGTTGCGGTGAGCCCAGACGGTGCCCCTGCACCCTAGCCTGGGCAACA
>DB69_length_842_mean_cov_22.5023752969
CACATGTATGTTTATTGCAGCACTATTCACAATAGCAAAGACTTGGAACCAACCCAAATGTCCATCAATGATAGAACTGATTAAGAAAATGCAGCACGTATACACCATGGAATAGTGTAGAGACAGGGTTTCACCGTGTTAGCCAGGATGGTCTCGATCTCCTGACCCTGTGATCCCCCCACCCTGGCCTCCCAAAGTGCTGGGATTACAGGCGTGAGCCACTGTGCCTGGCTCGTCTTCTTTTGAGAAGTGTCTGCTTATGTCCCTTGTCAATGTTTTAATGGGGTTGTTTTCCTAATGTCCAACATCACTAATCATCAGAGAAATGCAAGTCAATGAGAGATACCATCTCATATTAGTCAGAATGGCTACTATTAAAAAGTAAAAAAATGACAAATTCTGGTTAGACTTCAGAGAAAATGAAATGCTTATACACTGTTGGTGAGAATGTAAATTAGTTCAGCCACTGTGAAAAGCAGTTTGGAGATTTTTCAAAGAATTTAAAACAGAAGTGCCATTCAACCAGCAATTCCATTACTGAGTATATATCCAAAAGAAAATTAAGAATTCCACAAAAAAGAAACCCCACATGCACTTGTATATGAGTCATATTCTATTCACAATAGGGAAGGCATGGAATTAACTTAATGTGTGCATAGTGTTTTATGGCGTATATGTGGCACATATTTCTATCCACACACACACACACACACACACACACACACACATAGAAGAAAAACTGGCTTTCTAAAAATTGATGCTCCAATTGCATGCTATTGTTGGATTGATCATGTTTCTGGAGGGTCTCTGGAGTGACAATCTTCCAATAGCATCAGGATAGG
>DB79_length_475_mean_cov_21.0315789474
TAGAGATGGATGGTGGTGATGTTGCACAACAATGTGAATGTACTTAATGCCACTGAACTGCACACTTAAAAGGCTAAGATAGTGAATTTTATGTTAGGTATATTTTACCAAAATTTAGAACTTTTAAAAAGGAAAATATCATCTACTGGTCTTTAGAGTACAGACTTCAGAAGCCCAACATAAAATCATGCAGACCTGTAGGAAGCTGTTGCCTATGTCCAGCCCCAGACATGATAGTAGCTTGCACTATTAGTATCGTTTGGCCTGGAAGCATTTCAAATTAGGAAGTGGGCTATTAAGGGAAATAGTTGTTCCTACTAATGCCACGTAGACAAGTTCTATGGCAGGGCTTTGCGCTAGCAATCACAGGTAAAATGACACGAGTGTATTATTTTAGCTAGCACAGATTGTAGACAGATTCTCCCTAATATGTTAGAAAGGCCTCCTTATAATCTCATGATAGAATCATTCACTT
>DB51_length_318_mean_cov_6.00628930818
CATAGGAAGCGCCAACAGTGAGGCTGGAAGTGCCCATAAGAAGCAGATTAAAAGTCATGACATTGCAAAAAAGAGCTGAATTGGTTAACATGTGTGGACTGTAGATTGAGGTCTGTAGCTGCAGTTACTGCCATCTTAGACGATTCATCTTGTAAACAGACAATGTAAACTTATAGTATGGAATACAGTACTGTAAATATATTTTCTCTTCCTCATGATTTCTTAATAACATTTTCTTTCTCTAGCTTATTTTATTGAAGGAATACAGTATAGAATACTCATACAAAATACGTGTTACTCAACTGTGTTATCAGTAAG
>DB111_length_450_mean_cov_5.33333333333
AAAGAAAGTCAGGATCAAAATGCAGAGATAAAATTTGAGCTCTTGAGGGCTCAGGAAAAAAGCTATTGCTCTAACATCAGAGTGGCTCTAACCTCTGCTGGATGTCTGTTGGACATCAATTAGAAGACTATTTCCTTCTAAACTTTGCAATTATCATACCTTTTGACTATAAACTATTTCATCTTAATTTGAGAAACAACAATTGCATAATAGTAAAAAAGATGGTGTGAAATTAAATCAACTCTTTCATGAGAAAGCTGTTGATATGTAATTTTATTTACAACCTCTTGTATATATAATGAATTGTTATATGTGTTCACTAAGAACTGAATATGAACAATTAAGATTGTTGTCAATTCCCTGGTCATTTGATGCAGACACTGCCTTCACTGTAATTTAAAAAAATATTCAGTAACTTCTCATTCATTCCATTCAATGTACTTNATACTT
>DB57_length_276_mean_cov_38.9456521739
ACTTTTATGTTGTTTCTCATGTTTTCCGTAGGTAGGTATGTGTGTGTGTGTGTGTGTGTGTGTGTGTGTGTGTGTGTATCTATGTATGTACGTATGTATGTATGTATGTGAGTGAGATGGGTTTCGGGGTTCTATCATGTTGCCCACGCTGGTCTCGAACTCCTGTCCTCAAGCAATCCGCCTGCCTGCCTCGGCCGCCCACACTGCTGCTATTACAGGCGTGAGACGCTGCGCCTGGCTCCTTCTACATTTGCCTGCCTGCCTGCCTGCCTGCCT
>DB57_length_309_mean_cov_9.38834951456
ACAGAGCCTTGGCCACGTTCAAATAGCTGATAAGAAGCAGAGTCAAGATAAGGGTCTAAGTTTTTCTTATTCTAGAGCCCATACATTAAGCCACCTTTCCAGAAACTTCCATTTCCAGGTGTGTCTCCTTCCATTTCAGGTGTGACCTTAGATATGTGTGTAGTAAATAATTTAATGTCGCCTAAAGAGAGGACTGGACTTTGCGCTTCACTCTTGAGAGGCAATTTCTAAGCTCTTGGAATGTCCCACCTGATAAAAGTTTTCCTGGGGGCTTTGGGCCACACCAGAAGGTCTCCCCTTGTGATGTAT
>DB107_length_486_mean_cov_4.93827160494
CATTGTAGGGTATGGGGAGGGGGAAAGGAGCTGCATGGGGTACAGTGGTGGCCCAGGCTGGCAGTCAATAGAGGCACAAACTCTCGCCTGTGCTCCACTGCATTCCTGGCCCAGGCCTTTATAAACATATACGGGTTCCATAAAAGCGTACGACATTAAAACGCACTGGAGTGCCAGATGGCTAATAGCTTCCTAATATCCACTTTCTCCCTCCAAAAGAATGGAACCCCAATATTTAGCTGGGCATATTAATGGAGCCCGTACTTCCAGGCACCATACGGAGCTCCTGTGGCTGCTCCGGCTGTTGTGAGGCTGCTCTGTGGCCACCATGCCTTCCTCGGCCAGTGGCAGCCGTGAGAGTGAACGGGCCTTGGACTTGGTGTCAGCAGGCCTGGACTGGGGTCCACGTTGCCCCATGTGTTTATTGTGTGACCCTCGGCTTCCCCAGCTGTCAAGTGGAGATAAAATGGGGACTGTCGCCTTGGG
>DB73_length_525_mean_cov_9.24761904762
GTCTCTAACCAACTGGTTATTTCTCCTTTTCTGCCCAAGACTAATGCCCTTCCAGATGAGGATCTTCACCTCAGTCATCACATCCTCTCTCCCAGTGCTTCATCTCTCCCCTGCATTTTATTTAATTTTATTTTTTTGAGACGGAGTTTCACTCTTGTTGTCAAGGCTGGAGTGCAATGATGTGATCTCAGCTCACTACAACCTCCACCTCCTGGGTTCAGAGGAGAGGATTGTGGAAACTACAATTCAAGATGAGATTTGGGTGGGGATACAGCTAAGCCCTATTAGGTGTAGTGGTGTGCACCTGCACACCACTGAGGTGGGAGGATCACTTGAGCCAGGGGGATGGAGGTTGCAATGAGCTGAGATCTCACCACTGCACTCCACTCCAACCTGGGTGACGCAGCAAGATCCTGTCTCAAAAACAAAAAACTAAATGATATTCTGTTATGTGTGTGTGTTTATATACACCCCTTTTTTTGTTTGTTTTTTAGATGGAGTCTCTCTGTAGCCCAGGCTGGAGTG
>DB44_length_658_mean_cov_31.2477203647
CGAGGGCGTCGATTCCCGTTCGCGCGCCCGCGACCTCCACCGGCCTCGGCCCGCGGTGGAGCTGGGACCACGCGGAACTCCCTCTCCTACATTTTTTTCAGCCCCACTGCGAGTTTGCGTCCGCGGGACTTTTAAGAGGGAGTCACTGCTGCCGTCAGCCAGTAATGCTTCCTCCTTTTTTGCTTTTTGGTTTTGCCTTGCGTTTTCTTTCTTTCTTTCTTTCTTTCTTTCTTTCTTTCTTTCTTTCTTTCTTTCTTTCTTTCTCTCTCTCTCTCTCTCTCTGTCTCTCTCCCCTCCCTCCCTCCTTGGTGCCTTCTCGGCTCGCTGCTGCTGCTGCCTCTGCCTCCACGGTTCAAGCAAACAGCAAGTTTTCTATTTCGAGTAAAGACGTAATTTCACCATTTTGGCCGGGCTGGTCTCGAACTCCCGACCTAGTGATCCGCCCGCCTCGGCCTCCCAAAGACTGCTGGGAGTACAGATGTGAGCCACCATGCCCGGCCGATTCCTTCCTTTTTTCAATCTTATTTTCTGAACGCTGCCGTGTATGAACATACATCTACACATACACACACACACACACACACACACACACACACACACACACACACACACACACACACACACACACCCAAACACAATAATATGATATGATTAGTGA
>DB49_length_324_mean_cov_5.55555555556
GGCCAAATCCATCCTCCCTCTAGTTCCCACAGCCATTTGTACACATCTCTCTTATGGTTCCAACCATATTCATTACCCAAGTTTTGGGGAAAGTCCATTGAGGATGAATGGGGATGGTGGTAAAATCCAACCAGATTAGTCTTAACTGCTGTGGCCGTCACACAAGTACCCTGGGATCCTTCCAGATTGAACTCAAACTCAGTTTGGTTAGGGTCTTCCGGTGTTTTTGTTACAGTATGCAGAAGGTGACAGCGAATACCCTTTTCAGAGTATTCTTCTCTGGGGTCATGTGGGAGGTGTGCGGTGTTGGAAATGGTTATATTT
>DB71_length_301_mean_cov_2.49169435216
GAGAGCGGAGTAGGGGTGGGTGTGGCACCTTGGGAGGCTCAGCGCGTGCTGCAGAAAACAGGATGTGGCCAGCAGGTCGGGAGGCCTTGGTACTTGGCCTGCGACCGCGGTCGGCTGAGGAGGAGTTGCAGCTTACATCCCAGTGAGCTGTGGGGATCATAGACAGTCTGCTGCTTGTTTGGAACTCCAGTGGGTTGAATAGAGTTCCTGGATTTCAATATTTTATTCCACTGTCTCCCAACATGAAGATTTAAGGCTTGACGCTACTTCTTGCTACCTAAATCTGAGATTTCTGATTTGA
>DB114_length_606_mean_cov_10.8910891089
CATCAGTAGCAAGAGGAGGCAGGTGACACTACACATCTTCACCTGGAAACCCTTTTCTCCAACTGGCTGAAGTGGACCCGGGCTCCTGGAAGTAGTCCTAGTGAGGGAGGCAAGTGTGGGTCTTCTATATATACATCCAGGTGAGGGGGGAATTCACATTCAGCAGTCTCAAGAGCGACTGTTAGCTTCACACACCTTCTCATGGCCCCCGTGTTCCCTATAGAAGGAAGGTGGGTGTTAGTAGGATCTGCGAAGTCCACAAAGTCCCATCACTCTATTTCATACCTTCCCCACAAAGGAAGGGTCATTACCCAGTTTCATCCAGAGAGACGCCACAAGGGGTCTCACACATGGAGGAAAGGGCTGGGTAGGGGAAAAACCTTCAGGTTTAGGGCCAACCTTCCTCCCTCATCCCCAAATATTGGATGCTACCACACCTGCAGAAGACAAAAATGTACCAATACGTAGTGCACTCCCAACGCTCGAATATGAAGAAGGACAGGGCCACGGATGCACTACAGTGAGCCCCAATGGCTTGGGAAGGCACGAGATTAAGGAAAGTCTTTGGATCGACAGACAGTGATGGGTCAGAAAAGGCCAGTGGTG
>DB97_length_274_mean_cov_8.21532846715
TAACAGTGCAGAGATATGTCAAAATGCCCCTGTAGGCAGAGCCTACACAAGTGTTACATCACTTAGGTGATCAGTGCAGAGATATGTCACAATACCCCCTGTAAGCAGAGCCTAGACAAGAGTTACATCACCCGGGTGATCCGTGCAGATTGGTGTCACAACGCCCTCTGTAGGTGGAGAGTAGAAAAGAGTTACATCTCCTGGGTGATCACTGCTGAAATATGTCACAATGTCCCCTGTAGGCAGAGCATAGAGAAGAGTTGCATCACCTGGG
>DB48_length_853_mean_cov_28.1043376319
AGGAACAAACTCTTGGTCAAAAAGATTAATATCATAGGATCTCTAGCCAAATTCACCCTTAATAAATAAGTCCAGAGAGTAATTAAAAAAAAAAAACAAGAAAACATGGGGACCAGGTAGGATTAGGATGAAGGGCAGAGGGTTCTAGAACTATTTTTCTTTTGAAGCCTCTTCCATTAGTGAGGATGTCTCCTTCATATTTATTTTTGGTGCTAGGTTTCATAGTGCTCAACACATAGACCTGGGCTGGAGGCTGTGGAGAAAGGGCAGAGACCACATGCAGCTGTTTATCCCAAAAGTCAGTTTCCAAGAGCCGGCCTAACCCTGAAGGTGGATGGTTCAAAATATCTCATTTTTATGAGAAATAAAGGTTCAAGACAAATAGATGGGAATTAATTAAACCAAAAAGCTTATGCCAGCAAAAGAAATAATCAGCAGAGTAAACAGACAATTTGCAGCAACCTAGGTGAAACTGGAGACCATTATTCCAAGTGAAGTAACTCAGGAATGGAAAACCAAACATTGTATGTTCTTACTCATAAGTGGGAGCTAAGCTGTGAGGATACAGAGGAATAAGAATTTTACAATGGACTTTGGGGACACAGGGGGAAGGGTGGGAGGGAGGTGAGGGATAAAAGACTGTACATTGGGAGGAATGTACACCGCTCAGGTGACTAGTGCACCAAAATCTCAGAAATCACCACTAAAGAACTTATTCATGTAACCAAACACCACCTGTTCCCCAAAAACCTATTGAAATAAATAAAAGTAATAAAAATAAAAATAATTTTAAAAAACAAATACAGTCATACATCACTTAACAACTAAGATGTGCTCTGAGAAATGCATCATT
>DB53_length_480_mean_cov_5.56458333333
AACCTAAGTTTAGTTTTGACTATCTTTTTCTTAATAGCTTTGGGTAAATAATTTATTGTTTCTATCTTAAACAATGGTCCCTTGCCTTTGCATAACTTTCAGTACATAAGTTTGAATGTAATTTATAAAATTGAGATGGTTATTAATAAGAATAAAGAGATAAGGTGTTTTCTCAGAAAGCATGCATAATTAATATTATTGCCTTAATGATTAAATTGTACTTAATGAACCATATTCTGCCAGAGTCTGAAGTAGTCCCTTGTCTCTGTTACCCATGCTGTAGTGCAGTGGTGTGATCTTGGCTTACGGCAACCTCCGCCTCCCAGGTTCAAGTGATTCTCTCTCCTCAGCCTCCTAAGTAGCTGGGATTACAGATGCGTGCCACTACAGCCCTGCTAATTTTTGTATTTTTAGTAGAGACAGGGTTTCACCATGTTGGCCAGGTTGGTCTCAAACTCAGGTGATTGGCCTGCCTTGGCC
>DB81_length_243_mean_cov_1.9012345679
CATGTGTGGTAGAGGTGGTGTGTGTGTGTGTGTGTGGTAGAGGTGGGGTGTGGGGGGGGGGGGGGGGGGGTGTGTGGGGGGGGGGGGGGGGGGGTAGGGGAGGGTGGGGGTGGGGGGGGGGGCGGGAGGGGGGGAGGGGGGGGGGGGGGGGGGGGCAGGAGAGGAACAAGCGGCGCAGACGGAGAAAAGTAGAGAGCATAAAGCAGAGGGGGTGGGGCGCTGTCCTGGGGGCAGGGGGGGGGA
>DB73_length_601_mean_cov_8.70549084859
TTTTTTGTTTTTGTTTTTGTTTTTCTTCAAAATTTTTCATAGTCAGCTACAAAAGTATCTCAAATACCACATTATAGAAAAAAAAACAAAAAAACACTTTCTGGTTTCATCAAATCCTTTTTACTCTTTGAAGAGTGTGATTTGGGGAAAAAAAAAACTCTATCAAGGACTATTTGTTGAATGAGTGGTCCCTTCTAATTATTTATATTCTTAATCACCCCACAGTGAGCTTTTGGAGGAAGGTGGCCCTGTCATCTCTGGGTCTTTCTCAAAAGTGAGAAAAAGTGATAAAATACTTTTGTATTATATATATAATGAGAAAATTGAATCTATTATTTTTTTCAAATACAGAAAAGCACAAAGAAGAAAAAAAGATGAAATCATAATCCTACCCTTCTCACCTTTTTTATGCATTACTAGTTTTTAAACTTGGGAAATACATAGCCATTCCCAAGAAAACATTTCTAAGCTCAAGGGCCCTAAGCTTAAAGGGATTCAAAAAACTAATCTAATATTAGCTATTATTAGTAGTAATACTATTAGTTATTGATAGTAATATATAATCCAGTTGCTGCTAGATCAAGATTTTATTGACTATGCT
>DB90_length_285_mean_cov_34.1614035088
TGTAACTCATCTAAGTTCTGCCTACAGGAGCTTTGTGACATATCTCTGCACTGATCACCCAGGTGATTCAACTCTTGACTAGGATCTGCCTACAGGAGTATTGTGAAATATCTCTGCACTGATCATTAGGGGATATAACAGTTGTCTAGGCCCTGCCTCCAGGGTCGTTTTCACATATCCCTGAACTGATGACAAACGTGATGTAACCCTTGCCTAGCCTTTGCCTACAGGGGACATTGTGACATATCTCTGCACTGATCACCCAGGTGATGCAACGCTTCTCTA
>DB54_length_312_mean_cov_4.80769230769
CACTAAAGGGACCCTGGTATTAAGCCTCCTTAATGCAAGAAAATCATCTATCCCTGGTCTTTATTTTAGCTGTTGTTTGAAATACATGTTACAAAAAAAGTATTTCTTATTTTTGGGACAGCTTCAATTGTTATTTTTTTCTGTGACTCAAGTTCTAATTTTCTAAAACCTAATTTGCCACCAGAGAGAGTATTTCTCTCTCGAGGGAAAAATATATACAGAAGCATTAATTTTTATCAAATAAACTTAGTTTCACCTTCTGAAATTCAAACAAAAAAACCGGCATGTCTTAGACAGGGGGGTGAGGCACCC
>DB106_length_532_mean_cov_5.18609022556
ATCTACCTAGGGAGGTTAAGAATAATTTGTTTCAGAATGGTATTGCTTAAAGAGATTCCCAGCCTCTTTTAGTTTATGGCTTCCATTGATAATATGATGAAAGCTATGGACCCTCTTCCCAAAAGAGGGTGCAATACCTTTTCAAAGGATTCACAAACCCCCTCAAGCCTATTGGTGGACCTCAGATTAATTATACCTGGTTCACAATTGTGTTCTAAGTAAATCACTGTAGGACTGACTGGGCTAACAAGATTTCAGACCAGAATTGTGCAATACGTATTTACCATATGATCTTGGACCAGTCATTAATGTAAATTGAGGTCCTGGCTTTTTTTAGACTCCGTCTAAGAAAAAAAAAAGAAAAGAAGGAAAGAAACCCAAGTATATCTTTTTCTATGCAAAGGCTACTGGAATAAGCTTTTTATTATTTTATTGAGAGATCTCTCACAATAATGTGAGGCTAATTTCTCTGAACAATGGCTTGTTTTAATAAATATTTTGCAAATACAGCTAATACACTGTGTGGCTGACT
>DB48_length_629_mean_cov_10.0890302067
GCTTCCCCCTAGTCTGTTGTCTGGCTGAGCAAGCCTCCTGAGGGGCTCTCTATTGCAGACAGCACTTGAAGAGGGTGCAGCTGCGGGAGCTGTCGGAAGCAGAGGTCAGGCAGCATCGGGAAGCCAGGCCCGCCCTGCTGACGTCCAGACTCCGCTTCATCCCCAAGCCTGACGGGCTGCGGCCGATTGTGAACATGGACTACGTCGTGGGAGCCAGAACGTTCCGCAGAGAAAAGAGGGCCGAGCGTCTCACCTCGAGGGTGAAGGCACTGTTCAGCGTGCTCAACTACGAGCGGGCGCGGCGCCCCGGCCTCCTGGGCGCCTCTGTGCTGGGCCTGGACGATATCCACAGGGCCTGGCGCACCTTCGTGCTGCGTGTGCGGGCCCAGGACCCGCCGCCTGAGCTGTACTTTGTCAAGGTCGCGATCACGGGCGCGTACGACACCATCCCCCAGGACAGGCTCACGGAGGTCATCGCCAGCATCATCAAACCCCAGAACACGTACTGCGTGCGTCGGTATGCCGTGGTCCAGAAGGCCGCCCATGGGCACGTCCGCAAGGCCTTCAAGAGCCACGTCTCTACCTTGACAGACCTCCAGCCGTACATGCGACAGTTCGTGGCTCACCTG
>DB72_length_1150_mean_cov_35.2139130435
ACACACACACACACACACACACACACACACACACACACACACACACACACACACACACACACACACACACACACACAACAAAAAAGACAGCCGGTGTGGGGGCGCGCGCCTGTAGGCGCAGGTAAGGGGGGGGGGGGGGGAGAGAGAGAGGGCGCGGGGTGGGGGGGGAGCGAGCGGCGCGCGCGGGGTGGGGCGGGGGAGGGCCGCGAGGGGGGTGCCCCGGGCGTGGGGGGGGCGGCGGCGCCTCGTCCAGCCGCGGCGCGCGCCCAGCCCCGCTTCGCGCCCCAGCCCGACCGACCCAGCCCTTAGAGCCAATCCTTATCCCGAAGTTACGGATCCGGCTTGCCGACTTCCCTTACCTACATTGTTCCAACATGCCAGAGGCTGTTCACCTTGGAGACCTGCTGCGGATATGGGTACGGCCCGGCGCGAGATTTACACCCTCTCCCCCGGATTTTCAAGGGCCAGCGAGAGCTCACCGGACGCCGCCGGAACCGCGACGCTTTCCAAGGCACGGGCCCCTCTCTCGGGGCGAACCCATTCCAGGGCGCCCTGCCCTTCACAAAGAAAAGAGAACTCTCCCCGGGGCTCCCGCCGGCTTCTCCGGGATCGGTCGCGTTACCGCACTGGACGCCTCGCGGCGCCCATCTCCGCCACTCCGGATTCGGGGATCTGAACCCGACTCCCTTTCGATCGGCCGAGGGCAACGGAGGCCATCGCCCGTCCCTTCGGAACGGCGCTCGCCCATCTCTCAGGACCGACTGACCCATGTTCAACTGCTGTTCACATGGAACCCTTCTCCACTTCGGCCTTCAAAGTTCTCGTTTGAATATTTGCTACTACCACCAAGATCTGCACCTGCGGCGGCTCCACCCGGGCCCGCGCCCTAGGCTTCAAGGCTCACCGCAGCGGCCCTCCTACTCGTCGCGGCGTAGCGTCCGCGGGGCTCCGGGGGCGGGGAGCGGGGCGTGGGCGGGAGGAGGGGAGGAGGCGTGGGGGGGGGCGGGGGAGGACCCCACACACCCCCGCCGCCGCCGCCGCCGCCGCCCTCCGACGCACACCACACGCGCCGACCGGAAGAGCGTCGCGGAGGGCAAGAGCGCGCCTCCAGGTGTAGAGCTCGGTGGCCGCCGCATCATCGAAAGACCGC
>DB108_length_427_mean_cov_8.38173302108
CGCTAGGGAAAGCAGCGCCTGCACCAGGCCCCCGGAACTAAAGTGTCCACTGCGGGGCTCTGTCAAGGGGCCAGGTCAAGGACACAGGGACACTGCCTGTGCCGGCTGAGGGCCATATGTGGTGGCTGCCGTGCTCGGCCTCTTCCAGGTGGAAGAGGTCCTCTTGCTTTGTGCTGTGGGGCCAAGTCTCAGAAGCTGAGCTGAGTCTCCACGTTGGGTTGCAAAGGGGAAGAGAACTAGTGTTTACTGAGCTTCTACTGTGTGCCAGGACTGGCGTGTTTTGAGCTCCTACTGTGTGCCAGGAGCTCTGCTAGTCTCATCATGTCCATTTCACCCTCACCACAACCGCATAAGGTTGATGATTATCGTTGTTGCCATTTTCCATACGGGAAAGATGAGGCTCAGACTGGAGTCCAAGCTCCCATCG
>DB100_length_359_mean_cov_5.43175487465
AAAAGCAATGGCAACAAAAGCCAAAATTGACAAATGGGATCTAATTAAACTAAAGAGCTTCTGCACAGCCAAAGAAACTACCATCAGAGTGAACAGGCAACCTACAACATGGGAGAAAATTTTCACAACCTACTCATCTGACAAAGGGCTAATACCCAGAATCTACAATGAACTCAAACAAATTTAAAAGAAAAAAACAACCCCATCAAAAAGTGGGCAAAGGATATGAACAGACACTTCTCAAAAGAAGACATTTATGCAGCCAAAAGACACATGAAAAAATGCTCATCATCACTGGCCATCAGAGAAATGCAAATCAAAACCACAATGAGATACCATCTCACACCAGTTAGAATGGC
>DB51_length_714_mean_cov_7.60924369748
CGCCTGCGTTGGCCTCGAGCCCCCCCTCCCAGCCTTGTTCTATCTCTTTTTTCGTTAATGTGTCCTTCTTCACAGCCTGTTTAGTGCCACGTTTCACAATTTTGTATTGGTTTTTTTTTTAGAGGTGGGGTCTTGCTGTGTTGCCCAGGCTGATCTCGAACTCCTGAGCTCAAGTGTCTTCAGCCTTGGCCTCCCAAAGTGTTGGCATTACAGGTATGAGCTATCACATGTGGTTTGAGTTTTGTGCTTTTTTTGGTTGGTGATTTTGCTGTTATTATGACTACTTATAAGTGAAAACATGCGGTATTTGGTTTTCTGTTCCTGCATTAATTCACTTAGGATCATCATTCTCAATAAACTATCGCAAAAACAAAAAACCAAACACCGCATATTCTCACTCACAGGTGGGAATTGAACAATGAGAACACATGGACACAGGAAGGGGAACATCACACTCTGGGGCCTGTTGTGGGGTGGGGGGAGAGGGGAGGGATAGCATTGGGAGATATACCTAATGCTAGATGACGAGTTAGTGGGTGCAGCGCACCAGCATGGCACATGTATACATATGTAACTAACCTGCACAATGTGCACATGTACCCTAAAACTTAAAGTATAATAATAATAATAATAAATCATTGTCCACGTCTGTCAAGAAGAATTATACAAACAGTTGCTAAGTGTTTTCTTTTCATGAATTTTTTTAAAAGGCAG
>DB57_length_176_mean_cov_19.8295454545
CACGTGTGCCCAGAGCATGGACAATAAAGCGAGAGCACATCCGTACTAAAAAGAAGACGATTGATAGGCAGGCAGGCAGGCAGGCAGGCAAATGTAGAAGGAGCCAGGCGCAGCGTCTCACGCCTGTAATAGCAGCAGTGTGGGCGGCCGAGGCAGGCAGGCGGATTGCTTGAGGA
>DB116_length_419_mean_cov_7.52505966587
TCCCTTCCCCCTCCCTTCCCCCTCCCTTCCCCCTCCCTTCCCCCTCCCTTCCTCCTTCCTTCTTTTCTTCCTTCCTGTTTCCTCCCTCCTTTCCTTCCTTCCTTCCTTCCACCTGTGAAGTCTGATTGAGATAAGCCACAAGCAGGCAAAGCCCATATTTATTCATTTCTGTATTTATAATGTCTGAGCCAAGCCAGGCACTTGATATACCTTTTTGAATGAATTAATGAGTAACTGATCCTAATTAATAGAAAGCAACCCCAGACACACACACACACACACACACACACACAGTATATATATGTATATATGCACATAATGTATATTATATAAATATAAGTTATGTGTGTATATTATGCATATTTGTGTATATGTATATATTACTCTATACAAGTCATGGTCAAGTAACAAAGTACAGT
>DB39_length_359_mean_cov_2.92479108635
CCATCCTGACGCTCTGAGGTCCACGAGGTGGAGGTGGGAGTAGCGTCAGACCCCACTGATTTGGAGCCTACCCAGTTGGATTTGGGAGACAGCAAGGGTTCTGACTGGCAGCACATTGGCGACCAGAAGATGCCCCAAGGTAGGGAGGTGACAGATATCGCTTAGCCTCAGGTGCTCCTCTGGCCGCTGCTGACCCAAGATTCCCCCCTATAGGCATCCACAGCCTAGGGCTCCACCTTCCTGCCCCTAGTTAGCTTTCCTAGGCCCAGGTCCCAAGCAGGAGCACTGGCTCTGCCTTGCCTCCCAACCCCTTCTTCTTTCTCTGCTGTGTCTGGCAGGTTTCTTTCCTCCTTCCTACC
>DB47_length_293_mean_cov_26.2798634812
TCCAGAGCAATCCTGCTGTGGTCTGAATGTTTCTCACTCACATAGTGTTCCAGAATGCTGTCGCTGGGTTCTAAATGTCTGTCCCTCACAAAGGATTCCATAACACTGCTACAAGGGTCTGAATGATTGTCCCGCAATTAGGATTCCAGAACACTGCTGCTGGCGTCTAAATGTTTGTCCGTCACACAGGATTCCAGAACAGTGCTAGGAGGATCTGAATGTTTGTTCCTCACAGGTGATTCCAGAACACTCCTGCTGGGGGTCGGAATGTTTTTCTCTCACACATGATTGAG
>DB92_length_327_mean_cov_6.49235474006
TAAACTAAAATGTTCTGCTCCCAGATGGATGTTCGGCCTGGATTGCAGCCCTTAATTGTTTACTGACAATCTCCCCACCCTCAAGCTCCTTCCCTCCTGCTGTCCTTCTCTTAAAATGCTTTAACCCAAACTCAAAAACTTTTTGACATTTTAGGACCTTTCTACATGCTCTGTTCTCAGGCCAAAATTTCCTTTCCTCTACGCACTAACTGGTGAATTCCCACTTACCCTTCAAAATCCAACATGGAACACAGGCAAGGTGGGCTCTGGAGTGAAGTGGACTGAGATAGAAATCCTGGCTCTACCCATGTGGACATTTGCCCTGGT
>DB79_length_273_mean_cov_5.75824175824
CAGGGTGAGCAGTGCAGGGATGTGTCACTATCCCACGGTAGGCAGAGCCTAGACACTAGTTTCATCACCTGTTAGATCATGTCGCAGAAGTGTCACCGTGCCCGTTTAGGCAGAGCTTATCCAGAGTTACATCACCAGGGTGATCAGTGCAGAGATATGTCACAATGTCCCCATAGGCAAATCGAAGAACACCCTCCATTACATGGGTGATCAGTGCAGACATATGTGACAATGCCCACAGTATGCAGAGCATAGAGAAGAGTCCCATCACCT
>DB82_length_313_mean_cov_8.09904153355
AACCTGGGAGGTGGAGGTGGCAGTGAATCGAGATTGCTTCACTGCACTCCAGCCTGGGCGACAGAGTGAGACTCCATTTCAAGAAATAGATAACTAAATAAATAAAATAAAAGAGAACACTTAGAAAGGAACATGCTATAGCAAACTAAAATTATAGATGTCAAAAATTTAATCTGGATTACCCAGCATCTCCTATAAGAAACAAAGGGGCCCTCTCCCTCTCCCTCTCCCTCTCCCTCTCCCTCTCCCTCCCCCTCCCCCCCCCCCCTCCCCCCCACTTCCCCCCACTCCCTCCCCCCCCCCCCCCCTCCGC
>DB73_length_439_mean_cov_11.9772209567
ACTGCGATCTGTGCCGGTGGCTTAGATACAGTCTCTCGTTCACCCGTCCTCCCCACGCGGTAAGAGGGTGCCCACTGCGTGCCAGACGCCGTCCGAAGCCTTTGGGCCTCTCCCATGAATGAAGCAGCAGAGCCCTGCCTGGTGGAGGCTGCTTCGGTGGTGGGAGGCAGGCCGTGAGCGATCACACGCGTGTTCTGCGCAGCCTCGTCACGTGATGCCTTCCCACGCCCAGCTCAGCATGACACGCGTGTTCTGTGCAGCCTCGTCACGCGACACCTTCCCACGCCCAGCTCAGTACCACACGCGTGTTCTGTGCAGCCTCGTCACGTGACGCCTTCCCACGCCCAGCTCAGTACCACACGCGTGCTCCGCACCGTCGTCACGCGCCGCCCCCCCACGCCCCCCCCACTACCCCACGCGCGTGCTGCACGGCCTCGCC
>DB51_length_382_mean_cov_4.31937172775
TGAGAATCTAATGCCTGAACATCTGTCTCACCCCCAGATGGGACTGGCTAGTTGTAGGAAAACAAACTCAGGGCTCCCACTGATTCTACATTATAGTGAGTTTATAATTATTTTATTATACATTACAATGTAATAAAAATAGAAATAAATGTAATGCACTTGAATCACACCGAAACCATCCTCTCCACCCTGGTCCATGGAAAAACTGTCTTCCATGCCAGGCTAATTTCCCAGGACAATGTGGAGTAATCCAAGTGGATGACTCTTTGGTTCATTACAACATTCATGAAGAGGGAATTTTCAGTGTCAAGGTTCATTGAACATTGATGCATTTAAATATATAATCTCACCACGCTAACTGTGGTAATTGTTATTACAAGAA
>DB98_length_289_mean_cov_38.9273356401
GCTTGGTGGCACAGCCACTGCACGGCCTCGGAGGGCAGAGGGCCGGCGGCGCCCTTGGCCCCCAGCGACATCCCTGCGTTCTTGGCTTTCAGGATGGAGTAGCAGAGGGAGGCCGTGTCAGAGATGACGCGCAGGAAAAATGTGGGGTTCTTCCAAACTTGCTGATGAAATGGGAGCTGCAGCACACATGCGTGAAACCTGTACGCCTGCAGCAGGAGGATCTTGTAGATGTTGGTGCACACCGTCTGGAGGCTGTTCACCTGCAAATCCAGAAACAGCCTGTGACACT
>DB46_length_315_mean_cov_7.10158730159
CATTCGATGTTTCTATTCGATTCCATTTGATGATTATTCCATTCTCTTCCATGAGATGATTCCATTTGATTCCATTCTGTGATGATTCCATGTTGTTCCATTCAATTATTCCATTTGATTTCATTTGATGATGATTCCATTGATTTCGTTTTATGATTCCTTTCCATTCCATTTGATGATTATTCCATATGAGTCAATTCGATGATTCCATTTGATTCCATTCGATGATGAGTCCATACGTGTCCATTCCATGATTTAATGCAATTTCGTTTGATGATTATTACATTCGATTGTATTCGATGATTCCATTCAACT
>DB78_length_405_mean_cov_7.77777777778
TGCACAGTGTACTGAATGATTAAGGTAGGTGCTTTCTTATTTTCCTGTCAAGAACATTTATATATCTGGCTACAAAAGTGATATAGGATTACTGACAAAGTTAAAACACACAGAGGGATACAAGACAAAAAACAAAATTGCTTACAACTTTACAAGTCAAAATAACTGTGGCTAACATTTTAGTGCATAACTTTAGTGCATTGTTTTTAAAATGACTTTTGTTTTCTTCCATGACCTCTGGGAAGGCCGTTAACTATATATATATAAACTACCTGAAGAAGGGGAGCAAAGTTGCAGAGGGGATTCAGGTTTTGAAAGGATGGTTAGATTGATGAACTTGGAATCTTTTTCCTCTGACCAAAAGATTCCATGATTGTATATGTTTATGTAAATATTCTTCTAGTA
>DB70_length_266_mean_cov_3.38345864662
TAGTGCTAAATTTGAAGACCCTTAAAGGTAAGGAACATGTATAATTCAGCATATTGTTTTTCAGACCCCATCATAAGGCATAGTACATAGTAGACATACATATAGTAAAACTTGAGAGTTGCTCAATGCATTCACAGGACAAAGACCATTAGGCATTAATATGCTTAAATTGTGAGGCACCATTGACACCTAAAGGGAACCAGCATCCTCATGCTTCTGAGGATGACGCATGCAATAACTCCTGAATAACTTTAACTTCACCCTGC
>DB73_length_287_mean_cov_20.4599303136
GGGGGGGGGGGGGGGGGGGGGGGGGGGGGGGGGGGGGGGGGGGGGGGGGGGGGGTTTTTTCAAGCAGAAGACGGCATACGAGATCATAGCCGGTGACTGGAGTTCAGACGTGTGCTCTTCCGATCTCCACTAGCCCCTGAGGTCTACCAAAGGTAGCACATGGGGAGTTCCCCTAAAAAATAGGCTGATTGTGCGGTCCAGTATGCTTTTAAAAGGAATAGGTACCATGAAGAGATCGGAAGAGCGTCGTGTAGGGAAAGAGTGTGCCTCTATGTGTAGATCTCGGT
>DB38_length_495_mean_cov_5.53333333333
CTTCTTCTCAGATCTCTCTTTTCTAAACTTTAAATGCAGCTGCTTAGTGAACCTAAGCACTCGTGTATCTCACAAGCACCTCAAATTCAAGATGTCAACACTCTTCCTAAATTCCTTTTTCAGTACCACTGTCCATCAAGGAACCGTAGCCAGAAACCTGGTGTCATCCCTAGCTCCTGAATATCATATTGTATTACTCGATAATTATACTACTCAATAATTCCTTCTTGATTTAACTCCTAAACATGTTTCACTACCACTCTCATTTCAAAATACCATCATTTTTTGTGCTATTTCAATTAAAGCCATTTTTCAATATTTTAGGTTTAATGAAAATACTAAAATATTCCAGTCACAGATACTTAATTGCTTGTGAATTATCAATTCATAAACAGTATCTTAGGACAAATGAACAAAATGAACTAAATGGGATCCTATGACTTTTATCATCAAAGTTAATAATCTTGTGGAACATTACAAATACAGTAGAGAAAT
>DB77_length_297_mean_cov_9.56228956229
CCCATTGAATTAAAGAAACTTCTTGCCTCATGGATACTCAGAATACAATCAAGGTAACAGATGCCTTTTTTTTTAACCAAGGACACAGTACAGATCTCACAGGGACACTCCTTATCTCCTGCAGAGTTCCAGACACTACTGATGGTGACCAAGGCAACATTCATCGGAAAACACAGTGCTAGGCTTGTGAAAGTGTCCAGTAGGGCTTCCACTGCCCCTATAGGCTGCAGGCAGCTGCTTTAGTTGAGAGAGAGACTGAGCTCCTCAAAGCATTCCTATTTAAGTTACAAAGCAGCG
>DB53_length_2532_mean_cov_21.240521327
CTAGCAACAAGGCCGACGCCGCCTCTCTCATAACAACATAAAACCCTAGCCGGGCATGGGGGTCCCCGCCTGTAATCTTAGCTACTCAGGAGGCTAAGGCATGAGAATTGCTTAAACCCAGGAGGCGGAGGTTGCAGTGAGCTGAGACAGCACCCATGCACTCCAGCCTGGGTGACAGAGTGAAACTCTGTCTCAAAAAATAAATAAATAAATAAAAATCCTTGGAAAGAGCATGAAATTAGCTGAGCATGGTCACATCCTGGTATGTTTATTGCTGGAGATACGAAAGAACATATTCCTACAGTTTGTACGAAGTGAAAGAAAGCCCAGCCTAGCACAAATCAGCAATCTCTGCCAGCTCCTCAAGAATAGAAAGGAGGCCTGGGTGTTGGGTACTCAAAAAAATTCCAATGTCTACCAAAGTTTTGGCCCCATTCTACTGCAATTATATGGGTATTGTCCCTCTTTCTCATAAGCTCTGAACTACTCCACCCAGACAAGCAAATGCAGCCAAACTAAGCTTCATAAGTGAAGGAGAAATAAAATCCTTGCAATGGGTTCAAATATCCTCCTTTAGCTCAGAGGAGTTTGTTATTACCGACCTTCTGAGAGCTCTATGAGCTCTTGTATTAAAAACAAAACAAACAACAACAACCCAACACATTTCTTGATCACCTATTTTGAGTCAGGCAATGTGCCATATGATATGGAGAATACAAAGAAAAGCAAATGCTGAGAGACTTTGTCACCACCAGGCCTGCCTTACAAGAGCTCCCGAAAGAAGCACAAAACATAGAAAGAAACAACCAGTACCAGCCACTGGAAAAACAGGCCAAATTGTAAAGACCATCAATGCAATGAAGAAACTGCATCAATTAATGGGCAAAATAACCAATGAACATCATAATGACAGGATCAAATTCACACATAACAATATTAACCTTAAATATAAATGGGATAAATGCCCCCAATTAAGAGGCACAGACTGGCAAATAGGACAAAGAGTCAAGACCCATCAGTGTGCTATATTCAGGAGACCCACCTCACATGCAAAGATGCACGTAAACTCAAAATAAAGAGCTGTCTGACCCTAAACTATCTAGTTTCTCTCAGATTACTCATTTCCAAAATGGATAATAAAATACTAAAGTGAAGGCCGGGCACGGTGGGTCACGCCTGTAATCCCAGCACTTTGGGAGGCCAAGGCGGGCGGATCGCCTGAGCTCAGGAGTTTGAGATCACCCTAGGGAACATGGTGAAACCCGAGTAGAAGCATGAGAATAGTGTGACAGAAAAAGAGTGACTGCCAATCCTGACACATGATATTGATCTTGCCATTTCCAGGGCAATTGTATATCAATCTTGCTTGGGGACCTTCTGAAAAAATGAGTAGACTTTCCTTTGACAGTGTTTCTTAAGGGCTGGAATCTGATCTTTTGTGCCTCCAATACTCATGAGTTGCTCTATGGAACTTGTTTCCTTTCACCTTCAAGATTCTCATCTGTAAGAATCTCTGAGCAGTTGCCACAGGCTTCCCAGATGGTGCCCAAGAAACAGAAGGACAGAAAGGAGAAGGCAGGCAGTTCTACTGAGATGAGGGGCTGCCAGAGTCCACCGAGACCAGTGAACACTTTATTGCAATAGGCAGCTTTCTAATCTTCCCTGGGAATATGCACGCTAGGAGAGTCCAATTTTTTGCTGTTCTACTTATGTGTGTGTCTTTGAATGACGAATCAAGTGTCACAAGCATTCATTTTTGAGTTACAAACAAATTTGAGTTAATTGCCGATAAATGTCTTTTATGGCTCTCCAAGGTGTAAGTAGGCAACACAAATGTCCAAATATCAAAAATTAGAACACTAAATGTAAATGTACTTTTTTAAGTCTGTAATCAAATGCTGAGAGCATACTCACTTCCAGTCTCAGCCCTGTTCTCCTGTTAGCTAGAAGTACCTAGGTTGGTCCTCATAGAGCTTTATCAAAAAGTGAGGAGGCACTGAGAACAAGCGAGGGCTGTGAGGGCTGCCAGCACGCTGTCACCTCTCAATGCCACTCAGAATTCTAAGCTACTTTATTTTTTATATTTATTTATTTATTTTGAGACTAGGAGGAAGGAACAACTAGTTTTGCTGGTAGAAACAACTCTACCACATGGTAGAACAGTCTCTACCCTCTTCAGCTGCGGTCTAATGGAGACCAATGTTATAAAAATTACCAGAGTAATGTGTTAGGGATGTGAATAAATAATAAAGATGTGTTTTTGTTTTATTTTATTTTTTTTTGTCTTTTACAAGTTCTTCATGGTCGATAGGAGCAGAAAAGTACTTGTTAAAATGTCACTTAAGGTTCTAAAATAGCTGATAAGTTAAAACTTTGATAGCAGACCCAAAAGCCTTGTCTGAACTTTGTAATACGACTGTAGTGTGTCATTATAATGTTTCATCCCTCTACTTAAATCGTTGCTATATTTTTCAAAAAAAGATAAAGTATAATGGATATATTTTACAATTTTCCTTAGATATTATACATTTT
>DB42_length_402_mean_cov_25.7860696517
TCACAAAGTAGTTCCTGAGAATGATTCTGTCTAGTTTTTATACGAAGATATTTCCTTTTCCACCAATGGCCTCAAAGTGCTTGAAATCTCCCCTTGCAAATTCCACAGACAAGTGTTTCAAATCTGCACTGTCTAAAGGAAGGTTCAACCCTGTGAGTTGAATACACACACACAGAAAAAAATTCACTGAGAATTCTATTGTCTATCATTACACGAAGAAATCCCGTTTACTACGAAGGCCTCAAAGAGGTCCAAATATCCAGCTGCAGACATTACAAACTGAGTGTTTCCAAAGTGCTCTATGAAAAGAAGTGTTAAACACTGTGAGTTCAATGCACACATCCCAAAGCAGTTTCTGAGAATGATTCCGTCTATTTTTTCTACGAAGATATTTCCTTTTCT
>DB75_length_489_mean_cov_6.30470347648
TTTTGATTCATAAAAGAGTTTCATTAATACTAGATATTTCAGGAAATTATCCTTGACTAATACGAGGGATGGAAGGAATGGGGGAAAACTCAAGGCTCACCATATCATGGTAAATTATTTATTTATTGTTTATTTAGTGGGAAAGGATCTGCTCTGTTGTGTGCTTTCACTGGTCTAAAGGGATTTGGCACAGTTACCTAAATAGGTGTAATTATTGTATTACCTGACATAGTGCTGGCCCATAGTTAAATACATGAATTCATGAAATACCAGTCAGAAATGGCTCACCAAATCTGCTTGCTTCCTTTTTCATTTTGAATCTTCTTAAGAATGAATCAATTCAGTGAGCATTTATAGTGCATGTGTCAGGTGATACTTGTGCTGGGCTTTGAGGATACAGAGACAAATCATGGTCTTTGCTTTCCAGCAGGTCACTGTGTTTCAGAGGAGGTGGAGATGCAAACAATTACAAATTCATGTGATCTTTGC
>DB91_length_276_mean_cov_2.71739130435
CATTTTGATCTCTGCTGTATTCCAAAAAAAGAAGGCAAAGTGCTTATGTTTGGAAATTGGGCTCCCCCTGCTGGTACATTTAGCACCTTTATTGCCTCCAATTCTCAGAGCCTTTTAAAACCCAATTCTATTTTATAGAGTCTTGGACCTAAGAGATTAAAGTTTGTGCTAACTGCTATGCGATTTTAGCTGAATGACTAAGATTAATTGATATAAAAGTTAGAATATCATATAATTAAGTCTAATATGCGGGAACAAGGTACGAAGAGAGGCGGG
>DB57_length_870_mean_cov_18.6091954023
ATGTTTGTGGTATACCACCTGATGTCGCCACATGGTCTTAGACTCCTCTGATGGCGGGGCATAGTCCTCCTTAGGGCATGAGTGCTAAGAGATGGTTTCTTTATGGGAAAATAAGTAAAACAGGAATCTCTCAGCCAGGCAGTAATAACTTCTGGGAACTTGAGAAGGGCAGAACAAGCAGGTTTCAAAGGGTGAAAACGTAGCACAGCTTACCCTCTTGAAAACTGGCACCCACGGTGGGTCAGGATTCATAGACATCTGAAGGCCCATATCATTTCATTGCCTCCCCAGCAGCAGGAATTCACGTTCTCATGCTCTGCTGTTGATAGGGTTCAGTGACACTGTTCCCACCTGCTGTACCTTCAGATCAAATTGAACATAGAGAGAGAACTTGAAAGGCACTAGCAGTACCCTTTTAGTACAACTCGAGCTACCCTTAATAAAATTTACCTTAAGATTAATTTATTAATCAGAAATACTGGAACTGACCAAAGGTCATTTGGTAAATAGCATTTCTAATCATGCACACAAAAAAGAAAATGACAAGAGGGAAAACGTTCTTTCATAGTGGTTGAAGAGATGAGGGTGGGTACAATTCCTGCCGGGATTAGTTCTATACTCACTTTGGTGGCCAAGCATTGACTTCTCCATGTTCACAGTTTCTTCAGTGTGTCAGAAAGGTTTTTAATAGGATAGATATACATTTGAAACTCAGTTTTTCCACTTCCAGCAATGATGGCTGATATGGTTTGGCTGTGTCCACACCCAAATCTCATCTTGAACTGTAGCTCCCACAATTCCCACGTGTTGTGGGAGGGACCTGGTGGGAGGTAATTGAATCACGGGGGCAGGTCTTTCCTGTGCTACTCT
>DB49_length_676_mean_cov_12.9127218935
CTTCAGCGTGAGGCAGGCTCGTTTGCCCCAGCTGTTTCTCTTAAAAGTTCTCCGATAAGTCATTGCCACCACTACTTCCAAATAGCGTATGTTAACTTTGAGTTAATTTTAGATAATCTCGGGTTAATTTAAACAATTTTGGCACCAACAACATGGTTAGGCTAGTCAGCTTGGATGGGTATAGGAATCCGTCAATCTGGGTTGCTGTGTACCAGCTCTGGGACTGGGGGCAAGTTGTAGCAGCCCTCAGCCTCCTGCTTCACCTGTATCAGGGGAGGCTGAGACCCACCTTGCACAGGTGAGTTAATGTCATGCTTCTCAAAGTATGGCCTGTGGAAGGAGCAGCCTGGCGCTCCCTTGCAGTATTTTTGACAGAAATGCAGACCACTGGGCCCCACCTCAGGAGTGTGGAGTTGTAGCCGGATCCCTTTCACTGGCACATTAAAGTTAGAGCCACCCTAGGTTAATACACATCACTGACCGGCCTCAAGGAATAGGAGTGCTGGGTCTATCAGTCTCTCCCAACCATTCCCTGGGCTTTGCCAAGTGCTTTCTGCCTGCCGAGCTCACTCTTGGATCAGATGGGGCCTCCCTGCCAGCAGTTCTACCTCATCCTCTCTGCACCTAATTCAACTTCTGAGGTCACATACGTCACGTCGGGTCTCGACCGCCTCTC
>DB78_length_323_mean_cov_20.919504644
ATTTCATTCCATTCCTTCCCCCTGGATCCCCTCCCTATCCTGCCCACTACCCCCCCACCCATTCCATTCGCGTCTGTTCCATTCCATTCGATTCCAGTCCATTTAATTCATTTTGATTCCATTCGAGTCCATTCCACTCCATTGCATTAGAGTACATTCCATTCGATTCCATTCCATTCTATTTGAGTCCATTCCTTTCTATTACATTTGAGTCAATTCCATTCCATTCCATTCCAGTGCAATCCATTCCATTCCATTCCATTCCATTCCATTCCACGTGAGTCTTTTCGTTTCCATTCCATTCCATTCTAATCTATTCCATT
>DB90_length_301_mean_cov_4.48504983389
AAAGAATGCTTCTTTCTTAGACTATACACAATGTGGCAAAACTGGGAAATGAAACAAGGAAACTTTCCCACATCCAAGTCACCACTAAAACAGGATCTTTAACAAAAGCCAACAAAGAGATCCTGCTGCAATGCCATATTTCAGTCAATACAGACCCTCTGGAAAGAGACACCTCTTCCAAATCACATTTTATCCATTTATTTCTAACTTGTTTAGCCGGCCCAGCGAGGAAGGAAGCCGAAAGAGCCAGGTTTTTGATGAGGGGGAGCGATGTCTGCGACGCACCGGAAGCGGCTCCGAG
>DB86_length_648_mean_cov_5.80864197531
TAACATATATAGCATAATTTTTAACATTATATGGATCTCTACATATAGAGAAAAAGAGACATTATACATTGTGTGTAGATGGATAGATAGATAGATAGATAGATAGATAGATAGATAGATAGATAGATAGATAGAAAGAAAATTTCAATTTAAAGCTCAACTTTTCCCAATTACCTTTTTCAAAAAGTTCTCAGTCTAAAATTCAACAATCTTTGCATGCAGCTGAATCAAGAAGAGGTTTAATCTCCCATTATTCTCTGTACACAGAACCAATATCTTTTATCTTTGTAGGGAAATGGATGAAGCTGGAAACCATCATTCTCAGCAAACTATCACAAGGACAAAAAAACCAAACACCATATGTTCTCACTCATAGGTGGGAACTGAACAATGAGAACAAACGGACACAGGAAGGGGAACATCACACACCAGGGCCTGTTGTGGGGTGGGAGGAGGGGGGAGGGATAGCATTAGGAGATAATACCTAATGTTAAATGACAAGTTAATGGGTGCAGCACACCAATATGGCACATGTATACATATATAACAAACCTGCATGTTGTGCACATGTACCCTAAAACTTAAAATATAATAAAAAAAAAAAAAGATGCCAATTTAAGACGGCTCATTTCTTTTTTATCAGTTGCC
>DB38_length_270_mean_cov_39.9666666667
GGAGGCAGGGCCTAGGCAACTGTTATATCCCCTAATGATCAGTGTAGAGATATTTCACAATACTCCTGTAGGCAGATCCTAGACAAGAGTTGAATCACCTGGGTGATCAGTGCAGAGATATTTCACAAAGCTCCTGTAGGCAGAACTTAGATGAGTTACATCACTTGGGTGATCAGTGCAAAGCTATGTCACAAAGCCCCCTGTATGCAAAGCCTAGACAATATTTACATCACTTACTTGGGTGATCAGTGGCGAGGTTTCTTATAATTC
>DB74_length_438_mean_cov_3.30821917808
TGAGAGACTCTTGCACATGTGACTTAGGATAATGCTACTCAAAGTGTACCTGGGGGCCAGCGCTGGTTTGCAAATTATTTCCTACAGATCTGCAGCAAGTTTATATGAATCATACTTTCAGTGAATAATGGTACAGTTTTTGTAATCTTTTGTCTTCTGATTAAATTTACTGAAATATAATTTTATGTCAAATTTTATAATGGAAAAATTGAGGCTTGTACTTTGTGCTTTTTTCTCATATTTTTCTAATATTTATGATTTTACAGCTTTGTTGATGTATAAGTGATCAATTTGCACTCTTTAAATATGTGCAATATATTATATGTCAATTTTTTTTTTTTTTTTTTTTTTGAGACGGAGTCTCGCTCTGTCCCCCGGCTGGGGTGCAGTTGGGGGGATCCGGGCCACCGCCAGCCCCCCCCCCCCGGTTCACGCCCC
>DB114_length_242_mean_cov_9.81818181818
TAGGGTTCAAGTGATTCTTCTGCCTCAGCCTCCCGAGTAGCTGAGACTACAGGCTCATGCCACCACACCCAGCTAATTTTTGTATTTTTAGTATAGACAGGGTTTCACCATGTTGGCCAGGATAGTTTCGCCTAAGGAAGAATATGGTTTTCTTTGCTTTTTGAACATTACATAAGTGGAATCATATAGTGTCTACTTATTGGAGTCTGGCTTTTCTCACTCAACTTATGTCCATAAAATTA
>DB41_length_395_mean_cov_4.7164556962
CCAGTGCACTCCAGTCTTAGGACAAGAGTAAAACACCCTCTAAAAAAAAATGGCCGAGGGGCTGTGGGAAGAGACAGAAGCTCGGGGGTCCTTGCTCAGCCTGGTCGTGGCTGTGTCTGAGAGATGCCTCTGACCCGCTGATTTCCCTCATACAGAACAGACTTTCTGATTCCTTTCTGGCAGGGGTGGACAGGGATGAGGAGAGGCGAGAGAGGGAGACCTTGAGTTGAGGGCTGTGGGGTGGGCAGAAGGGGTGGTGAGGGGGCAGGGGAGCTGGGGTGGTGGTCCTGGAGCCCTGCAGGACACCTTTGAGGTAACCCACCAGGGAAGTTCCACCATCCTCCCAGCCAGGGACTCAGGCCCTCCGAGGCTGCCTCTGCCAGCCAAGCCTTGAC
>DB47_length_293_mean_cov_5.08532423208
TTTTCTATTTTTAGTAGAGACAGGCTTTCACCAATTTGGCCAGGCTGGTCTTGAACTCCTAACCTCAGGTGATCTACCTGCCTTGGCCTCCCAAAGTGCTGGGATTACAGGCGTGAGCCACCAGGCCCGGCCCGTTTTTTAATTTTTCTTTATAATACTAAAATTAAATTAAATTAAATTTTAAAAAGACTGGTCCAGGGTTTGTCTTCTTGGGGGAATGGCCCTGAAATACTTCTCCAGCCACCTTCGAACTGCAAGATACTGGTACCTCCCTCCCTCTTGCTGCAGGGTGT
>DB116_length_564_mean_cov_8.51063829787
AAATTCCCCATTGCCCTGACTTCCCTGGTTAAGAGTTCATAACATTGAGGTCTGAAATTTTGCTTCATTGCAGAATCAGAATATCTGCAATCTGCAATGTTTGTTTACCTTTATATAACCCAATCTTCTCTCTGTAGTAGATAAGAACTTCCTATAGAGAAAATCCATAGCACACTGCTATGTTTCCCAGCCTCTTTTGCATTTGACAGGGAGGATGGGCTTGAGTTCCACCCAATAGAATATGAGAAAAAATGATAAGAATTATTTCCAGGTCTTTGCTTAAAAAATAATTTCCTGGCCAGGTGACTGAGCAAGACTCATCTCCAATAAATAAATAAATAAATAAAAATAATAATTTCCCATGTGATTTTCTGCACTTTTCCCTTTTTGGTTGGCTTGGTGAAAATGAACACAATAATCTACATCATGGTAGAACCACAAGATAAAAAGAAGCATCCCGGAACATGACTTAGAGGAAAACCACTTGCCATAAAGAATACTCAGTTTGGACTTTAGATGAGTAAAATATATATTTCTGTTTGTTCGCTTGCTTGTTTGTGACAT
>DB85_length_272_mean_cov_2.20588235294
TGGATAAATTCCTCGACACATACATCCTCCCAAGACTAAACCAGAAAGAAGTTGAATCTCTGAATAGACCAAAAACAGGCTCTGAAATTGTGGCAATAATCAATAGCTTACCATCCAAAAAGAGTCCAAGACCAGATGGATTCACAGCCGAATTCTACCAGAGGTACAAAGAGGAGCTGGTACCATTCCTTCTGAAACTATTCCAATCAATAGAAAAAGAGGGAATCCTCCCTAACTCATTTTATGAGGCCAGCATCATCCTGATACCAAAG
>DB106_length_435_mean_cov_7.24137931034
GGATGGTGAGAGAGAAAACAACAAAATGACAATAACAAAACCTCCCGCTCCAGATAAGCATGCAAAGGCACTATACTATCCTTTGCTCCAGACAACCGTTTTTACGATGTTTGTATAATGAAGAGTCATGGAAGATACAGAAAATGTCTCCCTCTGGCACAAAGGCCAAGCATACTCATTTGCTCATTGCTGATAATTACAGAGTCTGGTCCTCTCCTGTAATTCTAACCACTGCAAGTGCAGGCATCTATCTAGGCCTGCAAAACAGCAATCGATTTTTGATGAGTCCTTAAGGAAATTTAGCAGAATATGTGAATGAGTAGACATGCAACATGCAGGCCTTAAAGCTTAAGGTTTTGTAGTAGAAGAAAAGTACATTGCGGGCGATTACCACAGCTATGAATTGCTGAAGAGAAGTGAAATGACAGCCACTGT
>DB97_length_288_mean_cov_21.78125
TGTAACTCTTGATCACTCTGCCTACAGGGGCTTTGTGAAATATCACTGCACTGATCACCCAGGTGATGGGACTCTTCTCTATACTCTGCCTACAGGGGGATTTGTGACATATCTCTGCACTGATCACCCAGGTGATGGAAGTCTTGTCTAGGTTCTGTCTATGGGGGCATTGTGTCAAGTATCTGCGCTGAAAAACCAGGTGATGTAACTCTTTTCTAGCCTCTGTTTACAGGGACTTTTGTGACATATCACTGTATTGATCACCTAGGTGATGTAAGCCTTGTATGG
>DB99_length_262_mean_cov_2.29007633588
AGGGCTGGTGTGACCCAAGGCCTCAAATCGCCTGCTTTGGAGAATCACAGCTTCCTTTGTCCCAGAGGGCAGAGGTCATACGGACCCAGAGTTTCCTGATCTCTCTGTGCCACGGGCCCAAAATTTGAAGACCTGGACATTGTAGGTGCTCCCAGGGCTTCTCGCCTCACTGCCTTTATTGACAAAGAAGGGCGAATGCTTAGTTCCCTGGGCCCTTGGCCCATGCAGCTTCACCAGACACGAAATCTCTTGGAAGCCTCAA
>DB112_length_274_mean_cov_9.15328467153
CCTGAGGTCAAGAGTTCAAGACCAGCCTGGCCAAGATGGTGAAACCCCATCTCTACTAAAAAATACAAAAATTAGCCCAGGTGTGGTGGTGCATACCTGTAGTCCTAGCTACTTGGGAGGCTGAGGCAGGAGAATTGCTTGAACCCAGGAGGTGGAGGTTGCAGTGAGCTGAGATCGTGCCACTGCACTCCAGCCTGGCAATAGAGCGAGACTCCTTATCAGAAAACAAAAAAAATTGGGGTATTAGGAAAATGGGTGCTTTTTTCCTAGTGCA
>DB71_length_468_mean_cov_13.297008547
ATGTTCTATTAGTATTTGCAAAGTAAGAAAGTCAAGTCATTATGAAATGATATCCTATTAACTTACATTAATGAAAGTGACACAGCATAAAGTCATTCCTCTTGGTCCAGACATTGCCCCAGCCTGCCTGGTGGTGCTACCTGGTACCCAAGCACATCTCCAGCTCCCACTCTGTGCTTGGAGGGGTGCAGTGAAGACATGGCACAGGTTCCAGGTACCATCAGCTGAAGATTCCAACCAGGTGGGAGGTAGGAGGTGGGATAGTGCAAGGTGGGCTTGGAGGATGGTGGGGAGGAGGTGGGCTTGGTGGATGATGGGAAGGAGATGGGGTGGTGGAAGGTGGGGAGGAGGTGGGGTGGTGGAAGGTGGGGGGGAGGTGGGGGGGTGGAAGGTGGGGGGGAGGTGGGGGGGTGGAAGGTGGGGGGGGGGGGGGGGTGGGGGGAGGTGGGGGGGGAGTGGGGGGGTGGA
>DB113_length_310_mean_cov_11.4225806452
CAAAAGAAATTTAAAAATAGCAAAATATATCATGAAGTTTTTAATAGATATGCATGGTAAAATTTATTTTTAATCAATATATTCTATAAATTGGGAGAAAATATTAAACACATGAAAAGTAAGGAACTTGGGCTGGGTGCGGTGGCTCACACCTGTAATCCCAGTACTTTGGGAGGCTGAGGCTGGCAGATCACAAGGTCAGGAGATCAAGACCATCCTGGCTAACACGGTGAAACCCCGTCTCTACTAAAAAAACAAAAAAATAGCCAGGCATGGTGGCAGGTGCCTGTAGTCCCAGCTACTCGGGAGG
>DB42_length_676_mean_cov_9.98520710059
AAAATCTATGAAGAACGCTTCTGGAGATTGCTCTTGGCAAATAATTTATGACTAAGACTTCCAAAGCATAAGCAACAACACCCAAAACAGACAAATGTGACTTAATTAAACTAACAAGATCTGCACAGCAAAACAAATAATCAACAGAGTGAAAAGACAACCTGCAAAATAGGAGAAAATATCCAGAATTTACAAGGAATACAAACAACTCAAAAACAACAACAAAAAAGGCACATAATCCCATTAAAAAGTGGACAAAGGACACAAATAGATATTTCTCAAAAGAAGACATACAAATGGCCAACAAAAATATACAAAAATGCTCAAACGACAATAATTATCAGAGAAATGCTAATTAAAACCACAATAAGATATCTTCTTACACCACTCAGAATGGCTATTTTTAATACAAAAACTAACAAAAGTTGGTGAGGATGCAGATAAAAGGGAACACTTTTGCTTTTACTTCTACACTGCTGGTGGGAATGTAAATTAGTGCAACCACTATGGAAAATAGTATGGAGATTTCTCAACTAAAAACAGAACTATCATTTGATCCACTGATCCCACTACTGGGTATCTACTCAAAGGAAAATAAGTCATTCCATCAAAAAGAGACATGTACTCATATTTACTGCAGCACTGTTCACAATAGCAAAGATATGGAATCAACCTA
>DB37_length_267_mean_cov_24.2471910112
AAGCAACAAAGAAACCAAAAAAGAAACAAAAGAAAAAAAAAAAAAAAAAAAACAAGAAAGCAAGAAAGCACGAAAGCAAGCAAGCAAGCAAGAAAGCAAGCAAGAAAGAAACGAAAGAAAGAAAGAAAGAAGAAAACGGGAAAGCAAGAAAGCACGAAAGCAAGCAAGCGAGCGAGAGAGAGAGAGAGAGAGAGAGAGAGGCTGGGCGCGGTGGCTCACGCCTGTCATCCCAGCAGTGTGGGAGGGTGAGGAAGGCGGAGGACATGA
>DB83_length_764_mean_cov_10.4057591623
GCAAAGTGCAAATGCAACTATGGTAAATACCACCAGGGATGAGAATAGTCAGTTCACTTATCTCAAGTTAAATATGAGAGTAAAACTACAATTTTAAGCCTAGAAAATACATGCTAAAGGCATATTAACTTGGAATTTGGAACTTACTCTATTGACTACATTTTTTTCTACATTGGAAAAATCAGAAAAAAAAAGAAATGGAGAATTAAACATTATAGAAAACAAAAGAAGAGCAAAAATATGTTTTAATAGAAATTTTAAAAATATAGCACTTATCAAATTTGTTTCAACCATGACCCTGAATTTATTTTTGTTTCTTTAACTTAACTCATTGAAGAATGTGAAAGATCAATGGTGTCTAAGTTTGATCAATAGAATAATATCAAAAATACTTTTTCACAAATTGTGAAAGTTCCTGTTGTCAGTGCCAAGATTAACTGTGACCAGAAACTCCCCGTGCCACTCACTGGCTGTTTGAAAGAAACATCTGACAGAGACTTGGCTGATTTTGGGTCTAGAGACCACCTAATCAGGGCTCAACTATTTTGGCCAATCAGAAATGAACAAGTTTGAAACTTTCATTTGTGTAAGTGGACCTGGTTGACAACCTAGGTGAGAACTTTCCCTATTTAAGCCAGTCCCTCCCTTTGTTCTGTGGAGAGCATTCTTTTATTTCTATTGAATGTTATGCCTCCCCAGTCAATGGATTATTTTATAATAGAAATTAAGCTTTCCATTTTTTCTCCACAGATCTCATGGCCTTT
>DB111_length_631_mean_cov_8.64025356577
GTCATATATTCATGTCATTGAACCGATTTTCACATTGGATGTCTAGAATCACAATAGCCTTCCTTCTGTGTGTCAGCTGGGAACACACCTGGACTGGCTACTTTTCTTTGCTCCATTTCTTGTCATTCACTAGGTGGACTATATTCATGTATGTTGTTAATACATCTGATTTCTTAGTTTCTTGATGGATTTTAAAGTGATGTAATATTATTTCTGCATAATCTTTTCCGTATATATATCCATATATATATATATATATATATATATATATCTGGCCCGCAATAGCCAGACACTCAGAAAATGTTACCTGTTTTTCTACCTCCTGTCCAAGAATACCAGCTTGCCATTGACAGATGTTTGCACATTCATTTAGTGAATGCTTTCTTGATTTTGTTTTTGGTTGTTTTCTTGAATCTGATTTCTATTGTATCTTTTTCACGACTCACCTGTGTTCATCTGCTTTTGTGTTAAAACACTATCTGGTTTCAGATTATTTAGGACTTTTGGAAAGTTGATCTTCATAACAGTATCTCAATATAGCATATTTGATGTTGTTTTTGATCTTAATCCCTGTTGTTTCACATTTGTATAATTGCTTCGTCTTTCATTTTGAGTATTTTACCTATTTCAT
>DB68_length_266_mean_cov_3.38345864662
TCGTAGAAGTGTTCTGGAATCCTTTTTGAAGGACATACTTTCAGACCACAGAAGGACTCTTCTGGAAAGCCCTGTGGGAAACAAACATTGGGAACCTCATAGGAGTGTTTTGCAAAACTATGTAAGGTGCAAACATTAAGACCCCAACAGCGGTGTGCTGGAATCCAATGTGAAGTAGAAACATTCAGAACCTCGTGGCAGTGTTCTGGAATCCTACAGGAGGTACAAAGATTCAGACCACAGCAGGATTGTTCTGTTAATCTTAC
>DB38_length_358_mean_cov_16.5977653631
AACGCAAGGCAAAACCAAAAAGCAAAAAAGGAGGAAGCATTACTGGCTGACGGCAGCAGTGACTCCCTCTTAAAAGTCCCGCGGACGCAAACTCGCAGTGGGGCTGAAAAAAATGTAGGAGAGGGAGTTCCGCGTGGTCCCAGCTCCACCGCGGGCCGAGGCCGGTGGAGGTCGCCGGCGCGTGAACCGGAATCGACGCCCTCGCGTCAGTGCGCCGCAGCGTCCGGCGGCCGCCTGCTGGTCGACCCGGGACACGTGCAGGCGCCGGCTAAGTCCGGAGCTCGCGGGCGGCAGCTGGTCGACCCCGGAGGTGCCGACCGAGACGGGGACGCTCCGGTTGCGGTTCGTCCCGACGGGC
>DB113_length_621_mean_cov_5.40901771337
ACTGCTATCTAATTCTAGAACATTTTGTCACTCCAAAAGAAACCCTATACCCACTCCCCATTCATGTCCAGCACCTGGGAATTCCTAATCTACTCTCTGTCCCTTTCTTTTTCTCCTCTCCTTCTGGGACTCTCAATATGTGTATGTTGGTCCACTTGATAGCATCCTGTACATCTCTTAGGCTCCGTTCATTTTTCTTCATTCCTTTTTATATCTCTTTCTCAGCCTGGATAATCTATAAGTTCACTGATTATTCTGCTTGTTCAAATCTGCTGTTGAGCCCCTCTAGTGACATCCTCCATACCCTAAGTCCACTTGTGCCTTTTTAATTCTATTTGTTTCAGCCACAAACTTGTATTGAACACCTGCTGCCATGCACCAGGCACCTGTGCCCGTCACTGGCGAGTCAGCCTTGGGTAAATCATTTTTAAAATTTTTTCAGCTGGGCGTGGTGGCGCATGCCTATAATCTCAGCACTTTGGGAGGCCGAGGCAGGCAGATCACGAGGTCAGCAGTTCGAGACCAGCCTGGCCAACATGGTGAAACCCCGTCTCTACTAAAAATACAAAAAATTAGCCGGGCCTGGTGGCACGCGCCTGTAATCCCAGCTACTCGGGTGGC
>DB110_length_312_mean_cov_3.36538461538
AAACCCTCATGGATGACATTGAGGGGTACAAGACTTCAGTGGAGGAAGTAACTACAGATGTGGCAAAAAAAGCAAGAGAGCTAGAATTGGAGCCTGACAATATGACTCAATCACTGCAATCTTATCATAAAACCTGAGTGGATGAGAAGTTGCTTCTAATGAATAAGGAAAGAAAGTGGTTTCTTGAGATGGAATCTACGTTTGGTGAAGATGCTGTAAACATTGTTCAAATGACAACAAAGGATTTAGTTTATTATATATACTTAGCTGATAAAGCAGTGACAGAGTTTGAAAGAATTTACTCCAATTTTG
>DB69_length_277_mean_cov_9.68592057762
TTTTTCTTCATTTCATAATTCATACTAAAAATAATTTTGTCGTGTAAAGAAATGAGTGTTAAAAAATTATCCACTCCAGGTGTGGCTTCCCCTCTTATATGCTTACCCTATTGGCATTAACCTCAGCAAAGCAGTCAATATATTTAATATTGTCAGATAGTATATATATGAATTTTTCTTTTCAAACATTCTTATTGTTCTCTATTTTCTTCAGAGTACAAGCCATGGCCCTAAACCTACAATGGCCTATGGGTTCCTGGTATGTTTCCAGTTCATT
>DB71_length_476_mean_cov_6.30672268908
ATGTAACCCAGCATATTTACACATTTTGGGGATTAGGACATGGGTATCCTTGGGGGAATCAGCATTCAGCCTAACACAGTATATACTCTACATTTGGGGAAGTGGGTTTTCTATAAATGCTTTCTTGTTAAAGCATATATATATATATATATATATATATATATATATATATATATGCTCTTTGATGTTGATTTTGCTGTTTAAAATGGTCTAGTTGTCCTGCAGTAATAGCATTATGAATGGCTTAGAGTTTAGTAACATGAACAGTACCCTCAATTTTCTAAAACAAACAAAAAATATAGCTAATTAGTAAGCATAAGTAATGATAAAAGGCCAGAAATTAAGGATGATATTAGCTAGGCTCTGTAAAAACTTTACTTCACTTTTTGCATCATTCAGAAAGAGGTTTGTGGGTTGGGCGCAGTGGCTCAAGCCTGTAATCCCAGCACTTTGGGAGGCTGAGGTGGGGAGATCAC
>DB92_length_216_mean_cov_5.55555555556
TTTTGTTTCTATATGAATTAACATTCCCAGATAAAACCTGAGAAAATTTATTAGACACTAGAGCTAGTGTGTCTGGTGACTGACAATTTTCTAAAATTAACTGTTGTGTTAATAGCATTTAGATTTGTAAATTGAACTCCCCTTGCATAAACATTTAAACATTCAAAATAAAATCTGTAAACTTTGGTAGCATGAACTCAAGAGGATTCAGTCTTG
>DB77_length_700_mean_cov_39.9971428571
CTGATGGCGTAAGTTACAGTCCACGTCTGACTTCAAAGGCGAGAGAAGATCTACGTCTCAGCTCTGAAATCATCAGAGAGTGAATTCTCTCTTCCTCTACCCTTGTGTTTTATTTGGGTTTTAATGGATTGGATGAGGCCCACTCACACTGGGGAGGGCAACTACTTTACTAAGTCTACATATTCAAATGTTCGTCTCATCAAGGAACACCCTCACAGACACATCCAGAGTGTTTAACCAAATATCTAGGCAACCCAACTTGGAAAATAAAATTAACCATCATAAGGCGAAAGATGTATATGATCTGAAGACAAATCAGGGTTGCAGGATGGTTAAGTATCTGCAAGTCAATAAATGTGATACACCATATAAACAGAATTAAAAACAAAAATCACATGATCATCTCAATACATGCAGAAAAAGGATTTGACAAAATCCAGCATCCCTTTATGCCTAAAACCCTCAGCAAAATTGACATAGAAAAAACATTTGACAAAATCCAGAATCCCTTTGTGATTAAAACCCTCAGCAAAATCAACATCGAAGGGACATACCTTAAGGTAATAAAAGCCATATATGACAAACACACAGCCAACATTATATGGAATGGGGAAAAGTTGAAAGCATTCCCCCTGAGAACTGGAACAAGACAATGATTCCAACCTTCACCACTTCTATTCAACACAGAACTAGAAGTTCT
>DB79_length_493_mean_cov_5.47667342799
TACAATTCTGGAGGCCAGAAGTCTGAAGTCAGTCACCCAGGGTGAAAATCAAGGCATTGGTAGGGCATATTTTTCTGGACGGTCTGGGGAAGAATTTGTTTGTTTGACTTTTCTAGCATCTGGGGACTGAACCCTTTCTTGTATCACTCCAATCTTAGGCTTCCACTGTCACATCTACTTCTGTAGTCCAATGTCTCCCTACCTCTCTTATAAGAACACTTGTGATTAAACTTAAAGCTTACTTGGATAATCCAGGATAATCTCCTCATCTCAAAACCCTTGACTTAATCACACCTTCACAGTTCCCTTTGCCAAGTAAATGAACATTCACAGGTTCCAGGGATTAGGATGTGGACATCTTGGGAAGGGGACATTATTCAGCTGACTTGGGAGTCAGTTCATTATTGTGGAAGGGGGTTTGTTAGAGAATCTGTTCACCTCTTGCTCTCTCTTGCACTCTCTCACACCCATGTGATGCCTTCCACCATGTTAT
>DB69_length_447_mean_cov_4.02684563758
AACCACACCTGACTAATTTTTTATTTTTGTAGAGATGAAGTCTCACTCTAGTGAATTTTCTTATTTTACTTTTTAGAGACAAGGTCTCACTCTGTCACCCAGGCTCGAGTGTAGTGGTATAGCCTTGGCTCACTGCAGCCTCAAACTCCTGGGAAACTGGGACTACAAGCGATCCTCCTGACTGAGAAGCTGGGACTACAGGGCGTGTGCTGCCACTCCAGTGACTAACCTCCTCCTCTGGCTCCTCCTTGCAGACAGTTATCCCTTGTTTAGAACACGAATTTCCATTTACCTGGTGGGAACACGAAACAGGAGTCTCTTCTGTTCTGCAAGTTTGATGGGTAAGAGGTAGCCTTTTTTCAAAGTAGGATTTCCTTTTTCAACTGTTCCAGGAAAGAATCTCTAAGACTGGGTAGCTCACAGCCAGCCAAAGGCAGCTACATTTCC
>DB115_length_555_mean_cov_9.18918918919
TGATAGTTCCAGTTCATCCATGTTCTCATAAGCACTCTGTATGAACAGTCTTTTTAAGTTTAGCCATTCTCATCAGTGTGCAGTCATATCTCCTGCGGTTTTAATTTGCCTCTCCTTAATGACTAATGCTGTTGAGCATTTTTCATGTGCTTGCTTGCCATCTGCATAACTTCTTTAGTGAAGTGTCTGTTCAAATCTTGTGCCCATTTTAAGAAATTGGGTACTTTATTATAGATTTTCAAGAATTCTTTATGTGATTCAATTAAACCTCTTTCCCTTCTAAATTACCCAGTCTTGGGAGTATCTTTTTAGCAGTGTGAAAACAGACGAATATGAAGTCTTAGCCATTAATAGTGAGTTCACCCATTAACACTTACTGTGATTATTTGGAAGGCCATAGTCACTATTAGTGCCTCCTTTTTGTTAAAAAAATTAATACTTTCTTGTCCATTGCTGACTTTATTACAATTTTTTCCTGTAATGGTTTGTTATTTATATATCCAGTATCTTCTAGTTGTTTGTACGAAATCAAAATATTGATCATGCAGATAACAC
>DB113_length_269_mean_cov_8.14869888476
ACGGGGGAACTGAACAGGGCGAACATGGGGACAGGGGGGGGGAAACACCACACAACGGGGCTTGTTGGGGGGGGGGGGGGGGGGGGGAGGGATAGCATTAGGAGAAATACCTAATGTAAATGACGAGTTAATGGGTGCAGCACACCAACATGGCACATGTATACATATATAACTAATCTGCACATTGTGCACATGTACCCTAGAACTTAAAATATAATAATAATTAAAAAAAAATTGCTTCCCTTCTTTATTCAGGTGTGTTGTCACCA
>DB74_length_742_mean_cov_5.86253369272
AAATGTTAATTGCCAAGACAATGGGGAAAATGTCTCCAGGACATGTCAGAGGTCTTCATGGCAGCCCCTCCCATCACAGGCCTAGAGGCCTAGGAGGGAAAAATGGTTTCATGGGCCAAGCCCAGGGCCTTGCTGCTTTGTGCAGTCTCGGGACATGGCACCCTGTATCCCAGCCATGGCTAAAAGGGCCCAATGTACAGCTCAAGCCATTGCTTCAGAGGGTTCAAGCTCCAAGCCTTGGCAGCTTATATGTGTGTTGGGCATGCAGGTGTACAGAAGTCAAGAATTAAGATTTGGAAACCTCTGCCTAGATTTCAGAGGATGCATGGAAATGCCTGGATGTCCAAGCAGAGTTGTGCTTCAGGGGAGGAGCCCTCATGAAGAACCTCTGATAGGGAAATGCAGAAGGGAAATGTGGGGTCAGAGCCCCCACACAGAGTCCCCAAAACAGATTGAAATAATTATATAGAATCAAGCAGAAATTCTGGAGCTGAACAGTGCATCTGACATACTGAAGAATGCATAAGAGTGTTTTAATAGCAGAACTGATCAACCTGAAGAAAGAATTAGTGAGCTTGAAGACAGGTTATTTGAAAATACATGGTAAGAGGAGACAAAAGAAAAATGAATAAAAGATAATGAAGCATGCCTATAGGATCTAGAAAATATCCTCAAAAGGGCAAATCTAAGGGTTATTGGCCTTAAGGAGGAGGGAGAAGTAGGGGTAGAAAGTTTATTGAAA
>DB38_length_264_mean_cov_7.94318181818
TGAATGCTTGTCCGTGACATAAGATTCCAGAACACTCCCGAGGATGTTTGAATATTTTTCACTCATATAATATTCCAGAACACTGCTATGACGTTCTGAAATATTGTCCCTCACATGAGATTCTATAATACTGCTGCTGGGGTCTAAATGTTTGTCCGTCAGATAATATTCCAGACACTGCTAGGAGGTTCAAAATGTTTGTTCCTCACAGGGGATTCTAATAGACTCTGGGTGGGGAATGAATTTTTGTCCGTCACACATGAA
>DB99_length_390_mean_cov_16.5384615385
CCAACTTGGGTCCATTCTCCTCATCACTTTCAGGTACACCAATCAGACGTAGATTTGGTCTGTTCACATAGTCCCGTATTTCTTGGAGTCTTTGTTCATTTCTTTTTATTCTTTTTTCTCTAAACTTCCCTTATCACTTCATTTCATTCATTTAATAATACTTATAATACTTAATAATACTTATAAAATCTCAACTCATACCAAGTTATCTTTTCTAACCAAAATTGAATTCTACTAGACATCAATAACATAAGAAGAACAGGAAATTTTCAACTAAGAAGAAATTAAGCAACACATCCTCACCCCTGAATAATCAATGAGTCAAAGAAAAAAATCGAAAGAAAAACTAACAGACACTTCTCAAAAGAAGACATTTATGAAGCCAAAAAA
>DB110_length_556_mean_cov_8.63309352518
TAACAAATGTCCTTTTTTTTTACAATTACCCCCCCTTTTTTTTTACAACTGCCCTATATTGAGAGAAAACTTAATATTATTTTTTGTTTTTGTTTTTTTAATTGGCATAGATATTTTTTCTTATAGTTCATTCTGCATTGCACTGTTTTCTTTTTTTTAATTATTATTATACTTTAAGTTTTAGAGTACATATGCACAATGTGCAAGTTAGTTACATATGTATACATGTGCCATGCTGGTGTGCTGCACCCAAAAACTTAATATTATACTCATTTCTCACACCATATACAAAAATCAATTCAAAATGAATTAAACTTGGATATAAGACCCGAAACTGTAAAGCTACTAGAAGAAAATATAGGGAAAAGCTCTGTGACATTGGTTTGGGCAATGTTTTTCTGGATATAAACTCAAACTCCCATGGAACAAAAGCACAAATAAACAAATCAGATTATGCAAAACTAAAAAGGTTCTGCACAGTAAAGGAAACAATCAATAGAGTGAAGGGACAACCCACAGAATTAGATAAAGTATTTGTAAACTATATTATCTGATA
>DB84_length_262_mean_cov_2.29007633588
AAATTGCATAAGATGGGGCATTTGTGCAAACCCAGCATGTCTTGATGGGATCACTATACAAATATGCAGCAAAAGAGATTAAAGCCAGGCTTCAGGGGAAATGAGAAACTTTCCAAGGCTATAAAACATGGAATACGGGTGGCCTGCATGGGTTCTTGAATTCCTTTCATTTTCTGGAGGAAATGATTAAAGAACAGTATATATAGCTATCCTTCTGGGGTAGAAGAGATGAAGTTCAACATGGAAACAGAAGAGTGGTCTA
>DB98_length_266_mean_cov_23.5977443609
GCTAGGTTCTGAATGTTTGTCCCTCACCTAGGATTTCAGAACACTGCTCCTCGAATATAAATATGTATCCTTCAGATAGGATTCCAGAACACAGCTATGAGGGTCTGAATGTATGTTTCCCACATAGGATTCCAAAACACTCCTGCTGTGTTCTGAGTGTTTGTCCCTCACATAGGATTCCAGAACAATCCTGCTGTGTTCTGAAGGTTTGTCCCATACATAGGGTTCCAGAGAACTGCTGCAGTGTTATGAGTGATTCTCCCTCA
>DB109_length_276_mean_cov_3.70652173913
CTACAGGAGGTATTGTGACATATCTCTGCACTAATCACACAGGTGATGTAACACTTGTCTAGACTCTGCCTATTGGGGAGTTTTCAAATATCCCTGATCTGATGAAAAAGGTGATGTAACTCTTCTCTAATCGCTGCCATCAGGGGCGTTTTCACATATCCCTGAACTGATGACAAAGGTGATGTAACTCTTGACTAGGCTTTGCCTACACGGGACATTGTGACATATGTCTGCACTGATCACCCAGGTGATGCATCTCTTCTCTATGCTCTTCCT
>DB54_length_699_mean_cov_7.29613733906
GTTCTCAGCCCTGCTGGCAGCCCTGGGCTATGAGCTGCAGGGGTACTGTCTGTCCTGGGCCCTAAATCTGTCCCAACTGCCTTGTGAGACACAGGCCTCCCAGGCTCCCCTGCTGAGTCTGGACCAGGGAGAATCTCCCTAGATAGTGGGGTTGGCGTTCACTCCCTGGGGAGTCTCCTAAGTCTCTGGTTCCCAAAGTTTTCAGAGTAGACACAAGTGGGCACCCGAGGGGCGCTCTCTGCTGCTTGGGGGCTGTTTCCCTTTCACTGGTTGGGGGCCTCTTAGATGACGCCCTCATCTTGCCCAAGGAGGTCAAGGACTCACCACAGGTACTCATCTCTGGGAAACTGCCTCAGGCCTGGAAAATTCCAGGCATGACGCTGGCCTGTGTGTGCGCCCTGCTGGTGTGGCACCCCGCCGGCCCCGGCGAGAAGGTGGTGCGCGTGCTGTTCCCCGGTTGCACCCCGCCCGCCTGCCTCCTGGACGGCCTGGTCCGCCTGCAGCACTTGAGGTTCCTGCGAGAGCCCGTGGTGACGCCCCAGGACCTGGAGGGGCCGGGGCGAGCCGAGAGCAAAGAGAGCGTGGGCTCCCGGGACAGCGCGAAGAGAGAGGGCCTCCTGGCCACCCACCCTAGACCTGGCCAGGAGCGCCCTGGGGTGGCCCGCAAGGAGCCAGCACGGGCTGAGGCCCCACGCAAGA
>DB51_length_534_mean_cov_2.50374531835
TTCTGCTATTTAATTTTAATATCTGAAAGAATTATTTCCCTGGGTGCACTTCCCCAGGCCCAGATTGCTGTTGTTCAGAGCCAAAGAATCTGAAGGCTGTCTGGTCCCAAGCATTTGGAATAAGGGATACTCAACCTGTATATGCTTTTGCGAACTAAGTTTAGCATTTAAATGTATTTAAAGCATTTTTATTGGATTTGTTGAATCTCTGCTGCTCACTAATAATATAGGATGTAACTTCCCTTTCCTAAATGTTACTGTCGTTTTGAGAGGATGTAGGCATATGGCAGATTTTAGCTAAAATAAGATGTGCTACATCCTTGGGAGGACAATCTGTGTGATGGATGCTACCTTCCCTTTTTATTAGAATGACGTGACAGAAAACTTAAGGCTTTATTTAAAATATCTGATGATGAGAATTAAAAGCCATGAACATTTAGACTAGAGAAGAACAAAGGGTATTTTAAAATATAAAAACATACTTATGTGATATAAATAGCCTGCTTATTATATATGTTTTATTATTTTAAAATA
>DB53_length_323_mean_cov_2.69659442724
ATGATCAGTTGATTTTGTACAAGGGTGCCAACACTACTCAATAGAGTAAGAATAGTCTTTCCAACAAATGATACTAGAACAACTGGATATTCACATGCAAAAGAATGAAGTTGGAACCCCTACCTAATATCATATGCAAAAATTAACTCAAAATGGACCAAAGTCCTTAAAGTAAGACCCAAAACAACAAAAATCTTAGATGTGCTTCAAGGGGCACTATCAAGAAAGTAAGGCCAGATGTGGTGGTTCATGCCTGTAATCCCAGCATTTTGGGAGGCCGAGGCGAGCAGATCACAAGGTCAAGAGATAGAGACCATCTGGCC
>DB77_length_295_mean_cov_8.66440677966
CATTTATGCAGGTCTACCCAGGCTTGCACTCTGGAACAGAGGGTGTGGGAGGAAGGCTTGGTAGAAGTCAGAGGGTGGGGTAACCCCTGGTCCCTTCAGGGATGTGCTTGACTAATTCAGAGTTTTGCAGTCTGGTGGGGGCATGAAAGTCATTAGGCTGAGGACATGGTGGGGTGCTGCATGAAATTTTAGGTGTCACAATACAATTGACCCCTGATTCTTTAATATCAGACATTTATTTTCATGATGACTAATATTTTGAGAGGCTGAAAGCTGCTGAGACATTATAATAAGT
>DB47_length_308_mean_cov_19.0714285714
GGAAATGCTTGTACCTCACATGAGATTCCAGAACACTCCTGCTGTGGTCTTAAAGCAAGTCCCTCACATAGATTCCAGAACATTCCTACAAGGGTCTGAATGTTTGTCACTAACATAGGATTTCAGAACACCGCTGCTGGGGTCTAAATGTTTGTCCGTCACATAGAATTCCAGAACACTGCTATGAAGGTCTGAACGTTTGTTCCTCACTGGGGATTCCAGAACAATCCTGCTGTGGTCTGAATGTTTGTCCTTCACACAGGATTCCAGAACACTGCTACGAGCATACGAATGATTGTCTGCAACAT
>DB54_length_326_mean_cov_4.75766871166
CAAAGAATTGTCCTGTTTCATCTAGATTAGCAAATTTGTGGACAAAGAGTTCTTCATAATATTTCTTTACTATCTTCTTAATGTCCATGGGATCAGTAGAAATATGATGTTTGTGTGTGTGTCTGACAGGAATAATTTTTGTCATCACTGGTATTTTTCTACATTAGCTTGGCTAGAGCTTTATCGCGTTCACTGATTTTTTTTTTTATTGTCTCGTTTTGTTTTTTTTTGCTTTTTTTGTTGTTTTGTTTATTTTGTTTTTTTGATTTTTGATTTATTTTTTTTTTTTTTTCTTTTTTTTGTTTTTTTTTTTTTTTTTTTTTTTT
>DB72_length_267_mean_cov_9.88389513109
ACATGCACACACACACACACACACACACACACACACACACACACACACACACATATATTTTGGTTTTTTTTTTTTTGAGACGGAGTCTTGCTCTGTCACCCAGGCTGGAGTGCAGTGGTGTGATCTTGGCTCACTACAACCTCCACCTCCTGGGTTCAAGCGATTCTCCTGCCTCAGCCTCCTGAGTAGCTAGGATTACAGGCACTTGCCACCACGCCAGGCTAATTTTTGTATTTTTAGTAGAGACGGAGTTCCACTATGTTGGCC
>DB51_length_556_mean_cov_6.11870503597
TAACCAGAACAATTAGCTCCTATTATTACAACACATTAATATATCTTCATCTTCCAAAAGTTCTGCATAATTACATTTCTACAAAATTGCCTATACAATTTGAACTTCATTCCTAAATTGATTTTTTTGGGGGAATGGGTGTTATTTTTTCTAAAGCAATGTTACATATTTTTTGTTTTATCTTTAATTTTATTGCCTTCTGTTCAGAGATTATTGGTGATAACTATGCAGATTATTATAAAGTTTCACAATTTAATATAATTTTGAAAGGATATTGCATTGACATTATGAATTTTTAGCATTATCTTAAATATAATAATGAACATATATGGAAGAATGACATATACTTTTACATGTATATGTATAAGTAAATTGGCAGTTATCAGCATGGCTAATTCATCAGATGTTACTTGTATCATAGTGTGTAGAATGTCTTTTTTTTACACCTTCTGATTTTCATTAGTTTATCTATGTCTCTATAGATCATAATTTATTTGAATATATTTTTAAATACTTCTCATACATTCTACATACATATTTTGCTATTCTTAAAGTT
>DB38_length_273_mean_cov_9.54578754579
TGGAATCCTATATGAGGAACATATATTCAGACCCTCATAGGATTATTCTGGAATCCTATGTGATTCAGACACCAGGAGCAGTGTTCTGGAATCCTATGTGTGAGACAAACATTCAAACAACAGTGTGAGTGTTCACGAATCCTATGTGACGGACAAACATTCAGACCTTCCTCGCAGTGTTTGGAATTCTATGTAAGGGAGAAACACTCAGAACCCAGCAGGAGTGCTCTGGAATCCTATGTGACGGACATACATGTAGACCCCAGCAGCAGT
>DB93_length_670_mean_cov_6.92835820896
TTATCTTATGTAGGATGGGATCTCACTGTGTAGTCCAGGCTGGGCTCAAACTCCTGACCTCAAGTGATCATCCTGCCTTGGTCTCCCAAAGTGCTGGGATTATAGGCATGAGCCACTGCACCCGGCCCCAGTTGTCTTTTTATAAGTGTCTGGGCAAGTTTTAATATTGTATTAAGGACTCAGCATTTATTGTATTAAGGACTCAGCATTTTAGCCTTTTATTGAAGTGATGTGCTTTTTGAGTAGAAAGTTTTGCTTTACTAACACCTGAAGAATGATACAATCACAGGCAATCTGGTTTTTATATGTTGTATTATATGATGACTTTTATTAATATGGATGATTTAAGTAGAAACTTTCCTTCATGCATTTAAAGGAAAATGAAAAAAAAGTTTTTCTTTTGTTGTAATCATACTTTTTTTTTAGCTTTTGAATTGTTTGACATCTCAAACACATGGCAAATAATACTCTAGTGTGGTAATATTTTCACAGCAATCCTCTACTTTTAGAGGAAGTGCAAGGAATCTGAAATAGTAGTTTTCATTTGTTTGTTTGTTTGTTTGCTTTTTGAGACGGAATCTCACTCTGTCACCAGGCTCGAGTGCAATGGTGCGATCTTGGCTCACTGCAACCTCCGCCTCCCGCGTTCAAGCGATTCTCCTGCCTCAGC
>DB73_length_265_mean_cov_25.6264150943
TATCCCTGCAATGATCACCCAGGTGATGTACCACTTGTCAAGGCTCTGCCTACAGGGACATTGCGATGTATCTCTGCACTGATCACCTAGGTCATGTAACTGATTGATGTAACTCTTGTCTAGGATCTGCCTAAAGGGACTTTGTGACATAACTCTGCACTGATCATCCAGGTGATGGGGCTTTTGTCTAGGCTCTGCCTAAGGGGGCATTGTGACATATCTCTGCACTGATCACCCAGGTGATGTAACTCTTGTATAAGCTCTG
>DB111_length_672_mean_cov_8.92857142857
TCAGATGGATACGAGTCTGTGGGTATGGAAGACAAGCCACAGAGGGTTGACAGCTGTCACTGGCTGGTCTTAACGATATGGAAAAGTTGACATGGTGGGTTCCTACTCCTGAATTTTAGGAAAACTTAATTTAAATCAAAACTAACTAATCAAAACATCTAAGTAGAAGACAAATTTCTTCCAAAGCTCATGCTTCCAATCTTGTGGCTTTCTTAGTTATGGTATTCCACCTGCAGGTGAGAATGTGACAGGCTGAGGGGGACTCCCACCCCCACGACCACGGTCCTGGGGAAGACACTGACATCCACAACCCAGAGGCGCTTGGCTGGCCGAGCCCCAGAGGCTGGAGAGGGAGGCTAAATAGAAGTGTTACCATTTCCCTTGAGATGTGAGTTGATGGTGTAGACTGGTGGAGGGCCGAGGAAGCCTGCAGCACTGGGAGAGAGGGTCCCGCTTGTGGCAGCATGACTGGGAAGAAACACCATGGCAATGGTTTGCAGGTGGGACTGATGGGGAGATGTGCAAGCTGATGGAAAGTGTAGAGACGTGTTCATTTATGAATCATCTACAGGCCCAGCTAATCAAATTCATGTCAAGCAATGTTGTTCTCCTTCCCAACAGGCCTGACTCTGGGAACAGGTAAGTAAATGGGGTGTGCACACTTGAGGTGAG
>DB98_length_681_mean_cov_8.37004405286
ATCATTTATAAGATGTATGCGAAGATAGTTTGGGAATCTTATCTTGTTTAAGAACCAATATTATGAAAAATACCTATTATCTAATGGTCAAAAAGACAGATTGGATTAAATTTTATCTACCGACAATAGCTAAACAGTTTTTTAGGATTATTTCTTTATTTAAATAATATGGAATTCTGAATTGAAGTTTCTGCCCCCATTTCATAGAAATGTGTAGTTTTTATTGTTTAGCTGATTCTGAAGCCACAACAATTGAACTAAGAGTTAGTGCAATGCAATAAATGGGACATATAGCTGTGGGAAAACAATGGATAATTTTATAAGATATAATAACTCCTCACACAACTCTTCATTACATTCATCAGAAAGAGAAACTATTAAAAATTTTAATATGGGGTCTATTAGACATTTCAGGACACATAAAACTTCTTTGAATTATGCTTATTTTTCAAAAATATCATATTAAATTTACTTGAGTTTTTAGGAAACAATATAATATGGACATTTTATATGTACAAACAAAAATATTTTTTAAGTTACTTTGACATTTTGGATGTATGGCTGAATGAATAAATAATATATTTTACACTTGTCTTTGCTATATTTTTTAAAGCTGTATTAATTTTTAACTAGCCACTTTACTCAATCCTTTTTTGTTTTCATAATCAGGCAATTCTTTTG
>DB51_length_396_mean_cov_3.4797979798
ACCAGCAGTGAGATTCTTCACAGAAAGAGATAGATCCTCTACTCAAGTTGGGTACATTTTACAGCCATCAGTGAGTTAGAAATAGGCTGTGTCTATGACATAGCATGCACAAATATGAAAAATGTAGTCAAATATCTTTTTCCTAAACATACGCACTGTGAAGATAATTAAATTTCTTCTATCTTGGTTGGATGGTGTTTTATTTGTTGATTGGTTTTTAAATAAAATTTTTGCGGTATCATTTATAAGCAGTGAAATTCCTTCTAGAGTGTGGAAAAAATTCTTTGGTTTGATGCCTTCTTACCTGTGCTCCAGTTTGTCACCTCTATGCAAAAAAAAAATGATTTGGCTAAGGGTAGGCCCTGAAGAGGCGGCTGTAAGTTTAATACAATTCAG
>DB53_length_295_mean_cov_2.67118644068
AGAAAAAATAAGATTATAAAAACAAAGAATAAAAGAAAAGAAAAACAGGATTTTTTCACAAATTCAATGTGGATGTGAGAAAATGAAAGAGGTTAAAGACTACCTATTTTTTTTTTTTGCTACAAATATCTGGGAGAATGCAGTTGATGTTTAATGAGGTGGAAAAATTGTGGGATGGGTAGGGTTTGGAGAATCAGGGAGAAGCATGGTGTGAATTTGCCTAAATGTGAGATGACTAGTAGAGATTTAGGTGACAGGATGAGGAGGCAGTGGGGGAGAAGGGCAACGGGGGGTG
>DB115_length_271_mean_cov_4.39114391144
GAACCATTCTTTTGATTGAGCAGTTTGGGAAAATTCTTTCAGTAGAAATGCAAGTGAACATTTGGAGCCCTTGGAGCCGTATTGTATAAAAGTAAATACCTTCACTTAAAAACTACACAGAATCATTCTGAGAAACTTCTTTGTGATGTGTGCATTTCCTCACAGAGTTGATACTTTCTTTTGATTGAGCAGTTTTAAAACACTCTTTTTGTAGAATCTGCAAGTGGATAGTTGATGCACTTAGAGGCCTATGGTGGAAAAGGAAATATCT
>DB112_length_705_mean_cov_10.4255319149
GCTTTGGCCTCCCAAAGTACTTGGATTACAGGCATGAGCCACCATGCCCGCCCCAAGCATTCCATTTTAAAACACAACCCCTACTCTCTGGCATCCTTCTCTGCCTTATTTTCCCCCATAGCAGTTATCTTCATCTGACACATAATATATTCTAGTTGTTATCTGTCTGCCCTACCTCACCCCACTAGGATGGTGATTCTGTGAAAGCAGGGGTTTTTGCTTGTCATTGCCTAGGATAGACCAGGCACATAGTAGAGCTCCATAAATATTTCCTGAATGAGTGAATACACACGTGCCTTCAAATACATATGCACCAACCTGAACTAGTTTTGGAAAATACTTTTCTCAGTTAGTTTTATACTTTGGTGGGCAAGCTAATGTCACAAGACACACTATTCACAGAAATTCTGCGTAACACAGAGGAGCTGGGAGGCTGGTCTCACCAGGCCAGGCAGCCATAGGCAGAGACTCAAGGTAGACAGGCCAGGGGGAAGTTGTGTACCTTTCGAATCGGGAAAGGATTGAGGAGGGGGAATGTTGCCGGACAGAAGGCTGTCCTGGGCGTCCATCCTTGCCCTCCATCCCTGTCTCCATCCCTGGCAAGGATGGAACCTTCCCTTCCTTCATTTCCTAACTGGCTCAAATGTGGTCACCAAGGTGAATAGGAGGCACTAGTGTCTTGGAATAAACAGAACTTTCCCTCCC
>DB45_length_366_mean_cov_6.72131147541
CTCCACTACCGCCTACCCCCTCCCCCTCCACGACGCCCTTCCGATCCCCTCCTGGCCCCTTGTGGCCCCTGCGCCGCCCCTCACCGCCCCTCTCACGGTCCCCATGCCACCCCTCACATCTCCCCGCGGTCCCCGCGCCACCCCTCGCTGTCCTCACATCTATTCACCTCCTGTTTACCACTTGGCTTGTTTCTCTCTTTTCTCTTGATGAGGCAGCAGCTTAAGTATTTAATTCACTTATTTCAAAGAACTAGGTATAAAACATAACGTTTTGCCAACTGCTTATTTTCTAAAGCATTAGTTTCTGTGTTTTCTGCCTTGCTCAGGTCTGGGTAGGTGAGACCACAGTAACGACAAAACTTGCAA
>DB114_length_555_mean_cov_7.12072072072
GGTCTAACATTAAAGTCTTTAATCCATCTTGAATTAATTTTTGTATAAGGTGTAAGGAAGGGATCCAGTTTCAGCTTTCTACATATGGCTAGCCAGTTTTCCCAGCACCATTTATTAAACAGGGAATCCTTTCCTCATTTCTCGTTTTTGTCAGGTTTGTCAAAGATCAGATAGTTGTAGATGTGTGGCATTATTTCTGAGGGCTTTGTTCTGTTCCATTGGTCTAAATCTCTGTTTTGGTACCAGTACCATGCTGTTTTGGTTACTGTAGCCTTGTAGTATAGTTTGAAGTCAGGTAGTGTGATGCCTCCAGCTTTGTTCTTTTGGCTTAGGATTGACTTGGCGATGCGGGCTCTTTTTTGGTTCCACATTAACTTTAAAGTAGTTTTTTCCAATTCTGTGAAGAAAGTCATTGGTAGCTTGATGGGGATGGCACTACCTATAAATTATAAGAGTTTTATTCCTTTTATACATTACCTATAAATTATAAGAGTTTTATTCCTTTTTTCTAAGTCATATATTCATTTTTTTCTGATCTATTAGGATTGGCCAGGA
>DB115_length_897_mean_cov_7.79821627648
GATGACATGATTGTATATTTAGAAAACCCCACCGTCTCAGCCCAAAATCTCCTTAAGCTGATAAGCAACTTCAGCAAAGTCTCAGGATACAAAATCAATGTGCAAACATCACAAGCATTCCTATACACCATTAAAAGACAAACAGAGAGCCAAATCATGAGTGAACTCCCATTCACAATTGCTACAAAGAGAATAAAATACCTAGCAATCCAACTTACAAGGGACGTGAAGGACCTCTTCAAGGAGAACTACAAACCACTGCTCAAGGAAATAAAAGAGGACACAAGCAAATGGAAGAATATTCCATGTTCATGGATAGGAAGACTCAATATCATGAAAATGGCCATAATGCCCAAAGTAATTTATAGATTCAATGCCATCTCCATCAAGCTACCAATGACTTTCTTCACAGAATTGGAAAAAACTACTTTAAAGTTCACGTGGAACCAAAACAGAGCCTGCATTGCCAAGACAATCCTAAGCCAAAAGAACAAAGCTGGAGGCATCACACTACCTGACTTCAAACTATACTACAAGCCAACAGTAACCAAAACAGCATGGTACTGGTACCAAAACAGAGACATAGACCAATGGAACAGAACAGAGGCTTCAGAAATAATACCACACATCTACAACCATCTGATCTTTGACAAACCTGACAAAAACAAGCAATAGGGAAAGGATTTCTCTATTTCATAAATGGTGCTGGGAAAACTGGCTAGCCATATATAGAAAGCTGAAACTGGATCCCTCCCTTACACCTTATACAAAAATTAATTCAAGATGGATTAAAGACTTAACTGTTAGACCTAAAACCATAAAAACCCTAGAAGAAAACCTAGGCAATACCATTCAGGACATAGGCATGGGCAAGGACTTCATGACTAAAGCACCAAA
>DB69_length_275_mean_cov_17.8109090909
AAAATTTGGTATTTTGTGTGGTGGATGAGAATGTAGGCTTCTATTCTGCCCTCTTATTCTGTCTCTGCCTTAAATTTTTTAGATTCAGGGAGTATATTTGCAGGTTTATTACATGGATATATTGTGATGCTGAGCAATGTGGGATATTATTGATCCCATCACCAAGGTAGTGAGTATATATTGTGGGATATAATTGATCCCATCACCTAGGCAGTTAGCAGAACATTTATACTTTCTCACCCCTTCCCCTCCTCCTTCCCTCCTTCATCTAGTAG
>DB74_length_276_mean_cov_1.63043478261
CCCAAATGACTATAAATCATGCTGCTATAAAGACACAAGCAAATCTATGTGTAGTGCGGCACTACTCACAATAGCAAAGACTTGGAACCAAGCCAAATGTCCAAAAATGATAGGCTGGATTAAGAAAATGTGGCACATATACACCATGGAATACTATGCAGCCATAAAAAAGGATGAGTTCATGTCCTTGCAGGGACATGGATGATGCTGGAAACCATCATTCTCACCAAACTAATACAAGAACAGAAAACCAAACACTGCATGTTCTCACTTATA
>DB111_length_705_mean_cov_9.58865248227
TCTTATCCAAAGCATCCCAAAATAATTTCCGTATACTATTTGAAGCATTTTGCCATTAAGCCAAAACCAATAATGCAAATCTGATTCATTCTTAAACTATTTTTAATTAAGTGGTGATTATCTTTCTTTACCTTTAATATTTTGTTTCTAAAGTGTAATACCACTCAAATGTATCAAATTCCTGGGGTTGAAATAATGAAATTTATAAACACCGGAAGTAGGAATGGAATTCAGATCATGGGCAGTATATTTTGGAAAGCCATCATAGTATAACGTTTTCCATGAGGCACGGAACTTGCACATGCTGGAACACTCTTGGAAAGTCTGAGAAAGTGAGATACAGCATGCATGTACACATCTAACGTAAGCTAAGATAATCATATTTTTCCTTGAAGACTTTAATAAAGCAAAAGAGTGAGATAGCTGCCAAGATTGAATATAGATAGCTTAAAAAAAGAAATGACCAGTTCAAACAATTAATCACTGGAAGCATGAAACAAATGCTTCACAGGCTTTCCATTTCTATCCCAGTTCATCTCTCATGCTCTAATGTTACAATTTGAAGTTACTGAAAACCTAATGTGAAGTTTTATTCTTCAGATTTTTGAATTAAAGTTTTATTTATTTTACAACCTCGCTTAGGACTTGTTTGTAAAATTTAGGGTCCTGATTGCATAAGTGTTGGATTACAAGAAATGGATACGT
>DB109_length_363_mean_cov_30.7575757576
ATGCACCCTGTAGGCAGAGCCTAGAGAAGAGTTGCATCACCTGAGTTATCAGTGCAGAGATATGTTGCAATGCACACTGTAAGCAATGCCTAGACAAGAGTTACATCACCTCGGTGATCACTTCAGAGACATGTCAAAACGCCCCTGTAGGTGGAACCTAGAAATGAGTTACATCACCTGGGTGATCAGGGCAGAGATATGTCACAATGCCCCCTGTAAGCAGATCCCAGACAAGAGTTGCATCACCTCGGTGATCAGTGCAGAGATATCTCACAATACCCCCTGAAAGCAGAGGCCAGACAAGAGTAACATCACCTCAGCGATCAGTGCAGAGATATGTCCCAATGTCCCTCTAGGCAGAGC
>DB51_length_688_mean_cov_6.75872093023
TACCCTCTTAGGTTCTGCAGCTGGGCCTGAGAATTAAACTGACAAAAGACAGAGAAACAGGAGAAAAGCATAGACATTTTATTTGATGTTAATATTTTTGCATGGCATAGGAGACTTCACAGAAAAAAGAAATGAAAAGGCCCGAGAGGGTATATACCATTTCAACAAAGAATGATCAACTGTGGAGATGTGAAAGATCAACTGTGGAGCGAAAGGACTTAGATTTTATTTATTTATTTAGAGACGAAGTCTCCCTCTGTCACCCAGGACAACTGTGATTGCCTGAAGTTGAAGAAATATAGTGTCCCTTGCATTCAAAGGTGACATCAGTGATGGTGATGGTGGCTCTGCATGGGAAAAAGAGGTGCCAAATGAACACACATTCCACCTGTACTCCACATGGGAAAAAAACCCTGAGCTGGCAGCTGTGGCCGATTTGCTAGGGTCTTAATTTGTGGTTGACCTAGACAGAGGTGCCCAACTGTGCCTGGCTTTTGTGAAGTGGTCAGCTGGCCCCACTGGCTCATGTTCAAAGAGTCACCTGATTTTTTAAATAGAAGAGCTACCGACTTGTGGTTGATCCTCCTTCTTTTAAGTAAATGGTCATATTGCACTTCTTGCTGCAAATAAGTTGCTAGAGCACATTTCTCAAGTCTGGGCAGGGACCTGCAGACTGACTTCAGCAATG
>DB51_length_603_mean_cov_11.2006633499
TTTCACAAAACAGACGCTTGCACTCATTGAACAAAGCATTGCTGAAAGAAAATCAAAGGAACCCAAAGAAGAAAAGAAAGATGATGATGAAGAAGCCCCAAAGCCAAGCAGTCATGATATGGTTATTCACTAAATTTCACTAAATTTCACTAATCTCAATTTAAAATAATTTTTATACAGAAGGAAGCCAACAGAAACTGACCACTGAAGTCAAAATAAACTCACCTTTTTGTCTGCATAGTAGGGGTCCAAGTCCTCCAGGGGCTCTGACACCATGCCGGGAGGAATGTCCCCATAGATGAAGGGCAGCTGTTTGCCAGCTTCCAAGTCACTGCTTCCCCCTCCTCATATCCCAAAAGAAGTGATTATATCCTCTTCTGTGCTTCCTCCGTGTCTCAAAGATAACTTATTGTTATACTTCCTCAGTATTTATTTATTTATTTATTTATTTATTTATTTATTTATTTATTTAAGACAGAGTCTTGCTTTGTCACCCAGGCTGGAGTGCAGCGGTGCGAACTCGGCTCACTGCAACCTCCACCTCCCGGGTTCAAGTGATTCTCCTGCCTCAGTCTCCCGAGTAGCTGGGACCACAGGTGCCTG
>DB103_length_263_mean_cov_2.28136882129
ATACACCAGACGCCGAATTGCTGCATCTTGTGGTAAGTCTATGATTAATTTTTTGAGAAACGCCCACAGTGGTTGCACCATATTACATACCCACAAACACTACACAAGCGTTCCAATTCCTCTTCGCCAACACTTTTCTTTTCTGTTTTTCTCTTCTTTTTTGAGAACAACCATTGTAATGGATGTAAGGTGGTATCTCACTGTAGTTGTCATTTTTATTTTCCTAATGATTAGTGATGTTGAGCATCTTTATATGTGCTTAT
>DB77_length_352_mean_cov_8.52272727273
AATGCTGCCTCTATGAGTCTGTGCACCAGTACATGGATGCATGGTATGACACAACACATGACAAGAATGAGTACACCTACTGCAGCTGCGAGACAAATAAGACTTGAGGCTATGATTCCTTTCCATTTACCGAACCATTTTTCTAGCCACCTTGTAAAGGGATCATTTACCCTTGAGTTTTTGGCTAACTCATTGTACACAGCTCTGGGCTGGGTACCTGGAAGCTCACGAGCTTGTTTGGCCTCCCCTCCTGGACACAGGAGGTGTCAAGGCTGTGGTCAGCAGAATCTACCCAGCTGGACACTGAGTGGACGCCCTGTGGGGTGGCTGTGAAATGGGTCCACTTTGTAGT
>DB38_length_347_mean_cov_22.1642651297
GACAAGGGTTACATCATCTGGGTGATCAGTGCAGAGATATGTCAAAACGCTCCTGTAGGCTGAACCTAGAGAGGAGTTACATCAACTGGGTGATCATTGCAGAGATATGTGAGAATTCCAGTGAAGGCAGAGTCTAGACAAGTATTACATCACCTAGGTTATCAGTGCAGGTATAAGTCATAAAGCCTCCTGTAGGCAGAGCGTAGAAAAGAGTCCAATCCCCAAAGTGATCAGTGCAGAGATGTGTCACAAAGCTCCTGTAGGCAGATCCTAGACAACAGTCTCATCACATGGTTGATCAGTTCAGAGATGTGTCACAATGTCCATGTAGGCAGATCTAAGACAAG
>DB113_length_496_mean_cov_26.6350806452
TGTTATCCAGGATGGTCTTGATCTCCTGACCTTGTGATCCGCAAGCCTCGGCCTCCCAAAGTGCTGGGATTACAGTCATGAGCCACCACACCCAGCCCAAGTTCCTTATTTTTCATGTGTTTAATATTTTCTCCCAATTTATAGAATATATTGATTAAGAATAAATTTTAGCCATGCACATCTTTTACAAACTTCATGATATACTTTGCTATATTTAAATTTCTTATACTCTTATAAAATGTGTGTTCTGATCTCACATTGGCTTCCATTTCTTCCCTCTGGCTTCTATTAGTTTAGGCTATGAGCAGAGATGGACGAGGTGGCTACTGTAATAGATCAAGGCTATGAGCAGAGATGGATGAGGCAGCGGCTGTAATGGATTAAGGCTATGAGCATCTTGTGAAGTAGGATGTAAAATCTGTAAATGTCAGAATGAATCCAAACTTACCAATTCAAAACTGGATTGTAAAACCGCTCAAAAAAACTGAAAACACAG
>DB80_length_614_mean_cov_10.5016286645
TAGATTCTCACACTCAATTAAAAAAAGAAAGCCTGAGGAAATTAAATGATTTCTAAAATCACCCAGCTAATTAGTGGCAGAAATGAGACCAGATTCCAGTCTCTTGCTTTCCCGAATACCTTATTCTGGAATTCAATTATAAGTACAAGGCATCCCACTCTTGGCTTCCTTTCTGAATAAATGCTTGCACCAAATCCCCAGTGGCTTCTTGAGAAAGCTGGCTACAAATCTTCAAAGCCTCAGTTGAAGAATTCTTATTAAGCCTACTAGGTACCAAAGCAATAGCCTGAAGTTTGGAAAAAAATTTGGTTATATATATATATATATATATAACCTTACTTCTGCTTTTAAACATAGATCATTATTTCCATGTCTACCTTCCACTTTCTCCAACACTAGATTGCAAATTTCTACAGGGTGAAGCTTATGTTTTCATCCCTTAACACCCAGCTTAAATGTCACCTCACATACTGACTGATGCTTTTTATCTCAGTTCTAAAACATTATTAATGTACATCACATAATTTAACTCCATTTTGAAAATTAGTTCTTGTTCCAGTATCTTATCTCTTAAAATAGACTGGAACCATCTCAAGGTTAGAGAGGATCCACTA
>DB80_length_535_mean_cov_8.97196261682
TGGGCAGAAAAATGAGGGGATAAGAATCCAACCTGAGGGAACAAGACAATTTCTGGGAATTGCCAACAGTTTTTAGAAGAGAGTCATGGTGGGGGATAAAACTGGATGGGGGCCAGGTGCAGCGGCTCACACCTATAATCCCAGCACTTTGGGAGGCTGATGCAGAAGGAAGCCTTAAATCCAGGAGTTCAAGACCAGCCTGGACAACAAAGTGAGACCCCATCTCTACCAAAAATAAAAAAATTGGCCAGGTACCTATAGTCTAGATGTTGCTGTGAAGATATTTTTTAGATGTGATTAACATTTAAATTAGTAGACTTTAGTTGAGTACAGTGGTATGTGCCTGTAATCCCAGCTACCTGGGAAGCTGAGGCGGGAGGATTGCTTGAGCCCAGGAGTCTGAAACCAACTTGGGCAACATAGTGAGACCCCATCTCATTTTAAAATAATAATAAGTTAGTAGACTTTCAGTAAAGTTGATTACCTTCCATAATGTGGGTGGGCCTCATCCAGTCAGTGTAAGGCCTTAAAGAGC
>DB53_length_620_mean_cov_6.53225806452
CTTAAACAACTAACCAAACCACACATGCAGAAAAATACTGCTAAAAGGCAAATCATTATATTGACATCAACATGATAATAATATCAGAAATATTCATAGCTGACAGAAGTGCCTTAAACATGTGGTACATAACAAGGAATTAATAACATATGGGCATGAATAAAGGGAGAAATTGTTCATGATTGTTTTCTCTCCAATTGCAGTGAAAAAAAATGACATTCAGTATTTGACCTTCCAGCATTTTTCATTATTGAATGTTTTTTCAAGCTCAGATTGTAGATTTAAAGAATGGCAGTTATAGCAAAAACCTCCTTTTCCTCCCCAATTGCCTAATCAACATTTAGGGCCCCCTCCACTCACCCGACCTCAACACCTTATATTTTATAGAGTAAATGTTTATGTTAGTAAGGTCAGAAGAAAAATTGGGTCATTGTTGAGAAAAGAGGGTACCACCCTTCTTTTGGGGGACTGGTCCTCTTCAAGCTTATTATAAAGGTGGTGTGATGGGGATGAAATCTCTACAAGGGACTCACAGTAGAAATTCTGGCTTTCTGGAAATCTTTCAAATGCCATCCCTGTCACATGGCATCTATTCCCTTCTCATCGTTACCAACTCCTTT
>DB48_length_320_mean_cov_13.43125
CATATGTGAGTGCTAAACACTCAGAAAACAGCATTAGTGTTTTGCAATCCTATGGGAGGGACAACATTCACACCCTTGTAGCAGAGTTCTGGAATCCTGTGTGAGGGACAAACATTCAGACCACTGCAGGATTGTTCAGGAATCCTATCTGAGGGACAAACATGCAGACCCTCACAGCAGTGTTCTGGAATCCTATATGAGGAATAAGCATTCAGACCATCGTAGCAGTGTTCTGGAATTCTGTGTGAGAGACAAACATTCAGACCCAAGAAGCAGTATTCTGCAATCCTACGTGAGAGAAAAACATTCTAACAACAGCT
>DB114_length_285_mean_cov_3.0
TTACCCTCTTCCAGAATGAGATCTGGGCCAGCGGTGGATGCCGCCCCTCCAAGGAGAGAGGAAGCATCTCGCTGGTAGCTGGAACTTAGGCAAGCCTCTTGGTGCTTCCCAAGCTGTGTAGTTAATAAAAGCCCATGGATATGGTGGCTTTTGCAGCAGCTTCATGCAATATCAGAACTCTGTACTGCATCCAGAATCACGTTGAGGAGGCCGTCTTTGAAGTATAATGTCTGCTTGGTGCACCACAGGTACTCCTCCTCTGTTTCGCCCTTCCAGGCGTACAAC
>DB110_length_331_mean_cov_7.25679758308
CCCTTCCTGTAAGTGTTTTATATATCCTCACCATTGACCTATGACTTGGAGGACTTCCATTTGGAAGAATTATATTTACTTGTCCCGTTGAGGTCAGCTTGGCCACTGATTTACTTTGGCTAATAGAATATGAGAAAAAAAAATAACACATACCATGTCTGAGAGGAAGCATTAAAAGCCATTCCTTATTTGGCCTTTTTCCCCCAGTTTGCAACAAGAACAGCATATTCCAAATGGGGGTGGCTCCTTCAGTCTGGATCCTGGAACTTGTCACCGTCATAGACCAAATGTAATGTGAGCAGGAAATGAACCAGTGTTGCTGCAAGACACT
>DB112_length_262_mean_cov_4.58015267176
GGTCACCACAGCCACAGGTCACCGCAGACACAGGTCACCCCTATTCTGCACTTGGTGTTGCCTCAGCCCAGAGGTTTCCTGGGGGATGTGTCCCCGGCACCACAGGCTGGAGTCTGACCCTCCAGGGGCATTTTTGAGGAAGACGGGGATTGGGGTGGGAGTGCGGGGGGAGGGTCTCCCTCCTGTGAACCACTGGTCACTTTACTGGCGTCTGCCTTATAAATGGGGTGGGGTTGTCAGGGGCAAAAACTGACCCCCATCA
>DB114_length_585_mean_cov_11.7401709402
ATATATCCAAAATAAAGGAAACTAGTGTGTCAAATAGATATCTGCACTCCCATGTTTATTGCAGGTCTATTCACAATAGCCAAGATATGGAATCAACCTAGTGCTCATCAATGGATGAATGGATTAAAAAAGATATACACAATAGGATTTAGCCTTAAAAAGAAATAAAAGCCTATTATTTGCAGCAGCATGGATGAAACTAGAGGATACTAGTTGGTATCCTGAAACTAAATCTAAATCCCCTTCTAAAGAAGGGTGATAGATATCCACAAAGATTGAGCTATATCCCCACAATACTCATTCCTTTTCTCCTTGGTAGTATACCATAAATTTTGGTTGAGCATATTGGCCACTTAGAATAAACATAGTATTTCTTAGCTTCCTTTGCAGTGAGCTTTGGCCATGTAACTATACTCTCGCCAGTAAAATGAAAGTGGCACCATACACAATGTTTGGGAAATGTACTTAAAAGGGAGGAGGCATGTCCTTCTTTACTTTTTCCGCAAGTGTCGTAGCTGAGAGCAGTTCAGCAAACATTTTGGACAATGAAGTTGAAGATATACGTTGAGGATGAAAAAGAAACTG
>DB108_length_583_mean_cov_7.46140651801
CTGTACCAATCAACAGAACCCCATTAACTGTCTAAGTGAGCATACACGTGACTTCACTGTTTTCAAGGTTACCCTTCATCTCAGCTCACTCTGTATTTACTCATGTGTTCAGACATTCTGGGCTTAAGATATATGCTGGTTACTCTACAAAAGACAGGAAAGTTCTCCTAAGTGCAGAAAGTGAACACATTAAGTTGCAATACAGGAAAGACTAAACCAAGAAGCATGGCAATGGATTCTAGTTATAGCAACTATAAAAGTTATAAAAAGTTAAAAAACTTTTTATAAAAAACTTTTTATAAAAGTTATAAAAAGTTAAAAAATTTTCTCCATTTATATAGCTAGACCGACAAAAAGGGACTTGAATCCCAGCTCACTTAGTATGTGGCAGATACTATGGTAAGAATTTTATATACATGACTTTATTTAAGCCTCCCAACAAACTTCTAAAGTAGGTGCTATTATATGTCAAGTTTAAAGATGAAATTACCCAGACGCAGATTGAGACATTAAGCTACACCTCTTAGTAAGGCAAAGAGCTGGGATTCTGAATGCAGTACCCATGCTTTGTTCACATTACCAC
>DB114_length_257_mean_cov_2.60700389105
TGCTCCGACACGGAGCCTCTGGGATCTCCTCTGCACACCCTGGGCGGACGCGGCCCAGGCCAGGAAAAGGCCCATCTAGAGGAGTCCGAGGAGCAACCCCGTGTTCCCACAGGGCCGGGAGAGGGCCTCTTTCCCAGCCAGCCTGGAAAACCTCGAAATCCATGGGATTGTTGGGGGAGAACTCAGAAGGGAGACGCTGGGCAGTCTCAGCTGGGGAATAATTAGGATGAACAAACCTGAAACACAAAAACCCCTAA
>DB96_length_568_mean_cov_18.3521126761
TTCCTGGGATTCCCCATTGGAATATGCTGTATTAAAGCCCACTTAGTGCTTACCTAGAACAGTGCCTGGCACAGGTAAGCACAAATACAATTGCTTTAGGAAGATGCCTTTTTTTTGAGACTTAACTCTGTCACCAGGCTGGAGCGCAGTGGCAAGGTCTCAGCTCAGTACAACCTCCATCTCCCGGGTTCCAGCAATTCTGCCTCAGCCTCCCACAGGTGCACACCACCATGCCCAGTTATTTTGTATTTTTAGTACAGACAGGGTTTCACCGCGTTGGCCAGGATCTCTAGATGTTGACTCAGCCGGGCATGGTGGCTCACACCTGTAATCCCAACACTTCTGAGAGGTCGAGGAGGGCGGACCTCTTGAGCTCAGGAATTCAAGACCAGATTGGGCAACATAGTGAAACCCCCATCTCTACAAAAAAATTAAAAAAATTAGCCGGGCATGGTGGTCCCAGCTACTTGGGAGGCTGAGGCGGGCAAAATCACCTGGTAGGCAGAGGTTGCAGTGAGCCGAGATTGCACCACTGCACTCCAGCCTGGGTGACAAGAGTTGACACTAC
>DB112_length_792_mean_cov_7.52398989899
TCACCCAGGCTGGAGTGCAATGGTACCTGGGATTACGGGCACACCACCACACCCAGCTAATTTCTGTATTTTTAGTACAGATGGGGTTTCACCGTCTTGGCCAGGTTGTCTCCTGGGAAATGGGAGTATTAATTCCCTCTGGGCTGCTGTTTTTTGTTTTGTTTTGTTTTGTTTTGTTTTGTTTTGTTTTCTGTCTGTAAAATGAGGATGTTGGCCAGGCACCGTGGCTCAATCCCGTCATCTCAGCACTTTGGGAGGCTGAAGCAGAAGGATGGCTTAAGCCCAGGAGTTCAAAACCAGCCTGGGCAACATAGTGAGATCCCACCTTTAGAAAAAAAAAAACTAGCTGGCTATAGTAGCATGTAGCCTCCTGTAGTCACAGCTACTGAGGAGGCTGAGGCGGGAGGATCACTTGAGCCCAGGAGTTCGAGGCTGCAGTGAGCTATGATCGCACCACTGCACTTCAACCTGGGTGACACAGCAAGACACTGTCTCTTAAAAAAAAAAGATGATAGGCTGGTGGGGGTGACTCATGCCTGAAATCCCAGCACTTTGGGAGGCCAAGGTGGGTGGATCGCCGGAGCTTAGGAGTTTGAGAACAGCCTGGCCAACATGGTGAAACCGTGTCTCTACTAAAAACACAAAAAATTAGCCAGGTGTGGTGGCGCGCAACTATAATCCCAGCTACAGGGGAGGCTGAGGCAGGAGACTAGTTTGAACCCGGGAGGCAGAGGTTGCAGTAAGCCGAGATTGCATCACTGCACTCCAGCCTGAGCAACAGAACAAGACTCC
>DB40_length_632_mean_cov_9.21518987342
AGTGAAGCTGTGTTCTCATCAGCAGAGACTCGCAGAGCATGGCGAGGGCGCAGCTGCGTTCTTCTGTGCACAGATGTCTGGAGTACCGCGGAGGCGGAGCAGCGTTCTCCTCAGCACAGACCCGGGCGGGCGGGCAGTCCAGGGGCACCCCGAAGGTAGAGCTGTGTCCTCATCAGGACAGACCTTGCGGGCATTACCTCGCTTTGGGACAACTCGGGGCCAAAGCGACGGTAAATAAAATTCTTCCTCTTTGCTGCCCTGAACAATCAGGGTCAGAGTCCAGTTAGGGTTAGGGTCGGGGTCGGGGTCGGGGTCGGGGTTAGGGGTTAGGGGTTAGGGTTAGGGGTTAGGGCAATTTGTGACATGTTTAGGAGCAGTAATGAATCCCTTATCTAGCCTGATGATTTTGCCGAGTAATGGGTAAAAGAAAGTAAAGTGGATCTTAGCCTCCTTACTCTAAGAAATGGACAAAACAGGTCTGGCAGGAGGCGAAACCCCTAGGATTCTATAATAAGAATGGATTACAGGCCTCTCTGAAGATGAAGGAAAGGTTTGCTCCTAAACATGTCACAAATTGCCTGTTTACCAAGGACTTCAGAGAAGCCATGATTGTACCTTTTATAGGGTCATGA
>DB38_length_313_mean_cov_5.75079872204
CTTGGGTTTAACCTGCAGCACTGAGAGGTTAAACACTGTCTAAACTCCACCTAAATAGGCCGCTCAGACTGCTATGTGGGAAACAGATTCTGAGAAGCCAAAAAAGTAGCCTGGGAGTCCGGTTAGGTGGCTGTGGCAAAGGTGAGATATAGTGGCTTGAACTATGAGAGTATCACAGGATATGGAGACAAGTGGAAAGATTGAAGGTTTTGGTGATGGACTGCAAGGGGGAGAAGGAGAGGGAGGTGCCCAGGCCGATGGAGTGTCAGTGCTATGGTAGGCAGAACTGAGTGCCTGGCTCAGTCTGGTCTGA
>DB45_length_422_mean_cov_9.22748815166
TCCCCACCCCAACTACAGGGCCTGGGTCTCCGTGCGCCATCCCCCTCCCGCCCCCTCCCGCTCGCTCCCGCTGTTACAGGGCCCTAGGGACCGCCCTGTCCCCCGTGGGCCCCAGAGCCCAGGCCAGCGCTGGAGGGACCCTCCTGCCCTCTGGCCGGGACCAGGGTGCCCGCCGCAGCCCTGGGACCCTGCGGCCCCGGTCCCTATTCGAGGCCCCAGCCGGAGCGTTCCGGGATCCTTCGGGGGAGTGCCCAGCCCCGCGCCCCCGCCTCCCACATGACTCCGGGTGGGCCCTTTTGACGTGCGCGGAGGGCGGGGGGCAGGGGGCGGGGCGGGGGGGCAGGGGGCAGGGGTGGTGAAGGGGAGGGGGCGTGGCGGGGGGAGGGGGAGGGGGCACGGCGGGGAGAGGGGTAGGGGCCGGG
>DB46_length_344_mean_cov_2.61627906977
TCTTTGGTGTGTGGGACTGTGAGCATGCCATATTCTGCCTATTTGGGTTAATGACAAATTGCTGTAGGACATTTCAGGATCATTCGGAGCCTCTGGTGTTAGATGGTTGTCAGTCATGATTGTACTGAAGACTAGCAAAGCAAAGCTTTGAGTATAATTATATGATGAAGAGAATGTTGTTAATCCCTTGTTAAATGCCATTTTGCTTTCAGAATCTGGTCATGTTCTTTATATAATCCAAAATGTCTTGAGGGTGAGAGCCACTACATTAAAATATCTCTATGTTCTAAATGGGTTGCAATATGATTTTCAACAAGAAATTCAATCAAAATGAAAAAAGGAAG
>DB55_length_272_mean_cov_38.1911764706
TGTCACAAATCTCTGCACTGATCACCTAAGTGATGTAACACTTGTGTAGGCTCTGCCTACAGGGGCATTTTGACATATCTCTGCACTGTTAACCGAGGTGATGTAACTCTTGTCTAGGCTGTGCCCACAGGGAGATTGAGACATATCTCTGCACTGATCCCGAGGTGATCCAACTCTTGCCTGGTCTCTGCCTATTGGGGATATTGTGACATGTCTCTGCACTGATCTCCCAGGTGCTGTAACTTTAGTCTAGGCTCTGGCTACAGGGCGTC
>DB45_length_1247_mean_cov_10.1491579791
CAATTTTGCAAATTTTCTCAGCACAAATGAAACATTTGATCACATTGCTAAGGCCCTTCCAAGGCCCTGGAATGTGTACTTGCCAACAAGATGAGTTAGAGTTTAAGTTTTATTATCTTTCCAATAGTTTGCCGGGTCCAGTTCAAAATAAAAATGTGAGGCCCTTTGTTCTTAAAGCATTAAAATTATCAAGGAATACATCCAGACTGTGAGCATCAGAAAAAACACCTGAAGACATTGAGCCTATGTCCATGGGTAATGACAGATGAGCATGACAGGAGCTTCAGAGTGAATAGATCCTTATCCTCTTTAGCAGCTCTCAATTGCAAATTTTCTAGGGAAGATCCCAGGAAGGTACCTGCTGGCTTTAAAGCAAACTCTTCTACAGGGATGGGAAAGCATGTAGCAGACCTTGATAAAATTACTTATAACATCAAAGCGTGGGCTTTATTTGCTTTTTCTCACCCAAGCGTGAGAATCCCTCTTACTCATGCACACATTTATGCTGCTGTTCTCTCCTTCCGCATCTCTTACAGGACAAAGAATGGGTTTTCTTTTCACATTCCTTCTTATTTCTAAGGGGGAAAAATGTATTTCTTTCTCACCTCATAGTGTGAGCTCCAAATCAGTTATGATGATCGGCCCAACCCTTGAGCATCTGTGCTTAGTGACACAACGCCCATTGTACTAGCCTTGCACCCCTTCTGCCTTGCTTGCTGACATCCTAATAAAACCACTCAATTCTCTTTTGTTCATCCCATGCACTGTCCCACAGTGAACTCCATCCTTGGTGTTTTGCAACGGTCCACAGAAATGGAATAAAACTGTTGATATCGAGAATTCCTGCCCTACTTGATGATGCCTCCGTATTGCAGTTAGCAAAACTATACATGAATTCCACAAGGAGTCTATGGATTGTCATTAAGACATCAGAAATATTTTAATTGTATTCAAAATTATGTGTTTGTGTGAATGCACACATTTTGATAGAGGAGAGAAGTTTGCAGAGATTTCATAAATTTCTTGAAGGAGACTAAGTTCCCAAATATTGAAGAAACACTGTCAGACAGTATTGATTTTTCCTACGTTCCCCTATGTACCTGATTTGGGTTTTCATCACATAGCTCAGGTATCTTTGAAACTGACATTTCTTTCTTTTCTTTTTCTTTCTTTTTTTTTTTTTTTTTTGTTGGTGTTTTGTTTTGTTGTCCAGGCTTGTGTGCAATTGCTGGTTCTTAGCTCACTTG
>DB56_length_511_mean_cov_3.81604696673
TGCTTCTACAAGAAGCATCTGTGAAGTGTGTACTAAGGCAGGCAGAAAGACCGCTCTTTCTTTTAAGCTCATTTTAAAATCTCAGGTCTCACCACTAATGGCAAGGAAAGGCCAGTTTAAAGCAAGCCAGCTCCTGGCCCCCTACCTAGGTCTTCTCAGGCTGGCACAGAAGTTCCTTGGCTGGGAGACAAGCAGGTGACAGGCAGGCAGAGAAGGAGAGTGGTCAAGGCCTCTCTGTCATATTTGAATGATGGTATCTCATCTCCAATACTGGAAAGAATTTTAGGGTTACCAATGGATTGCTGGCATTGCCCAGGATGGTGGCCCTCATGATTACGAACACTGTGATATCTTCCATCCTCAAGGAATCCATGGGGATGGCTCCCACTCGCACACCTTGTTGAGACCTTTATTCAATGTTTAAATCTATTAAAATCCTTCATTCCTGGATCTATATGTTTGTCAAAAGACTATACTGAAAGCTATAGATCCTAACTGCTGGCCAAAAAAA
>DB81_length_488_mean_cov_9.12090163934
CGGCGACCACCGAGATCTACACCCTATCCTACACTCTTTCCCTACACGACGCTCTTCCGATCTCACAAACCCCCCCGCAAACCCCCTGCACACACCCACACACACGCACCCCACACACCCACACACACCCCACACCCACCCCCACACCCACACACACACCCAGACACACACACCCTCACACACACACACACCCTCACCCTTGATGTTAACCCTGAGGGGCTTGTCAGGTCTCCCACTTACTAACTGCATGACCATGGCACGTTATTTCTCTTTTCTGTGTCACAGCTTCTTCCTTATAAAATTGGATTCACAACACTTTTTTTTTTCTTTTTTGAGACAGAGTCTTGCTCTGTCCCCCAGGCTGGAGTGCAGTGGTGTGATCTCAGCCCACTGCAATCTCTGCCTCCCGGGTTTAAGTGATTCTCCTGCCTCAGCCGCCGAGGGAGCTGGTAGTACAGGCGCCGGCCGGCGTGTCCGGCTCACGGTTT
>DB51_length_484_mean_cov_3.85123966942
TAAACTACAGTGACATTCTGTAGGCTTCGAATTTCTGACACAATCACAACTAATATAATTGGTAGTACAATATGTTGGCTTTTCTATATTGACAAAATAGAGACTGAAAACTGTGCAGAAATGCTCTAAGAGCATGAAGATCTAATAATTTCTTATGATACGTGAGTACAATGCCAACATGATCCTATTCTGTTCCTTCAAGCCAAGAACATTTCAGTGATGAATCAATAGAATAAATTAATTCTATTTTAGAAGACTGAATTACTTCCCTTGGCTTTAGACAAGGGATGCACTGACTTTCCTCAATCACAGGACAGAATAAACAGTCTCAAAAACACAGTTTTCTCCCTTCCTGATGCCTAACTGTCAAGCTGACCTCCATTACCTCTTAGTCTTCTTATTTTTTTGGTGGGTATGTGTGGGAAGTAGGGATTCATTGTAAAGCAAGACTTCTGGATTATTAGGTTGGTACACAAGTAATTGT
>DB70_length_638_mean_cov_9.09090909091
GTGATCGCAGCTCACTGAAACCTCAAAATCCAGGGCTCAAGTCATCCCCCCACCTCAGCCTCCTAAGTAGCTGGGACTGCAGGCATGCACCATTACACCCAGCTACGTTTTGTATTTTTCATAGAGACATGAAAAACGGCTCACTGCAACCTCCATCTCCCAGGTTCAAGCAATTCTTGTGCCTCAGCCACCTGAGTAGCTGGGATTACAAGCACACACCACCATGCCCGGCTAATTTTTGTATTTTTAGCAGAGACAGGTTTTGCCATATTGCCCAGGATGGTCTCAAACTCCTGGCCTCAAATGATCCACCAGCCTCAGCCTCCCAAAGTGCTGGGATTACAGGTGTGAGCCACCATGCCTGGCCCAGAAAAAATTTTTTATTTCTGATTCCAACATCTTTATCAAAATGTTTTGGTTAATATTCAGATGCATTTCCTGCCAGTCATTCTTTCATATGCACATTCGTTTACAGGCATGTCAGGTAGTCTGTTTACATTGTGTACCTGTGCATTTGGTTTTTTGTTTTTCGGGTTTTTTTTTTGAGACAGAGTCTCGCTCTGTCACCCAGGCTGGGGTGCAGCAGCGCGATCTCGGCTCACTGCAACCTACACCTCCCAGGTTCAAGCGATTCTCCC
>DB57_length_276_mean_cov_2.65579710145
ATGTCTATCAATAAGTATTTGGACAAATGCATGAATTAATTAACATGAAAGGAAACAAGCAAGTGGGATTATCCTGGGCTTTTTGTTGTCTTCGCTCCTCCATCCTCCTCCTCCATCACCACCACCATGATATAACTAAAATTACTAAAGCACGTTTAATTTTAAAGCAAGCCTCAAATGCAGTAGGATTTTTGAAACAAGAAGGCCATTCCAGCTCTAAAAACATCTCTCAGACTGGTTCTCCAACTAATCTTTTACTAGAACTCAAATCTTATA
>DB96_length_331_mean_cov_4.07854984894
GGGAGACAGGTTATAAGAGCAGAGAAGAGGAAACAGTGCTGAAGTAACCAGAGAAAATGGTCAATGATTGGAGCCTAACCTTTTAGTGACAAGTAACAGAAGAATCACTTATTTACTAACATTTCCTGAAAAGCTACTACAGGCCAAGCACTCTTAAAAGTACATTTAATGGTCATCGCAGAATATAACTGACTATAAGTTATAACTTTAACTCGCCTGGACCAATTGTTTTTTTGTTATTTTTAGACATTTTCTCCCTCTGTCACCCAGGTGTTAGTGGAGTTGTTTGAGCATTGCGCACTGTAGGCTTGACCGCCCAGGCGCAATCAGG
>DB113_length_587_mean_cov_18.262350937
GGCTCACACCTGCCATCCCAGGACTTTGAGAGGTTGAGGCGGGTGGATCACTTGAGGTCAAAAGTACGAGGCTGGCCTGGCCAACATGTTGAAACCCTATCTCTACTAAAAATACAAAAATTAGCCAAGCATGGTGGTGTGTGCCTGTAATCCCAGGTACTCAGGAGGCTGAGGCAGGAGAATGGCTTCAACCCAAAAGGTGGATGTTGCAGTGAGCCGAGATCAGGCCATTGAACTCCAGCCAGTTGCAACAGAGTGAAACTTCATCTCAAAAATATAAAAATAAAAAAAATGTTTTAATGTCACAACGTGCCTTTTCTTCATGGATATAGGTAATTTTATGACAGTTATTCAGAAAAACATTGTATTCCGGCTAAAGGTCTTTCCACACTCATTACACTTGTAAGCATTGTCTTCAGTATGAATTTTCCGATGTATTTCAAAATTTGATCTGAAACTGTAAGCTTTGTCACATTCTTCACATTTGTAAGGTTTCTCTCCAGTATGAAGTCTACGATGGCATGTAAGGGATGACTTCTGACTAAAGGTCTTGCCACACTCATTACACTTGTAAGGTTTCTCTCCAG
>DB83_length_263_mean_cov_1.14068441065
GTGAGAGCGCAAAAGAAAAGCCGCGTGGGCTCTGAAAAGCAAACAAAGGGCCAACAAGAGTCCGAGCAAAGCAGCAAAAAGATCACGCCAGTCTGTTAGTGCAGTTCACGCAGTCAGTTCCTGTCCTGCCTGATATCAATGAACATTCCAGCTCTTCAAGAGTCCTGAACGTCCTTCCTCTATTCTGATGTCACAATCTGCAAAGTTATCAGAAACCTGCATTCAAGAGCACCTGGCAGAACTTTATAGCTGATCATAAAACC
>DB79_length_285_mean_cov_5.11578947368
ACACTCCACGTTACAGAGTCCACACTCCACGTTCAAGCGCAGGCCATGTGTCCTCTTCCCTGTTGCCCCAACACCTCCCTGCAACCCCCACTCCGAGTCTGAGGCTGTGGGGGTCTGGGTGGGGTCACACTGGTGTTGAGGTGGGGTGTGAGGTCACTGCAGTCTCCTGAGCAAACAGGCAGCCAGGCCCACTGCAGCTGCAGGGGAAGCGCCTTGCCTGAGGAGCCATGCTTCTCATCCTCCAGTTTCTAGGGATCTCCAAACTCTGCACCTTCCAAACGGGCT
>DB114_length_529_mean_cov_8.73724007561
ATGTTTCTCTTCTATTCCGTGTGAAATTCAGTCTATCCCCAGAGTGGTCACTAGGCATACATTCTCACCTCTTCTCTTTCCACTAACATGACCATAAAAAGCCATTTTCTTAGTTTCTCCACTCAGGCCTACTTCCTCACAGAGTTGAGCTCTAACAACTTGCAATTCTTTCCAAACCATTAAATATACATACAGATATGTATGTGTATATATATATATACACGCACACACACACACATATATAATATATATATACACACACAGATAGATGTATATTTAATGGTTTGGAAAGAGTTGCATAAAATCATAAATTTTAAAGTGGGAAAATGCACTTATTAAATAGAATCCTTGTTTTTAATTAGTTTAATTAGAATGCTTCATGTTGTAAAATGTATATATTCTCCTTAACCTGGATTAAATAATAAAAGAATTAATTGACCCCTATAAGTGAGAAATCCAAAGGCAGGGATGGCTTTAGGTTAGATGGCTTATTCCAATGACCCAAATAATGTAACCAAAATCTCAGTTT
>DB89_length_266_mean_cov_4.85338345865
CCGATCTGTTTGAATGTTTGTCCCTCTCAAAGGATTCCAGAACACTGCTGCTGGGGTCTGAATGTTTGTCCGTCTCACAGGATTCCAGAACAATGCTGCTGGGGTCTACATGTGTGTCCATCCCATAAGATTCCAGAACACTGCAGCTGGATTCTAAGTGTTTCCCCCTCACATAGTATTCCAGAACACTGCTATGCGGGTCTGAATTTTTTTTCCCTACATATGTTTACCAACTACACCCGTGGGTTTGGGGGTGTTTACACTTC
>DB115_length_307_mean_cov_5.36482084691
AGCAGTTTTGAAACACTCTTTTTGTAGAATCTGCTTTTGGATATTTGGAGAAATTTGATGCATATTGTGCAAAAGGAAATATCTTCAAATAAAGACTACACAGTAGCATTCTGATAAACTTCTTTGTGAATTGTGAGTTCAACTCATAGAGTTTAACCTATGTTTTGTTTGAGCAGTTTTAAATCTCTCTTTTTGTAGAATCTGAAGGTGGATACTTGGAACAGTTTGAGGCCTACTGTGGAAAAGGAAATATCTTCATGTAAAAGGTACACAGAAACATTCTCAGAAACTACATTGTGATGTGTGC
>DB73_length_605_mean_cov_12.5752066116
AATTTCCAGCCCTGTAATCTTTTCACTGTAAAACATTCCTGTACCTCTTCTCTTTAAGATGTTATTGGTGGGGGACAGGGTTGGTGGGCAGATCGGAGAGCTTTATGGACACAGACGTGACATACACGCGCTCTCTCTCTCTCTCTCTCCAGACAGAAGACAATACGTTGCAACCCCCTTCCACTGCAGTAGCAGCATGTCTGTCTCAGCACACTGCTCTGCAAGTCAGCTATCATTTTCCCTTAAGGTAGAGAAAACATTATCCTCCCCCTAAGGGTGGCTTGCTACTCCCAACTGCCTGCAAAACCGCGGGCTACAAAACTGTTAATTACTTGTTAATTGAATCAAATTTATCATTTGATACAGTGTATCAAGACAAAGAACCATGCCCTATTGAAGCTTTTGTGCTTCTATTGAAGCTTTTGTTCAGCCCTCAAATCACTCCATTTCAAGGGACCAAAAGCCCTATTAACTTAATTCCCTTATTTTATAGCTGACGGAATTTAGGCCCAGGGAGGAAATGCTTTGTACAAAACTCACTGCTGGTGGCTGACGTTGGCAAGACTGGAATACAGCCCTTGACTTCTGCTTTATTTCTCCTTGCC
>DB68_length_365_mean_cov_8.41095890411
GAGATTTTGGGCTGAGACAATGGGGTTTTCTAAATATACAATCATGTCATCTGCAAACACGGATAATTTGACTTCCTCTTTTCCTAATTGAATACACTTTATTTCTTTCTCCTGCCTGATTGCCTTGGCCAGAACTTCCAACACTACGTTGAATAGAAGTAGTGAGATAGGGCATCCCTGCCTTGTGCCAGTTTTCAAAGGGAATGCTTGCAGTTTTTGCCCATTCAGTATGATATTGACTGTGGGTTTGTCATAAATAGCTCTTATTATTTTGAGATAAGTCCCATCAATACCTAATTTATTGAGAGATTTTAGCATGAAGGCCATTGAATTTTGTCAAAGGCCTTTTCTGCATCTATTGAGAT
>DB112_length_767_mean_cov_9.24641460235
ACGGTGGCTCACACCTATAATCCCAACATTTTGGGAGGCCGAGGCGGCTGGATCACCTGAGGTCAGGAGTTCAAGACCAGCTTGACCAACATGGTGAAACCCCACATCTACTAAAAATACAAAACTTAGCTGGGCGTGGTGGCATGTGCCTGTACTCCCAGCTACTCGGGAGGCCGAAGCAGGAGAATCCTTTGAACCAGGGATGCGGAAGTTGCAGTGAGCCGAGATCCTACCACTGCACTCCAGCCTGGTGACACAGCAAAACTCCATCTCAAAAAATAAATTAATTAAAAATAAATTTTAAAAAACTACAAAATTTAGCCAGGCGTGGTGGCGGGCACCTATAATCCCAGCTACTCGGGAGGCTGAAGCAGGAGAATCGTTTCAACGTGGGAGGCGGAGGTTGCAGCAAATGAAGATTGCACCACTGCACCAGTGCCCTCTTCACTTGCTCACTCGCCCTCCCTCACACCTCCACGCTGCCAGGCTGAGAGGTGGCATCGCCTGTGTGCACAGAGGGACAGGTGTGGGTGGGGCCCGTGGCTCTGAGCGCCTGTCTGCCCGTCCACAGGGCCCTGATGAGCTGTGGAGCCTTCCCCTCCCCTTTCCCAGGACCTCCTCTCCTTTGGCCATTCCTGCTGTCACAGTGTCTTCTCTTTCTTGCCCTGGACATTTCCCCTTAGTGTGTAGACAGGCTGGCGCCTTTCCCGTGTTAGACCCCCTCCTCCGTGCTGCCTTCTTACCTGTCTTCCTCCCCTGGCATCCCA
>DB58_length_722_mean_cov_13.0055401662
CCTTGAGCTTTTAAATGTTTAACAATATCCTGTAATCCTTTATGAGCTTGAGGCCTTAGGGGTTATTGCCTTTGATAAGGAAAAGTGGTGGGGTCTTTTAGACTGATTTGGATTGGGCAGGCATTTTTCCCTTCTGAATTGTCTTCCCAATACCCAGACTTCAGGGTTGATTCCCTCCTCAAATAGGGAACAACAAATGGGTAACTTGTTCCCCATATTCATGTAGATAATAGCTCAAGCTTTGGCTAATATATCCCTCCCTAATAAGGGTGTGAGACTTTCAGGCATAACAAGAGAGGAATGTGAAAGGAGCAAAGTCTCCCAATTACAACTGAGGAGGTGGGAGAAATACCTGGTTACAGGCTGTCCCAGGATTCCTTGGATGGTAACGGACCTTGAGGACAGTCATCTGTGACAGGAGGTTAACACTGAGAAGGCTGCACCAGTGTCTAGGAGGAAGTCAATTTCCTGGCCCTTAATGGTTAAATGTACCCGGGGCTCAGTGAGGGAGATGATATGAGCTGGTGCTTCCCTAGTCACCCTCAGTCCTGTTGTTGGTTCATCTGGTTGGGGGCTCCTGGTCCAGAGAACCTTTGCCCTCTGAGGCAGTGGGTGGGGTCAGGTGTCGCCACCATGGTTCTAGGTGAGAGCTGCGGCCAGGGGTGGAGTCACTCATTCAGGAAACTGCCGTGGGGTTTGCAGACAGGACTCCCAGGCACCAG
>DB67_length_652_mean_cov_19.990797546
AGAGCAGGAAGCTGAGACTAGTTAATTAACTTGCCTAAGGTCACATAACCATTAAGAAGCAGAGCCTGTGAGAATTCAGGGCTAATTCCATAGCTGAGGCTCCAGCCTATCTTAGGTCAATTCACTCCTTGAGCTGTGATTTCTTCCTTTGTTTAAAAGGAAGGAGGAGGAGGAGGAGAGAGAGAAAGAGGTCAGTGGAGGAGCTGAAGGAATCCTTCTTCAGTGGTTTGTATACGGATCAACCAGGAAAGGGCCTGGCACAGACTAGACACTTGATGCTAATCTATTTTCCCTGCTTTATTCATTGATGACCACATTAATTGTGCCAGGTATCGTGCTAGGTACTTGTGTAGATGGCTGGAGAGAGATGATAAAAGAGACATGATTCTTAACCTCGTGGAGCTTATGGTCTAAGAGAGAAAGCCAAATCTCATGAGAACACAACATTAATCATCTATTTTACTTCTCACATACCCCCTCCTACATGACTGCTCTCTTGGATGTGTTCTGCCCTTCCTCTTAAAACACATTCTTATACCCTTCCTAGTATATTCTTTTATAATATAGCTACTTTCATGCAGCTTTCATTTCCTGTTACATGGGTGATGTCCTTAAACACTGGGTGCTATAATTTGCATGTTTGTCCCTCAAA
>DB44_length_364_mean_cov_34.3653846154
GCCCGTCATCCCAGCACTTCGAGAGGCCGAGGTGGGCGCATCACAGGAGGTCGGGAGTTGGAGACCAGCCTGAGCAACATGGAGAGACACGGCGTGCCTACTAAAAACACAAACATCAGCCAAGCCAGGCGTGGGGGTGCCTCCCTGTAATCCCCGCTAATCGGGAGGCTGAGGCAGGAGAAGCGCTCGAACCCGGGAGGCGGAAGGTGCGGTGAGCCAAGACCGCGCCATTGCACTCTAGCCGTGGAAACAAGAGTGAAACTCTGTCTCAAAAGGACGAAACAGAAAGAAAGAAAGAAAGGAAGGAAGGAAGGAAGGAAGGAAGGAAGAAAGAAAGAAAGGAAAGAAAGAAAGAATGAATGAA
>DB56_length_752_mean_cov_11.9348404255
CCCCCTCCCCCTCCCCCTCCCCCTGCCCCCCACCCCCCTCTTTTTTTTTTTTTTTTTTTGAGACGGAGTCTTGCTCTGTCACCCAGGCTGGAGTGCAATGCTGTGATCTCGGCTCACCGCCCCACCTGCGCCTCCTGAGTTCAAGTGATTCTTCTGCCTCAGCCTCCTGAGTAACTGGGATTACAGGCGCCCACCACCACGGCTGGCTAATTTTTGTATTTTTAGTAGAGATGGGGTTTCACCATGTTGGTCAGGCTGGTCTTGAACTCCCGACCTCAGGTGATCCACCCACCTCGACCTCCCAAAGTGCTGGGATTACAGGCATAAGCCACCACGCCCAGCCCAGGTAGTTCTTTATAGAAGTGTGAGAATGGACTAATACACTACCCAAAATGATCTACACATGGAATGCAATCCCTAGAAAAATACCAATGACATTCTTCACAGAAGTAGAAAAAACTAAAATATTTATCTAAGGGGTCTGATTTATCAACCTCAGGTAGTCTCCAAAACACAAAGGTATTCAGGCTAAAATAAAACCAATCAAAAAAGGAAATTCAGGAGGCTCCAGTTCTAAGACTAACCCAGTATAACAAGGGTGATCAGTTATTACTTGTGGCCTTGTACCACCTCTGTTGGATAATGTGCCACCGTCCTAATGAAGCTTTGGCCAGACTTCTTTCTATAGCTGTGCACATAGAAAGGCTTTAGACAACAGTGATACCAAAGGGTTCCTTTGATTTTCCTTCTGT
>DB115_length_503_mean_cov_7.45526838966
CAGAAATATTTGACTCCTTCCTGCCCCTACCTCTAGGCACTGACTCATTTTATTAATCTCATTAAATTCAGGAAGCTTTTGGATCATCTTCCAAACTAAATTAATAAAAAACTTAATTCTTCTCAGATTTAAGAGATCTCTCATGCAAGGAACTATATAATTTCCTGCTGTGCTTTTGTAGAGCATTTGACCAATATTAGTATGATATTAGTATGATATTGTTTAATAACATTTCAAATTTGTTAGTTGGCATCCCCATGGACAAAAAGTTGATATTATAATATTATCCTAGTTAATCACCATAACTCCATCAAACATTATGTAGACTATAACAGTATACTAGGCAAATCCTGTGCCTCTATGCAAGAGACATAAAGATATTTTCCCATTTTGAAGAAATTATATAATAAGAAAAATAATGGGAAGGAACAGTATTAAGCAACAGCTGAACATTGCTGACAAGGCCAGACAAGAAAAGACAGTAGGGGAAAAAAGCAAAAAAA
>DB57_length_396_mean_cov_4.54545454545
GAATCATGTCAGAAAGTGACAGAATTACTAAAATATGATGTGGCTTCTTTGCTTATCAGAAGAACTAAAGGAAGGCAGTTACAAAGAGGCTAAAGGTAAAACTGGAATATATTTATTCTACAGAAAATATATTACCATGGGGGACACTGTAACTGAACTTTTCTGATTGATTCAAGAAGAGCAAACTGGAAAGTGCTCTAGCAGAGAGGGATGTTGTTATAGATGAAAGGGGTTTAGAGCCTAGAAGATGAAGTCACTTGTCTAGAGTCTCACAGGATAGTCCTGACCAAGCCAGAACTGGGACCAAAATGACTTTAAACTGTTCCTAGATTGAGTAGCTTGGATCTATTTAACTTTTACTTTTTTATTTTTTTATTTTCCTTTAAGTTCTTGGAT
>DB57_length_749_mean_cov_44.9866488652
TCTCTCTCTTTCTCTCTCTCTCTCTCTCTCTCTCTCTCTCTCTCTCTCTCTCTCTCTCTCTCTCTCTCTCTCTCTCTCTCTCTCTCTCTCCTCTCTCTCTTTCTCTCTCTCTCTCTCTCTCTCTCTGTCTCTCTCTCTCTCTCTCTCTCTGTCTGTCTGTTTCTCTCTATCTCTCGCTGTCCATCTCTGTCTTTCTATGTCTGTCTCTTTCTCTGTCAGTCTGTCAGACACCCCCGTGCCGGGTAGGGCCCTGCCCCTTCCACGAAAGTGAGAAGCGCGTGCTTCGGTGCTTAGAGAGGCCGAGAGGAATCTAGACAGGCGGGCCTTGCTGGGCTTCCCCACTCGGTGTATGATTTCGGGAGGTCGAGGCCGGGTCCCCGCTTGGATGCGAGGGGCATTTTCAGACTTTTCTCTCGGTCACGTGTGGCGTCCGTACTTCTCCTATTTCCCCGATAAGCTCCTCGACTTCAACATAAACGGCGTCCTAAGGGTCGATTTAGTGTCATGCCTCTTTCACCGCCACCACCGAAGATGAAAGCAAAGATCGGCTAAATACCGCGTGTTCTCATCTAGAAGTGGGAACTTACAGATGACAGTTCTTGCATGGGCAGAACGAGGGGGACCGGGGACGCGGAAGCCTGCTTGAGGGAGGAGGGGTGGAAGGAGAGACAGCTTCAGGAAGAAAACAAAACACGAATACTGTCGGACACAGCACTGACTACCCGGGTGATGAAATCATCTGCACACTG
>DB57_length_313_mean_cov_11.249201278
AGAGAGAAACCAGCCTCCTGGATCGGGTGCCTGTGTAGTGACCCCTCCCGAAGGAGGATAAGGTGGTCAGCAGAGGAGATGAGCTGGTACACAAAATCAGGATATAATTATTTTTTCAAGTTGGAGTCTCGCTCTGTCACCCAGGCTGGAGTGCAGTGGCACAATCTTCAGCTCACTGCAACCTCTGCCTCCCAGGTTCAAGCAATTCTCCTGCCTCAGCCTCCTGAGTAGCTGGGATCACAGGCACCTGCCACCACGCTCGGCTAATTTTTGTATTTTTAGTAGAGATGGCGTTTCACCATATTGGCCAGGC
>DB57_length_883_mean_cov_10.1404303511
GCCCCCCTCTCTTCCTGACGTCCTAATAATCGTCAGTGAATTCTCGCAAGATCTGGTCATTTAAAAGTGTGTGCCACCCCCCCCCCCGCTCTTTCTCTGGCTCCTGCCTTCCCATGTGATGCCCCTGCTCCCCGTTCACCTTCCGCCATGACTGGAAGATCCCTGAGGCCTCCCCAGAAGCAGATGCTGCTATGCTTCCTGTACAGCCTGCAGAACTGTGAGCCAATTAATCTCTTTTCTTTATAAATTATCCACTCTCAGGCCAGGTGCAGTGGTTCACGCCTGTAATCCCAGCACTCTGGGAGGCCGAGGTGGGTGGATCATTTGAGGTCAGGAGTTCAAGACCAGCCTGGCCAACATGGTGAAGCCCTGTCTCCACCAGAAAATACAAAAATTAGCCAGGGGCGTGGTGGCATATGCCTGTAGTCCCCAGCTACTTGGGAGGCTGAGGCAGGAGAATTGCTTGAACTGGGAGGCAGAGGTTGCAGTGAGCCGTGATCATGCCATTGCACTCCAGCCTGGGCGACAGAGCCAGACTCTGTCTCAAAAAACAAACAAACAAACAAAACAACCCAAAAAACAAAGAGAGCATGGCCCTGCCGATACCATGATTTCAGATAGCCCCCAAACTGTGAGAGAATACATTTCTGTTGTTTTAAGCCCCTCAGTTTGTGATACTGTACCTTCATATTGGCTAACCCTAGCAATCTAATAGAGATGCCTAAGGTTTTTACTAATGTTATATTTTATAGCCTGGGTTATGAGTACATAAGGGTTGAATTTGTTTTTTTAAACCTGTTTATATGTTTTATATACATATACGACTTCACAATAACAAAAATAAAAGTAAAAAAAAAAAAAAAAGGGAACATCCAGTGACTGG
>DB76_length_660_mean_cov_9.18787878788
CATGTAACTAGAATGCACCTGTACATGAATTTTAAAATGTCATACTGTGCTATTTTTCTTAATTCTGTAAGGGTAACAAGTAACTCAGTAATGACTTAAAACTTGCTATATATTTTCAATACTAAGATAAAAGTTTTAACCAAACTTACAACAGGCACATTTTGGCAGTTAGTGTAAACACAACATTAACAAGCCATATGCCAGAAGATGTTTGCTTCCAAGGCCTTAGAGAAAATGACTGAACAAGGGCCTACATCCAAACTAATGCTTCCCCCTTCCCCCTGATTTTTGACAGTTGACAGCTCATCAGTTTTCTTCTCACACCGGTGCTGGTCTGTGGCCTGTTAGGAACTGGGCTGCAGAGCAGGAGGTAAGTGGCAGGTGAGTGCATGAAGCTTCATCTGTATTTACAGCAGCTCCCCATGGCTCGCATTACCACCTGAGCTCTGCCTTCTGTCAGATCAGTGGTGGCATCAGATTCTCACAGGAGCACAAACTGCGCATGCAAGGGATCTAGGTTGTGCATTCCTTATGGGAATCTAATGCCTGATCATCTGTCACTGTCTCCCATCATCCCCGGATGGAACCATCTAGTTGCAGGAAAACAAGCTCAAGGCTCCCACTGATTCTACATTATAGATCGGAAGAGCACACGTCTGA
>DB79_length_283_mean_cov_8.57597173145
GATTCTTCTGCCTCAGCCTCCCGAGTAGCTGAGATTACAGGTGTCGCGCCACCATGCCCGGCTAGTTTTTTGTATTTTTAGTAGAGATGCGATTTCACCATGTTGGCCAGGCTGGTCTTGAACCCCTGACCTCAGGTGATCCACCCTCCTTGGCCTCCCAAAGTGCTGGGATTACAGGCGTGAGCCACCGCGCCTATATATATACTATATATATACAAATCTCTTAGGGGTTCTAAGAGATTTGAGCCGACCACGTGGGGTGGGGCTGGGGCTGGGGCTAGGA
>DB87_length_352_mean_cov_4.93181818182
TTCCTTCTGAAACTATTCCAATCAATAGAAGAAGAGGGAATCCTCCCTAACTCATTTTATGAGGCCAGCATCATCCTGATACCAAAGATGGGCAGAGACATAGCCAAAAAAGAGAATTTTAGACCAATATCCTTGATGAACATTGAGGCAAAAATCCTCAATAAAATACTGGCACACCGAATCCAGCAGCACATCAAAGAGCTTATCCACCATGATCAAGTGGGCTTCATCCCTGGGATGCAAGGCTGGTTCGATATATGCAAATCAATAAATGTAATCCAGCATATAAACAGAACGAAAGACAAAAACCACATGATTATCTCAATAGATGCAGAAAAGGCCTTTGACAAAA
>DB54_length_343_mean_cov_12.5714285714
TTCTCAAAGACTCGGTGTGGAAAGCTATGTGAGGGACAAACCTTCAGACCTTCGTAGCAGTGTTCTGGAATCCTATGTGAGGGACAAACATTCAGACCACAGCAGGAGTGCTCTGGAATGTTTTCTGTGGGACAAACATTCAGACCACAGCAAGAGTGTTCTGGAATCCTATGTGAGGGTCAAATATTCCGACCCTTGTTGCAGTGTTCTGGAATCCTATGTGAAGGACCAACATTCAGACACTCCTAGCAGTGTTCTGGAATGCTATGTGACAGACCACCATTTACACCCTCGTACCACTGTTCGAGAATCCTATGGCAGGGACATTCAGACACCAGCCACA
>DB54_length_527_mean_cov_12.779886148
GCCTCCGCTTCCTGGGTTCAAGCAATTCTCCTGCCTCAGCCTCCCGAGTAGCTGGGATTACAGACATCACCACCACGCCTGACTAATATTTGCATGTTTAGTGGAGATGGGGTTTCACCATGTTGGCGAGGCTGATCTTGAACTCCTGACCTCAGGTCATCCACCTGCCTTGGCCTCCCAAAGTGTCGCGATTAGGCGAGCCACCGTGCCTGGCTTTGGCTAATTTTTGTATTTTTAGTATGGATGGGGTTTCACCATGTTCACCAGTCTGGTCTCAAATTCCTGACCTCAAGTAATCTACCTGCCTCGGCCTCCCAAAGTGCTAGGATTACAGGCATCAGCCACTGTGCTTGGCCCTCCAGGGTATTGACTTTTGAAGCTTCCTGACATGCTGTCTTCTAAAATATTCCACATTCTAGACGTGTTCGACTGTTTCCTCATGGTGTGTCATTTAATTTGTCTTATTAAAACTTTTCTTTCCTATGAACTGAAGTAGATTGTAGATATTTTTGTATTAGTTAATAATA
>DB79_length_264_mean_cov_3.97727272727
TATTTTGAATTATTTATTTCACAGAAGAGACGAGGAAAGTAGGGAGAGGAAGGAAACAAAGAGGAGGCATCTCTTTCTGTGTCCACAGCCCCGGCTCTGAGAGGTGGACCACAGTGACGTTGTGCATCTCCTGGGCTGAATGTCAGTTTAGAATCAGTGTTCTGTCACCTCCAATACCCTTTCCCTAATGCCCAGTTGCCCTGGTAAAAGCCATAAGTCCCTTTGGGGAAGAACGGGAGAGAGGTTAATAGTATACATTTTTGG
>DB113_length_746_mean_cov_11.654155496
CTGTCTCTCTCTTCTCCTACCCCTCCTTTCTCCCCTACTTTCTTCCTTTTGCTGTAGGTCCTTGAGAAAACTCTTGGTTCTTGGGTCTATGCCTTTAGTACCTAAAGGATAAAATGGGTTTGTAAGGAGTATTTTCATAATTGGCCAAAGGATGAACTGATCAAATAAGGGTTATGTAGTATAACATTATAGTTATGTGGTTTTTAGCTGTATTTTTGAGATCACTCCTTTAATACCATTTAGTACTACTCTGTGATAAATAACAATAATTGCCACCACTTATTGAACACTGATTCTTTGCGCAGGGACCCTGAGCTGACCCCAGGCAAAGGTAGGATGGGCACATCCATCCAGGCTGCTGACAGCCTCATCTGAGTCCCCCTGGAACTGATGTGCTCCAAACACCCCGATTCCCTGAAGCCAGACCTTGTGTCTTTGCTGCCCTCTCCTCTATCAAAACTTGTTTTCAGACAGAATATCTGATGAACTTATTCAAACTGAAATGCTGACTTCCCTAGAATAATTATAACGAATTGTTCATTGCCTAGCTCCTTCCATTGGAATATAAGCTCCAGAAGGCTAGTGCTGCTTATGCCTTTACTTAACAGATTATCAATACATCTTTTTTGTTTTATTTTTATTTTTATATATTTATTTTGAGATCGAGTCTCCCCCTGTCCTCCAGCATGGAGTGCAGGGGCATGATCTTGGCTGACTGCAACCTCCGCCCTCTGGGTTCCAGTGCT
>DB110_length_1603_mean_cov_17.5271366188
CCAGAAATAAAACCAAATACTACAGCCAACTGATCTTCAACAAAGCAAACAAAAACATAAAAGTGGGGAAAGGACACCCTATTCAACAAATGGTGCTGAGAAAATTGGCAAGCCACATGTAAAGAATGAAACTGGAACCTCATCTCTAACCTTATAGAAAAAACAACTCAGGATAGATCAAAGACTTAAACCTAAGACCTGAAATTATTAAAAATCTGGAAAATAACGTCAGAAAATGTTAACTTGTAGACATTGGCTTAGGCAAAGACTTCATGACCAAGAACCCAAAAGCAAATGCAATAAAAACAAAAATAAATGGGACTTAATTAAACTAAAAACATATATATATATATATATATATATATATGTTTGTTTCTCTTGTCTGATTGCTCTAGCTAGAACTTCCAGTAATATGTTGAATAACAATGGTAACAATAGTTGCACTAAAGTGCAAGACAAAATCTCCTTTAATTTTCTGTCCACTTTCCTCAAGCAGAAGGAGTCTTGCCCCATAGCCACCATAGCTGGTAATATGCTGAGTCTCACCTGAAGCCAGCATGTCTCAGAGTCTCACCCAAGGCCCTCATGACTCTGGCTGGTATCCAACCCTGATGTGGCTGAGCTGGTATCCAAGATGCAAGACAAAGTCCTCCTCACTCTTCCCTCTCCTCTCCTAAAGCAGAGGAAAGAGGCCTCTTTTGGAGCCACAAGCCGTGGAGGCTGAGGTTAGGGGATGAGTTTAGCTGCCCTGGCTGGTGTTTTAACAGGTCATGTGTCCCCTGAGTCCACTGGCTCTGGGCCCAGATTAGCATTAGGATTTGCAGCTCTTGTGGTCTAGACTGCCCTTCAGGTTTGTCTGTGGCTCCAGAGCCACTTTAGCCCTTCATGGTGAGGCTTGGGTAACTCAAGTTCCAAACACTGGGATTCGCAAGTCTCAAGTCTCTTTGTTAGCTTTTTGCCTCAATACTGTCAGTGGGATGCTGAAATCTCCCATTATTATTGTATGGGAGTCTGAGTATCTTTGTAGGTCTTTAAGAACTTGCTTCATGAACCTGGGTGCTTCTGTGTTGTATGCATAGATAGCTAGGATAGTTAGATCTTGTTGAATGGAAACCTGTAGCATTATATTATGGCCATCTTTGTCTTTTGTGACCTTTGCTGGTTTGAAGTCTGTTTTGCCTGAAAACTAGAATCGAAACCCTTGCTTCTTTGTTTCCATTTGCTTGGTAGATTCCCTTCCAGCAATGGCTGATTTAAATGCACCCTTCATGGTGGGTGTCAGCTGAATTTGGTCTGGGTCTTCTTTCTGCTATAACAAGGGCATTGCTGAGTTCAGTGTCTTAGAATTGCTGGCTCTCCCTCTCCCCAGTGCACAGAGAAGCTCTCCATACCACACCTCCACTGCTGGGGGATGAAGGAGTGGTAGTGTCAGTGATGCAATACTGTTTTTCTAACTTCTTCAATGCCTCATTCAGAAATATGAATTTAACTCCATGTACTGTGAGTGCTCACCCGATTTTTGGTTCTTGTAAAGGTGTTTTTTGTGTAGGTAGTTTTTAAATTGGTGTTCTTGCAGGGGGATGATCAGTGGAAACTTCTATTC
>DB114_length_436_mean_cov_5.46100917431
AAAGAAAAAGAAAAAGAAAAAGAAAAAGAAAACCAAAGGGACTCGTCCGCAGCGTTATCTGCTGGCGCCATCTTCCGGAAATAAGTTAGCACAACAGGTCTATTTCTGTTTCAGCGGGGCGTGAGGGCACTGGAAATGCAGGCAAGGAGGGGAAAAGAGAGAATGAATTTTAGCAAAATCTCTCCATCTCCTCTGTCCTGGATCATCTAATTACTCTACCAAGATTATCATTTTAATGTAATAGTACTACTAACATGCTAGCACTTTGACATTCTCAAATAAGAAATGGAAGAATTGCCAAGGCACAGTGGCTCACGCCTGTAATCCTAACCCTTTGGGAGTCCAAGGCGGGGGGATCACTTGAGGTCAGGCGTTTGAGACCAGCCTGGCCAACATGATGAAACCCCCATCTCTACTAAAAACACAAAAATTAGGC
>DB79_length_727_mean_cov_7.04264099037
GAGCTGAGTGAATGCCTGGGTCTGGTGGCTTTCTCCACCACCACTGCCGAGTCCCGTACGTCCTGTGCAACACAGGGAAGAGGAAGGGTGATAGTTCACAGGCACCAGCACTTTTACAGGTGTTCATTCATTACACCATTCTCCATCTGAGGAAACTGGGACCCAGCGAGGTTGAGCAACGTAGTCAAAGTCACACAGCTGATAAGTCATAGAACTGATATTCAAGGCCCAGCTCTGCAGCCCCAGACATTGTGCTATGCCACCTAAACCAGCCAGAAGAACATCCTGGGAAGGGTGCAAAGGAAGCTGGCGGTGGGCCAGCAGGTGTGAAGGGGCCCAGGGCTGGGAGGAAGATGAAGACACAAAGTGACCCGAGTGGGGCTGCTGCCCCGGGGCCCTCTGCCATTCTTGGAGAAACGACTGGACTGGTTTTCTCCCCTTTCCTAGATCCAGTCTCTCAAGATTCTACTGTTTCCCAAGAGGAGAACTCAAAAGAGGATAAAATGGTCACTGTTTGTCCCAATACTGAGTCCTGTGTAAGTTTCCTTTGATGGTTTTTATTCCTAAGTGAATACTTAATTGAGCTCCTACTGAGTGGTATAAAGATATAAAAATAAAAGGCTAGGCACGGTGGCTTACACCTGTAATCGCAGCACTTTGGGAGGCTGAGGCAGGAGGATCGCTTGAGCCCAAGAGTTCAGGGTTGCAGTGAGCTATGATCATGCCA
>DB106_length_310_mean_cov_18.4096774194
GACTAATGGTACAGTTTTTCTTTTCCTGGTTAGATTTTTAAAATGAAACATTATTTTTGGAATTTTAGAACTTGCACTGCCCTGCATCCTGGAATTTGTGAAGTGAAGTGTTCTCTCATCTCTACCTCAGCTCTTAGAATTGCTCTAAGAGCTATTCTCAGCTCTTAGAATTGCTCTAAGGCTGGGCACGGTGGCTCATGCCTGTAATCCCAGCACTTTGGGAGGCCAAGATGGGCAGATCACGAAGTCAGGAGTTCGAGACCAGCCTGGCCAACATGGTGAAACCCCGTCTCTACTAAAAATACAAAAA
>DB37_length_663_mean_cov_7.89592760181
TTATACTCTTTTAGTTATTTTTTAATGTACACAAATTATTTTACCACAGTCACCCTGTTGTGCTAGCAAATACTAGGTCTTATTCATTCTTTCTAATTATTTTTTGTACGCATTAACCCCACTTCTTATTCACCCTTCCCACCATTACCCTTCTCAGTCTTTGGTAACCATCCTTCTATACTCTATCTCCATGAGTTCAATTGTTTTAAATGTTAGCTCCCCCAAAGAGTGAAAACATGTAGTTTGTCTTTCTGTGCAAGTATTATTTCACTTAACATGATGACCTCTGGTTCCATTGCAAATACTAAATGCAATCTTGTATGTAAAATACCTGTCAAGTATTTGTTGATTAATAAATATTACACTCTTCCACCACATTTTCTAACTCTTGAGTTATTACCTCTAGGAAAGAATAAATATAATGATACACAAATTCCAGGAACTGAAGTTTTCCGTATCAGCCTATACAGTGTTCCTCAGACTAGGATCTAGAACCTCTTGGAGTCTTCAGACAGATTCTTAAGGGTTAGAGGATTCTCTAGAGGATTTTTAGAAATAGTTTTTTATTGGGATGATCATCTTAAAATATTAAAATAGGCAGGGTCTAAAACATCTGAATATTCACCTTATAACTAAATATTGTCATGAGATTTCAACATGAAT
>DB38_length_813_mean_cov_7.0110701107
CCTTACAGCTCAATCAATTAACAATGGAAACGTAATTTTGGAAAGTATGGCCATCTCATTTAAAGAAACAAATTGCAAGCACTTTAGAAACATTCATCCAACCACACAAAAATGTTCTACCAATTGTTTCCTTCACAAAGCCCCGTTAGGTCTAAGGTAAGTTACCAAACATGTGAGAGGTTCTGGAAAAGGCGGTGGGTTAAGAGCAGGGACTCGGCAGTTTCTCCTGTTTATTGTCCAGGTGGCCTCAGGTAAATTATTAATAATCTCTCTGGTCTCAGTTTCCTTACCTATAAATCAGTGATAATAATAATAATAGTTCCTCACACAACTATCGAGACAATTAAGTCCCTATAAATGTTCTCATGCTTGCTCACTGCACCATGCTGGGCTAATTTTTAAATTTGTCGTATAGATGGGATCTTGCTATGTTGCCCAGGCTGGTCTCGAACTCCTGGCTTCAAGCAATCCTCCCACCTTGGCCTCCCAAAGTGCTGGGGTTGTAGGCATGAACCGCCACACCCAGCCATGGGAGTATTTTTCTTCCCTTTCAGTGATTCTAATGGATTGTGAGGAGCACAGGAGGGAGGAGAATCTAATTTTTATTTCATGTCTACCATTCATTTTCTCCTGTGCAAAATCAAGGTTTGGGCTTGATGGGCTATCTTCAATTTTTTCTCTGGTGCTAATGAACTGATTCCATAAGCAAATTAGAGAGCCCATGTAAACAGTATGGTGCCTGGTACAGGGTGGGTGTTCACTGAATGGCAGCTATCATTATTATTCACCCAGCACATTATGTTCCTGAAAACC
>DB49_length_797_mean_cov_12.0225846926
GCAGGAGATCTTTGGGTCAGTGGATTCAAGAAGGTAATTATTCACTGAGGTGCATTTCGTACACTTGGTCATGCCTTACCCTTGGGCATTGTATGTGTTGAATCATTTTCTTTTTATTAGCCATGAAAATAATCACTCTGTGTTGGGCTGTCATTGTGTTCTATTTTTCTGGGATTTTAATTTTTTAAAAATTGCCTTTCGCTAACTTGAAAACAATGTGTTTTCAGGCTCCAGGTTGTCTGCTCACTAGTGAGTGGGGTCTTGGGTCAGGTCATTCAGATTCCCACAGGATTCATTACTCACCTACATTGTGGTCTGCCAATGCACACCATATACCATTGAAACAAGTCAGTAACAAAATATTCACATAACTGTATCACAGATCTTAGGAAACAGACATTCAGAAAAGATTTAAGGCCACTAAGTAACAGCCTCTCATAAAACCCAACAAATCTTAAAATTGCAATTAGACTTAAAAGGGACCTAAATACCACTTCATGCTGAACCAAGATTAGAAAAATCTTCCACTCTTGACATTTTCATGTTCTTAGTTTTTCAATCAAGTGATCAGCCTGTAATTAAAAAACATACTTTTTAATTCTAGATATCATAGTCTCTATCAAATAATTCTACTGGTATCCCTATTATAATATGCCACATTAGAAGAGTTGAGTACTATATATTCTGTTCCTAAAAATATCTTACAAAAAAACTCAGTATAATATCTATATATAAATATTTTACATTGTATATAAATAAGCAGATTTTTGCCAACAATTCAAATTCAATACTAAGTA
>DB89_length_669_mean_cov_4.70852017937
AAGCTGCCACTGGAGAGCTGTCAACCTAAAATAATCTCACATGTTCTCAATTGAAGAACCCTCCCAGGAAATGGATGATCAAGGAAATGATTACTCTTAAAATAAAAGTGTTTTTTTGAGATTCTAAATAGATGGTGTGTCCATAGTCCTTTCTCATGTCATTTTCTCAGACCAGATCATGTCTTTATCAATTAAGGCATAGCTAAGTATATTCATATTGACATTAAAATATGAATAACACATAGAATCAGTTTTGACATAGTGTTCATAAATCAAGATTGGGTATCTTAGGGAGACCACGTTTCTAAATGATGGTTCAGCTGGCTGTTCTGCTGTCTCCCTTTGGTTCCTCATGTGGCTGCAATCAACCTGAGGCCCAACTGGCCTGGAAATCCACAACACCTTCACTCACATGCCTGATAGCTCAGCTGAGATAATGGAGCTTCCAGGAGTGGCCCAAGAGTCTTTCCATGCAGTCCAGGAGGGCAGGTGGATCTCTTAACTTCAGGTGGTGGCTCAGTGGTTCCAAGAAAGAGAGATCCAAATTAGTGATGATGTGTCCTATCTGCAGGTACAGGAAGAGAGCTAATGGGGCAGTTTAATATTTGACATCTTTATTTTTATGCATGCTTTCCCATAACTTATACAGCCATTTCAAGATTTACAAAA
>DB42_length_263_mean_cov_39.8593155894
GTGCATTGTTCCTTTTTATTTTATGTATTTATTTCTTTTTTTTGTTTTTTTTTTTTATCTTTGTTGGTTTAAAGTCTGTTTTATCAGAGACTAGGATGGCAACCCCTGCTTTTTTTTTTTTTTTTTGCTTTCCCTTTGCTTGGTAAATATTCCTCCATCCCCTTATAGCACTAAATGCCCACAGGAGAAATCAGGAAAGATCTAAAATTGACTCCCTTACATCACAATTAAAAGAAGTAGAGAAACAAGAGCAAACCAATTCA
>DB51_length_476_mean_cov_18.8886554622
CCCCGGCTGTCGTGCAGTCGTCCGCTCTTGGGTCACTGCAGCCTCCGCCTGCCAGGTTCAAGCAATTCTTCCACCCCAGCCTCCCGAGTAGCTGGGGTTACAGGTGCCTGCCCCACGGCGCCTGACTCCATTTCGTATTTTCAGTAGAGACGGGGGTTTCACCACGTTGGCCGGGCTGGTCTCGAACTCCTGACCTCGGGATGACAGACGTGAGCCACTGCGTTCAGTGTACAGTACCATTTCTTAGAAATCACTCCTCACGGGAACACACACTTATGGGTGACGTGTAGAGATTTTAGTTAGTTAGTTAGTTAGTTAGTTATTATGTGCGCGGGGAGGTGGGGGGACGGAGTTTGGCTCTTGCTGCCCAGGCTACAGTGCAATGGCCTAGGGGACTCAAGGAGTCAACCTATGGCAGAGAGGACACGTCATTCTGAGCGTAAGGGCCGCAGCGAAAGGTGGCAGGGCCCGCGCTT
>DB87_length_272_mean_cov_3.86029411765
TCCTGAAACAGGAGCTGATGAATTCCAGCGTGATGGAGGAGGGTTTGGATTGAACTCCAGGTGTCAATGAGGGACCTGGTTGGACACTTTCATTTTTGCAATTTTATAGATTCTATAAATTCGATTATAAATGCAAATTTTTAGAGTTGTGTTAATTTACAAAATTTTAACTTAAACCCTAAAGCCTTTCAATGACAATTCTAAATTCCTCTTTCATTTATTTAAGATTTTGTCTACATTTAGTTAAGAAATGCAAATACTTGCAGATTTGA
>DB93_length_710_mean_cov_8.87323943662
CCAGCTAATTTTTTGTATTTTAGGTAGAGACGGGGTTTCACTGGGTTAGCCAGGATGGTCTCTGTACCTTCAGATACCCAGTTGGCCTTCTTCATAGACATATGAGTGTATATGTCTGTCAAGTGTGTGTGTGTGTTTCTGTACATTTCTACACATTCATCTTCATGGCGCAAAATGTTTAGAATTATGTCTTTTTAATATAATATATGTTGAGCATTTTCCATCAATAAATATTTTGTAAAAAATACATTTAATGGCTAAACAACATTCTCTTGTATAGAAATATTTAAGTATTTGTTTAACCAGCTCCATATTGTTTTGTATATAGAATTCCTGCCAAGTTATTATTAACAAAAATGCTGGAGTAATATCGCAATAGCAATTCATTTATTAGACAACTGTGTGTCAAGGGTCTAGTGACCCTGGCAACTATGTGCTCTGTGGAGTAAGATACAGTTTGATGTGGAAAGCATCATTTTACCATTTATATTTTCATTTTACCATTTATATTTTCTCCAATTACTAAAGTACCTATAATGAATACATATCTTAATATAAACTGTGTAATTTAAATCCAATAAAAGCTAACAATGTGCTCAATTATCTTTTAAAAAATGTTGGCTATAGATTCCAAATTGCGAAGTTCCAATCATACAGAAAACTACAGAATAATTCCTAAAACATGGAAACATTTACACACATAGTCCATT
>DB56_length_273_mean_cov_4.94139194139
AGCTACATATATCAACTCATTGAATTCTCACAACAACAAAATAAGTGCTATCATTGTTACCATTGTCATTGTCACCATTATCACCATCATGTGGCTCCATCATCATCACCACCATCACCATTGTCATCATCATCACCACCATCACCATTGTCACCATCACCACCACCACCACGACCACCACCACCATCCTCACCGTCACCATCACCATCATCATCATCATCTCAACAGATTAGAAACTGAGGCAAAGTGAGGTTACATAACTCACTGGAGATC
>DB55_length_319_mean_cov_6.11285266458
GAGCTTGCAGTGAGCCGAGATCGCGCCACTGCACTCCAGCCTGGGCAACAGAGTGAGATTCCGTCTCAAAAAAAAAGAAGAAGAAAAAAAGAAAAAGAAAGAAATTTGTGTATAAATACAAGTTTTAAGAGCCCCCCCTCCTCCTTCTTAATAAATATTAATGCATTTGCTCCTCCACTAAAAACACTTTAAGAAAATCAACAGCCATGGCGATCTCATGGCTGTGATGTCAAAGATCCCATTAATGTTTATTACAACCCCAATAATATAGGTAGGCAGAATAGAATCCTGAAAAAGGTGCCAAAAGTTGTAAAGCTGT
>DB112_length_358_mean_cov_2.51396648045
TGTGATCCACCCGCCTTGGCCTCCCAAAGTGCTGGGATTACAGGCGTGAGCCACCGCGCCTGGCCAGGCACATCAAATTTTATCAATTGAGTACTCAGTACTTGCCTAGTATAACTAAACCCTTAAAATATAACATGTTGATTATGTTTTGGAATAAAGGTCAGATTATCATTGGTCATTACTTGCTAGCCTTCCGGTAAGTACCAAGTCTTACAAGAGTAATGGATATATTTTCGCCAAGTTGAGGAACCTCCACTTTTCTGTTATAATTTTTCTTGGAAGTACTTTACTTGGATTGGTTTGAAGGGCTTCACCATAACTCTGCTTTTCAGGCTTTTAAAAATGGAAGTGATTGTTG
>DB51_length_784_mean_cov_9.33035714286
CATCAATATGATAGTGGCCTTTCTGAAGTAGAAATTATTACCATTCCTACAAATGATGGATCCATCGTGGTTGGAATAGTCTTGGAAATTATAAACATAACTGGTAGGTCTAGAGTTGGCAAATGTATGACTATAAAATAAACTGTCAGTAACTATTAATGCCCAAATTATAATGGCTAATGCAGCCATCCTTAATTTCTGCTCCTCAGTGCTCCTGCCCTCTCTCCTCTGTAAACTATTTCCCCAGTTACTTTTGTAATGGTGGTGGGTAGAAGTGGTTCCAATCATCTATATTTCATGTTTTCATGCAAAGGGTACCTTATGGCATATTCTTCCTCTCCACGTCTGTCTCTCTGGTTGATATCCATGTCCATGAGCTCCCTAAAGGGGAGCTGTCCCTATGTTTCCCTCTCCTAGGTCCAGCAGGATAGTCTGGACAGGGATAGAATCTGAATATTTTATTTCTGGCAAAATCTTTATGTCTTTGCTCGTTGTTTTCCTATCTATGTCATGACAACTCTTGTAAACATTCCATTTTTTTCTGTTCAAGGCAGAAATCATAGGCCAGTCCTATCAAAGGTTCTCAGTCAATACTATTCTGCATTATAGCATTATCTTCCAAGGAGCATGCTTTCAATATATTGACTTTTTACATTTACTATTTTTAACTACTATGGACAAATTTTATATTATGTAAGACTGTCTCAGGCATGATATTCGTTGATTCTTAGTCACTTTGGGGAAATTTATTATAACCATTTTATTTTGCATAGTTTTGCATAGT
>DB111_length_253_mean_cov_1.18577075099
TTACCTCTTACAGTTGGCTTGTGACTTCCTCCCACCCCAGGCTGGACGTTGTTTCATGAAAGTGTTTGGCTTCTCCGATGGGTTTTGAAGGCTGTTTCTGCTTCTGGTTCCCATTCTACTAGATGAGTATTTGCCCTCTGGGTCTCCGTGATTAGAGTATAGAGTGGTCTGGCCATCTCGCTCTATCTGGGGATCCATAGTCAGCAAAACCCAGTGATTCCAAGGAACCCCTGCAATTGTTTTAATGCTACCT
>DB71_length_309_mean_cov_42.0582524272
ATTCAGACCACAGCAGGAGTGTTCTGGAATCCTATGTGAGGGACAAAAATTCAGACCCCAGCATGAGTCTTCTGGAATCCTATGTGAGGGACAAACATTCAGACCCTCATAGCAGTGTTCTGGAATCCTGTGTGAGGGACAAACATTCAGACCACAGCAGGAGTGTTCTGGAATCCTGCGTGAGGGACAAACATTCAGACCCTTGTGGCAGTGTTCTGGAATCCTATGTGAGAGACAAACATTCAGACCCTCATAACAGTTTTCCGGAATCTGACTTTGGAGAGGAACATTCCATCCACTGCAGGTGGC
>DB102_length_342_mean_cov_15.5058479532
TGGGAGCTCACGCCTGTATTCCCAGCACTTTGAGAGGCCTAGGCGGGAGGATCACTTGAGGCCAGGAGTTCAAAACCACTCTGGGCAACACAGCGAGACCCTGTCTCTACAAACAATTTAAAACTTAGCCAGGTGTGGTGGTGGGCACCTGTAGTCCCAGCTACTTGGGAGGCTGAGGCAGGAGAATCGCTTGAACCCGGGAGGCGGAGCTTGCAGTGAGCCGAGATCGCGCCACTGCACTCCAGCCTGGGCGACAGAGCGAGACTCCGTCTCAAAAAAAAAAAAAAAAAAAAAATTATAAAATATATAAATATATATATAAATATATGTAACAATATATAA
>DB53_length_276_mean_cov_4.08333333333
CATAAAAAACTTCCATCAAAAGGAATATGTATCTTGCTTCTTGGAAAGGGAAGTTTACTTTTCTGGGGCAGGGCTTAATGAAGCTTTAAAAGAATTAGAAGCTGCTAAAACTGATTGGATTGTAGCTGTTTCCCTGAGACTTTGGTCTGGAATCTCAGGATATAAAGGTGCTAAGAGGATGAGGCCACATCCCAAAGCCCTTTCCACACAGTAGAAGTTGAGGCCCAGAGCAAAGAGGGGTGCCTCTAGGGTCACATGCAGAACCAGGGGCAGAAT
>DB113_length_710_mean_cov_8.02394366197
AAGACAGAATTCTATCTCAAATCTACCTTCAGTATAATGAGACATTAGATGTTAATACAGAATAACATACCCTTTAAGACAGAGGGCAAATTAAAGGCATTTTCAGATAAAAACTCAAGAGTTCACAACCAAAAGATACTTTCTACACTATAAGCAGATGCAAAGTGAAACCAAACAGAATGTCTGAGATACAGGAAGAAATAAAGAACAATACAAGTGATAAACATGGGGCAAATCCAAATAAGCATTATGTACATGACTACAACAACAAGAAAGACAGTGCTTTTATTAAGATTTTTAAAAGGAGAGGCCGGGCATGGTGGTTCACGTCTGTAATCCCAGCACTTTGGGAGGCTGAGGCGGGCAGATCATGAGGTCAGGAGATGGAGACCATCCTGGCTAACATGGTGAAACCCCGTCCCTACTAAAAATACAAAAAAATTAGCTGGGCGTGGTGGTGGGTACCTGTGGTCTCAGCTACTCGGGAGGCTGAGGCAGGAGAATGGCGTGAACGCGGGAGGCAGAGCTTGCAGTGAGCCAAGATTGCGCCACTGCACTCCAGCCTGGACAATAGAGCGAGACTCCATCTCAAAAAAAAAAATAAAGATTAAAAAGGAGAAAGAATTACAAAACAAACCACCCAAATCAAAAAGCAAAACATTAGAGAAAAAAACCAATAAAGACCGTGCAATCGAAAAGGAAAATCCTAT
>DB77_length_266_mean_cov_2.81954887218
ATTTAAGGCTGTGTTTGGTGATTCACATTTGTCATTTCAGAAGTTTGGGGAGACGGAGCAGGAGGAATGCTTGAGGCTCTGATTCCGAACATAGCATGGGACATAGAGCAAGACCTGGTTTCTACAAAATTTAAAAGTGAGCCAGGTACAGTGGCATGTGCCTGTAGACCTAGCTGCTCAGGAGGTTAAGGTGGGAAGATTGCTTAAGCCCAGGAGTTTGAGGCTGCAGTGAGCTTTATCATGCCACTGCATTCCAGCCTGGGCCA
>DB53_length_834_mean_cov_20.1738609113
TCCCCTTTTCTGTCTAGCTCTACTCTCTGTCACTGCATCTGCTCCTCCATCTCCCAGAGACAGCCAGTCTCTGGATTTCTCCTTTTCTCCTAGGCAGTTAGAGGCTAGTACTTCTGACCTAGAACAGCTTGCTGCTGGCTACTGCTTCCCTCCCGCCAGGTCCACTGGTGGCTCAGCGGGGTTCTCCCTTTACCAGCATCCCTGAATCCCTGGCCTTGCTAGCCTTCTGCTCCACTGGCCCAGAAGAACCAAACCCTGGCTGAATCCTCCTGTGCTGCTCTTTACTGTCCACCTCAGGGCAGTCAGTGCTGATGGGAAACAGCGAATGACTCTGCTGGCCGGGCCCATCCTCGGCACGCATCCTACCTGCACTTGGCCTCAGCAGGCCCTTCACCCGCCCTCGCTCACCACAACTGCCCGCTTCTAGCCAGGATCCTTCCCCCATGTATGTTCTTGGAGGCTTGTTGAAGATCAGTTTCCTGTAGATGTGTGAACTTATGTCTGGGCTCTCTCTTCTGTCACATTGGTCTGTTTGTGTGTTTCTATGCCAGTACCATGCTGTTTAAGTTAACATAAGCTCTGTAGTGTATTTTGAGGTCAGGTAATGTAATGCCTCCAGATTTTGTTTGTTTGTTTGTTTACTTAGGATTTCTTTGGCTATTCGGGGTCTTTTGTGGTGTCATACAAATTTTAGGATTGTTTTCCTATTTCTGTGAAGAATGCTACCCAGGCTGCGGTGCGGTGGCGCTCTCTCGGCTCACTGAAACCTCTGCTTCCCGGGTTCCAGTGATTCTTCTTTGGTAGCTGGGAGTCCAGGTGCGGACCATGCCGGCC
>DB91_length_567_mean_cov_7.93650793651
GAATTCCCACATGTTGTGGGAGGAACCTGGTGGGAGGTAATTGAATCATGGGGCAGGTCTTTCCTATGCTGTTCTCATGATAGTGAGTAAGTCTCATGAGATCTGATGGTATCATAAGGGAGAGTTTCCCTGCACAATCTCTCTTCTCTTGTCTGCCACCATGTGAGATGTGTCTTTCACCTTCCACCATGATTGTGAGGCCTCCCCAGCCATGCGGAACTGTAAGTCGATTAAACCTCTTTCTTTTGTAAATTTCCCAGTGTTGGGTGTGTAATTACCAGCAGCATGAGAACGGGCCAATGGCATCAATGTCATCAAACCCTCCACTGAGTTCTAAGTGTCTTTTTATAAATCTCCAAAAATATGGTGAGCCCATTCCCTTATCTCTCCCTTGTTAGAGGACACATGTCTCAGACCTCTAACCAGGACATGTCAAGAGGTGGGCACGCGGGTACTTCCACAGTGCTTTTCTCCTGGCCACCCCTTCCCCTTGTGCCTTTCATAGCTCTCAGGCAGGGCCGATAAGCCTGTTCTCCCCAGTGCTGAATCTGAGGACCAACTCTGGGG
>DB38_length_838_mean_cov_9.69331742243
TCTTTAATCCATCTTGAATTGATTTTTGTATAAGGTGTAAGGAAGGGATCCAGTTTCAGCTTTCTACCTGTGGCTAGCCAGTTTTCCCAGCACCATTTATTAAATAGGGAATCCTTTCCCCATTGCTTGTTTTTCTCAGGTTTGTCAAAGATCAGATAGGTGTAGATATGCGACGTTATTCCTGAGGGCTCTGTTCCGTTCCATTGATCTATATCTCTGTTTTGGTACCAGTACCATGCTGTTTTGGTTACTGTAGCCTTGTAGTATAGTTTGAAGTCAGGTAGTGTGATGCCTCCAGGTTTGACCTCATGATCCACCTGCCTTAGCCTCCCAAAGTGCTGTGATTACAGGTGTGAGCCATCAAGCCAGGCCTATTTGGAAACTTTTGAGCTTCCTGCATATGTATGTTCATATGTTTCCTAAGAAATAGGGAGTTTTCAGCTATCATTTTATTAAATATATTTTATGTGATTTTTTTCCTGTCTCTTCTCTGGAATTTTCATAATGTGAATTTTTATTTACTTAATAGTCTTCCATAATTCCTGTAGGTTTTCTTCATTCTTTTGGTTTTTCTTTTATTTTTTGGTCTGATTGAGTTATTACTTAAAAATTTGCCTTTACATTCAGAAATCCTATCTTCTGCTTGATGTAGTCTGTTGTTATATATTATGTTTTATTTAATTCATTCAATTTTTCAGCTCCAAGATTTCTGGGATTTGTTTTGTTTTTGTTTTTGTTTTTGTTTTTGTTTGTTGAGACAGAGTCTCACTCTGTTGCCCAGGCTGGAGTGCAGTGGCATCATCTCAGCTCACTGCAGCCTCAACCTCCTGGGCTCAGT
>DB48_length_1190_mean_cov_6.14117647059
TCCCATTCACAATTGCTTCAAAGGGAATAACATACCTAGGAATCCAACTTACAAGGGACATGAAGGACCTCTTCAAGGAGAACTACAAACCACTGCTCAATGAAATAAAAGAGGATACAAAGAAATGGAAGAACATTCCATGCTCATGGGTAGGAAGAATCAATATTGTGATAATGGCTATACTGCCCAAGGTAATTTATAGATTCAATGCCATCCCCATCAAGCTACCAATGACTTTCTTCACAGAATTGGAAAAATCCACTTTAAAGTTCATATGGAACCAAAAAAAAGCTCTCATTGCCAAGACAATCCTAAGCCAAAAGAACAAAGCTGGAGGCATCACACTACCTGACTTCAAACTATACTACAAGGCTACAGTAACCAAAACAGCATGGTACTGGTATCAAAACAGAGATACAGACCAATGGAACAGAACAGAGCCCTCAGAAATAATACCACACATCTACAACCATCTGATCTTTGACATACTTGACAAAAACAAGAAATGGGGAAAGGATTCCCTATTTAATAAATGGTGCTGGGAAAACTGGCTAGCCGTATGTAGAAAGCTGAAACTGGATCCCTTCCTTACACCTTATACAAAAATTAACTCAAGATGGATTAAAGACTTAAATGTGAGACCTAAAACCATAAAAACCCTAGAAAAAAACCTAGGCATTACCATTCAGGACATAGGCATGGGCAAGGACTTCATGTCTAAAACACCAAAAGCACTGGCAACAAAAGCCAAAATTGACAAATGGGATCTCATTAAACTAAAGAACTTCTGCACAGCAAAAGAAACTACCATCAGAGTGAACAGGCAACCTACAGAATGGGAGAAAATTTTCACAGCCTACTCATCTGACAAAGGGCTAATATCCAGAATCTACAAAGAACTCAAACAAACTTACAAGAAAAAAACAAACAACCCCATCAAAAAGTGGGCAAAGGATATGAACAGACACTTCTCAAAAGAAGACATTTATGCAGCCAAAAGACACATGAAAAAATGCCCATCATCACTGGTCATCAGAGAAATGCAAATAAAAACCACAATGAGATACCATCTCACACCAGTTAGAATGGCAATCATTAAAAAGTCAGGGAACAACAGGTACTGGAGAGGATGTGGAGAAATAGGAACACTTTTACACTGTTGGTGGGACTGTAAACTCGTTCAACCATTG
>DB56_length_758_mean_cov_16.2730870712
TTTATTTTCTCATTGGTTTGGCTGGTTTTGTTTGATTTTAGATCCACCAACATGTTTGCCCATTTGGTTACTCACCTGTTCTTTCTTCTCAAATGTTCCTTCTAAAAGCATTTATCTTCTCTTCTTCCTGAAGTTATTTTTAGAAGTTATTTAAGGGCAGCCTGTTAATGGTCAACTCAGTTTTTACCAACAAGTGTCTTTTCTTTCATCCACCTTTTCTGTAAGTCTGTTTAGCTGAGTGTGGAAATGGAAGTGGAAAATCATTGTCTCCCCCATTCTGCAGTCTTCTGCCTTCCATCCTTGCTGTTGAGAAGTTTCCTGTCCGTCTACGTGGTTCCTGCTTCGGAGTGATGTGTCTTAACTCTCTGGCTGTTTTTCAGATTTTCTCCTTACCTTTGATATATATGCAGATTTGGATGGGCTGGGGTCACCAGTGCAGGACCAGCCGCGTGTTCTGAGCCCAGGCCTGAGGGCCAGAGCCGGTGGGAAAGTCCATGTGGCACAGAGTTGGCATCTTAAGTTCGTGTCAACTAAAGGGGAGGGAGAGGGGTTAAGAGCACCAGCAGGGGACTCAGACCTCGGTTGGAGTGCTGGTTTGGGTTTGAATGCTGGTGTGGGTTGGAGTGCTGGTGTGGGTTGCAGTGCTGGTTTGGGTTGGAGTGCTGGTTTGGGGTGGAGTGCTGGTTCGGGTCCGAGTGCTGGTTCGGGTGGAGTGCTGGTTCAGGGTGGAGTGCTGGTTCGGGGTGGAGTGCTGGTTT
>DB114_length_299_mean_cov_2.50836120401
CAATAAATTTGGACAGGAAAATCCGGTAACAGCCACTGCAAAAAACATACCAAATTGTAAAGACCATCAACACTATGAGGAAACTGCATCAATTAATGGGCAAAACTACCAGCTAGCATCATAATGACAGGATCCAATTCACACATAACAATATTAATCTTAAACGTAAACAGGTTAAGTGCCCCAATTAAAAGATACAGACTGGCAAATTGGATAGAGAGTCAAGACCCATCAGTGTGGCGTATTCAGGAGACCCATCTCACATGCAGAGACACACATAGGCTCAAAATAAAGGGATG
>DB90_length_342_mean_cov_23.5906432749
AAAGCCTCCTGTAGGCAAAGCCCATACAAGGCTTACATCTCCTAGGTGACCAATACAGTGATATGTCACAAAAGTCCCTGAAGACAGAGCCTAGGAAAGAGTTACATCACCTGGTTTTTCAGCGCAGATACTTGACACAATGCCCCCATAGACAGAACCTAGACAAGACTTCCATCACCTGGGTGATCAGTGCAGAGATATGTCACAAATCCCCCTGTAGGCAGAGTATAGAGAAGAGTCCCATCACCTGGGTGATCAGTGCAGTGATATTTCACAAAGCCCCTGTGGCCAAACTGAGAAAGGGTTACATAAACAAGACGGAACAGGGCGAGGAAAGGCAAA
>DB57_length_686_mean_cov_10.9183673469
AAATAACACTAGAGCACATAATTAACAACCTGAACAAACTAAATTCAGTTTTACATCAAGACATATGGAAAAATAAATTTAAATTCAAGGAAACTATTAAAAAGTTAAACAAAACATACTAACCAGAAGTACAGGTTTACTTAAAAGTTTTTGGACAAAATGTCTGCACGAATATGTGCCTGTATGTGTTAAATAATCCCAATGTAGCGTTTAATAATATTAAAAAACATTTTACTCATCTAATTGGCACAGTTTAAATATTGATAGTATCCAGCATTAGGATGAAAAGAAAGAAGTGGGAGTTCTCATGTACTTCTGATTGGATTAAAATAGCTGCTCCATCTGGTAAGAAGGGGGAGAAGCAACAAAGAGCAAGCCCTTTATTTTTTAAGGATGTTTACTAGAAGTTGCATGCACCACTTCCAGTTAGATCCCATGGGCCTGAACTTAGTCATGTGGCCCCTGCTAGGAGCAAGGAAGTCTGGAAAATGTAGGTAGTTTATTGCTGGTAGTCATGGCCAGATAAAATTCAAGGACTATTACTGAGTAAGAATTGGGAAATAAATACTGGGAATAATTAGCATTTTCTATTACAGTAGCATATCTGTATCTGTAGGATTACTATTTTTTAAATATCTGTCTTCCTTATTAGATTGTTAGTTTCAGGAAGTCAGGGAACGTGTTTG
>DB108_length_619_mean_cov_11.5605815832
GAAGGACAGGCTCTGAAAAATCTTTCTTTCAGCAAAACGTCTACTAATCTCAGAAAGTGAGCTTTGTCACCATTGATACTCTGTAAGGTGGGATGAAAGCAAGTTTTCTTACTCATTTTGCCCAGTTGTCAAGAAATGCTGCCCTTCTCTCTAACATAAATTAACAGGTTTGGCTACAGCCTAGAGAAATACAAAATGTCACATTTTAGCCTTAGTGGCCGGTTTTCAAAGGGTGCCTGAGTGTGAACACCATGTCGGCTGCTCTGTTCCTTGTTCCGTCCACATAGGAACAAGGAACCTGAGGTGAAGTGAGCCGAACTGGCTTACCCAAGCTCACACAGCGCAGGGCCGTCAGCATTGGGAGGCAGCCCTGGGTCCTATAGGCCTCATGCACGGCCTGCCTTGCTGTCGAGAAAGTCCCAGCCACCGACACAGGCTGCAGGAAACGGCACCAAAGTCACTTGCAGCAGCGCAGAGAAAGTGTGAACAAAGAACCTTTTTTTTTTTTGGGAGATGGAGTCTCACTCTGTTTCCCAGGCTGGAGTACAGTGGGGCACGCTCCCAGCGCCCGTCCACCTCCATCTCCCTGGTATATGTGCCTCTCCTGCCTCCTCCCCCC
>DB50_length_752_mean_cov_9.91090425532
CCTTGGTGTTGTTCCAGCCTGAAAACCCAAGATTTGGGGTGTTATCTGCGACCTGACCCTCCACGAGCTGAAGGCTGCTGCGGAGGGGTGGGAAAGTGGTGACTTTGGGGTGACCCCACTGGCCCTCACCATAGCTGGGCACAGCACACAGTCAGATGTGCTGTCAGGGAGCTCCTGCGAATAGGCACAGCAGCCTTGAGAAAAGCAGAGGGAGCTGATGGTGTCTGCTGTGTGCAAGCCAGAAACACAGAGAGATGTGTGTGCCAACAAAACCTGGAAAATAACCATGTCCTCACAGCCTGGGGACTCTGGGAAGTCCTACAGCAAAGAAGAAGCCTGGTCTGCCCATCTTTGTGTGACAAGTGTTTGCAGGAAATAGTTCATCAAAAAACACTTTTTCTCAGGAGACAACTAGGAATCACCTAGGACACACCTTGATGGTTAATTCCATCAACCTTCAAGTCCCCAAAATGGCCCCTTGCAGGATCGTTGCTGAGGCAGAGCTGGGTTCACGAGACCCCCTGGAGAGAGGTGGGGGTTGCAGCCTGGCAAGAGCTAAGAGCAGAAAATTAGTGTGGGGTGTTCATAGGTTTTGGGCCGGGGACGAGAGGCATGAGAGCCAAGAACTGGCTTGTATGGAGCAAAGTTAATGAGGAAACTTTAGGTTGGTAGGAAGAGCAGACGTCTTCCGGGCAGGAGCCTCCAGGAGCCGTTGCTGGTGTTGAGAAGGAAGTGACTTGGTTGGTTGGTTC
>DB102_length_238_mean_cov_6.70168067227
ATCTCTACTAAAAATACAAAAATTAGCTGGGCGTGGTGGCACGCACCTGTAATCCCAGCTACTCGGGAGGCTGAGGCAGGAGAATTGCTTGACCCTGGGAGGCCAAGGTTGTGGTGAGCCAAGATCACACCACTGCACTCCAGCCTGGATAACAGAGCGAGACTCTGTCAAAAAAAAAAAAAAAAAGGTATCTATCACTTGAATTGATGGGTTTAAGAATAGATTTTAACATAATAAA
>DB54_length_448_mean_cov_6.9375
AGGAGTTGGTGCCACGCAGAAAGGGGCTGACCGCATGGTTGAAGAGTCTTAGCTGAGAGGTATGTTTATATTCTTGTCAAAGGAAATTTCCAGAACTGTCTCTTTCACTTGTCACACCTTCATTGAGACCTTGTCTCAAAAATAAATAAATAAATAAATAAATAAATAAATAAAATACATTAATCAGGATTTGTAATTGTTTCCTTTTCAGTTTAAAAAATCCACTTATGTGCATAGCTATACATGCTTTATCAGGTTTTTCATGAATATGTAAAATTTGAGAGTAGGTATCAAAATGCCACTTTTGGGTGACTTGCTGATAGGTTTTTCTCTTTTTCTGCTGGTTGTTGTATTTCCTTATTTTTCACAACAAATATATACTACTTGAGTAATAAAACAGTTTATTTTTGGAGGTGTGGTCTGAAATTTATTATATTCAAAATTTTTA
>DB37_length_444_mean_cov_7.34234234234
GAAATAAAGACAGATCATGTACAAAGAATAGTCATTAGACTGAAGACCTACTCCTCAACAGCAACAATAGACACCTGAAGCCAAAACCTTCCATGTGTCAAAAGAAATTACCTGTCAGTCTAGAATTCTACATTCAGCAAAACTATCTTTTAAAAATGAGAGCAGATTATAGATATTTTCATACTGCCAAAACTGACAGAGTTTACTTCTAGGCACCTTCACTGAAGGAAGTTGTTTTTGTTATTGTTTTTGTTTGTTTGTTTTGAGATAGAGTCTTGCACTGTTGCCTGGGCTGGAACACAATGGCATGATCTCGGCTTACTGCAACCTTTGCCTCCTGGGTTCAAGCGATTCTCCTGCCTCAGCCTCCCAAGTAGCTGGGACTACAGGCGCCCGCCACCACGCCCGGCTAATTTTTTTTTTGTATTTTTAGTAGAGACGGGG
>DB45_length_476_mean_cov_5.67647058824
AAGTTAAAAATTAATAAAATGAAGTCCACAGTCCTTCACTCAGCTTGCCGCAGTAGTGACGTCTTTAATAGCTGCAATATAATATCAAAAGCAGGACATTAACATTGGTACATTGCTGTTACCTAGACAGCAGATCAATAAGCGATCCTTTGTACGGGCACTCTTTCACTTCCTACTTTATATACTTCTGTTTCAACTATTTAGAATGTTGATAAAAATAGGCCAGGCGCAGTGGCTCACGCCTGTAATCCCAACACTTTGGGAGGCCGAGGCGGGTGGATCACAAGGTCAAGAGTTCAAGACCATCCTGCCTAACATGGTGAAACCCCGTCTCTACTAAAAATACAAAAAATTAGCTGGGCGTGGTGGCGGGCGCCTGTAGTCCCAGCTACTCGGGAGGCTGAGGCAGGAGAATGGCGTGAACCCGGGAGGCGGAGCTTGCAGTGAGCCGAGATCGCGCCACTGCACTCCAGCCT
>DB111_length_587_mean_cov_15.797274276
TTGTCCGCCTCTCAGGAGTGTATTGACAGCTGGAGGTGATGGTGTGTGGCAAATGCCTGGTAAATTCTGCAGTGCTTTGCAAAGGCAGAGTGACTTCCCTAACTCTGAGACTGTTCCTACTGCTTCTTCTGGTTAATGTCCACATTCAAAAAGTAAATGCCTCACTGAAATCAGGAAGAATTTGTTCATCCAATTTGGGCCAAAGCGAGTGGTTCTTTTCTATGAATGCAGTCAGGAGCCTAGTGATGACTTTATTTCTGGTATCTGAGGAGGTGCTGCAATGGTTGAGCTAGTTTACACTCCCACAAACAGTGTAAAAGCGTTCCTGTTTCTCCACATCCTCTCCAACATCTGTTGTTTCCTGACTTTTTAAAGATTGCCATTCTAACTGGTGTGAGATGTTATGGCATTGTGGTTTTGATTTGCATTTCTCTGACGACCAGTGATGATGAACATTTTTTCATGTGTCTGTTGGTTGCATAAATGTCTTCTTTTGAGAAGTGTCTGTTCATAGCCTTTGCCCACGTTTTGATGGGGTTGTTTGATTTTTTCTTATAAATTTAAGTTATTTGTAGATTCTGGATATT
>DB49_length_419_mean_cov_5.31264916468
CTTTTTCATTTTATATTACTACTATAAAATGAAAAAGCAACTTATTTTCTTTTTTTATTTTTTTCTGAGACAGAGTCTCACTCTATTGCCCAAGCTGGAGTGCAGTGGCACGATCTTGGCTTACTGCAACCTCCGCCTCCCAGGTTCAAAACATTCTCCTGCCTCAGCCTCCCGAGTAGCTGGAATTACAGGGGCGCACCACCATGCCTGGCTAATTTTTGTATTTTTAGTGGAGACGGGGATTCACCATGTTGGCCAGGCTAGTCTCAAACTCCTGACCTCGAGTGATCCACTCGCCTCGTCCTCCAAAATTCTGGGATTATGGGGAGCTTTTTCCTTCTTTAGAATTAATTTTTATTATATAAATTCTCAGAAGTGAGAGTAAAATGCTGGTGCATTTTTCATATTTATTTACAAGA
>DB46_length_351_mean_cov_4.56125356125
ATTTCTTCACCGTTGGAAACTTTTCTAAGGGCAAATCAACTCCAGTTGAGTGCAACTTAAACTCTCAGCGTGATGTTTACTGGGTGTCCCCTGGTGGGGTAGAGACCTTGGAACCTCAGTGCCTTTCCAGATATGTAGAGCCAAGTGAGCTTACTGGGTGCCTTGTTCTTCCCCTGCTCCTTTGCAGGCACTGTTTTGTGGGTACCTGTATTTTTTTTTTATTGTGTCAGAAAATACCTTATTGAAGAAAAAGGCCACAAACACTAGCTTATTCATGATACTATCTCCAGATGACCTTAAAGAGATCCAATAACTCCAAAACCATGAACTTTAGAGGCTCTGATGCAACTA
>DB98_length_537_mean_cov_8.14711359404
ACGAAAAAAAAATTAGCCAGGTGTGGTGGCAGGCGCCTGTAGTCCCAGCTACTAGGGAGGCTGAGCCAGGAGAATGGTGTGAACCCGGGAGGCGGAGCTTGCAGTAAGCCAAGATCACACCACTGCACTCCAGCCTGGACGACAGAGTGAGACTCCATCTCAAAAAAAAAAAATTTCCAGTGACAGAGAAGAATATTTCCAGTGACAGAGATTTTGTAATTCTTTGTAAATGTGCTTGATGTTTGTGGTTTTGTTTCTATTATAAAACAACAAAAATAAGCATGGATTTTCTTATTGTAAAACTAACACGTAGGCTGTTTTCATGTAAACAACATATAAATGTTTAAAATAATTTTTCTTTAGAATTTGGCATACTAATTACATGCGTCTAAGTACTTTTTAAATGTATGCAAAATAAATCCTTATGAACTTTTTTTCACACAAATGGGATGACTTCATGCACTCTGCAAACTTGCTTCTTGTGTCATTTCATATAGCTCCATCACATTCTTAACCTAGAATTCCAGAGCAGGCCAG
>DB76_length_338_mean_cov_23.4556213018
CTGGGTTGGGGGTGGCAGGGGTCCTGTCCCTGCACCCGGAGTGGAGTGGGATATGGCACTGGAATGTTTCTAGGCAGCCCACTCCTGTAAGAGGGCCTGGGGCTGGGCCCAGTAGTTCACACCTGTAATCGCAGCACTTTGGGAGGCTGAGGCAGGAGGATCGCTTGAGCCTCGGAGTTCGAGAGCAGCCTGGGCAACATAGAGACCCCACTTCTACTTGAGAGACACACACAGAGAGAGAGAGGGAGGGAGGGAGAGAGGGAGGGAGGGAGAGAGAGAGGGAGGGAGGGAGAGAGAGAGGGAGAGAGGGAGGGAGGGAGAGAGGGAGGGAGGGAGAG
>DB106_length_588_mean_cov_9.91156462585
TTAAAGATGAGATAAGTGAAGTTTGAAGACATTGGGTAACTTGTTTAGGATTCTTGCCCATGTAGCTGACTGTAGAGACTGTGGCATCAGCCACCACAGGGCAGGCCTGATAAAGTTCAAGTGTCCCAAAGGGAAAGTCGAAGAACTCCGGTGGGACAGCTCTACAGGGTGCCCTGAAGATGGGACAAGCAAGAGTGAGCTTATAGGAAAAGACGAAAGATTTGTGGGGATATTAAGAGCCTGGTTCTATGAGGGGCATTTAACTTATTCTTGAGGATTAAGAAACGACCACACAGTCATCTCACTGGGATATGCACTGAGAAGAATACAGACCTAGGCTCTGAGAGGCTGCTCCTCCAAAGAGCTGGGATCTTTCAGAGGCTTTTTGGGTTTGTGCAGGTGCCAAGATTGCATAGGGTAGTGGATAGAGACATAAATCCCGGAGCTGGCTGCATCCATCACCACTGTTTACCAGTTGTGGGAGCTCAGGCAAGTTTCCTCAACTTCTGTGTCTTACTTCTCTCTTCTGTAAAATGGAGATATTAACCACATCTACCTACAGGATTGGTATAGGAAGTTAATGAATGA
>DB50_length_773_mean_cov_10.6727037516
TAGAAGGAGCACCTACCATGATCTGAGGGGGTGGAGTCAGGGAAGCTTCCCAGAAGAAGTGACATTTAAGCTGAGACCTGAAGGATGAGTAGGAAATAGTTAGGTAGAGAGATGAGGGAAAAGTGTTCCAGGTAAAGGAAACAGCATGTGCAAAAGCCTAAAGACCAAAGGGAGCATGGGCATGTCAGCTTAACTGTGAGCAGTGTGCAAGGCAGGGACTTGGGAAGAGACAGGGCTGAAGAGGTAAGCAAGGCTGGATCATTTAAGGTCTCACTAGCAATTCGAATTATAGACTTTATTCTAAGAATAATACAAATTTAGTGTCTTAGACCAGTCCCCTGAGACCTGTTCCTATCAATTATCTCCTGTCTCACTTTTATCTTCTATCTCTTTCCCCACTGCCATTACTTTGGTTCATTTCCTTTAGCACAGAAACATTTTCAAGTCTACTGCATACTTTAAAATCAAGAAAAATATTTGACCTTGCATTCCTCCATCTAGATATAATCCTTTTTCTCCTTCTATTCATGAGAACTCTTGTGAAAATGAATACTCTATTTTTACTGTTTCTTTACATACATATATATATGATGAGTGAGAGAGGTTACTATGTTGCCCAGGCTGGTCTCGAACTCCTGGGCTCAAGCAATCCTCCCACCTTGGCTTCCACAAGTGCTGGGATTACAGGTGTGAGCCACTACACCTGGCCTATATTCACAATTTGTTTGATCAATTTTCTCTTCAACTTACCTCAATCAGGCTTCTCTGTCCCA
>DB57_length_223_mean_cov_4.21076233184
CGAAGATGAAAGCAAAGATCGGCTAAATACCGCGTGTTCTCATCTAGAAGTGGGAACTTACAGATGACAGTTCTTGCATGGGCAGAACGAGGGGGACCGGGGACGCGGAAGCCTGCTTGAGGGAGGAGGGGTGGAAGGAGAGACAGCTTCAGGAAGAAAACAAAACACGAATACTGTCGGACACAGCACTGACTACCCGGGTGATGAAATCATCTGCACACTG
>DB111_length_805_mean_cov_10.150310559
AAAATATTGTTAATAAGACTGGACTGACAAGATAAATGAAATATGAACACACACATACACTAAAGTTGATGAAATTCATTTATGGGAGAACCAAACCTTTACTTAGGGAACTGTAATTCAGAAAATAAAAAGGACAAAAAGAGCAGAATCTATTAATGTCAGTCAAGTTCACAGGATATTTACTGTCAATAGGTTTATACTATTAATGAGTTATATTCATAGTGGTATGAAATATTAGTTATGTCAGCTTCTTACAATTCATGGGACTTTTGCAGACCTTCAGAAATGCAGATAAGCATTGCTCTGCTCACTTTGAATATCGGATACATCCTCCTTGCACTTTGAAAAGCAAATAGAATACATACATTTATCAATGCTGACATTGATACCTTTCTACATAGCTCAGCAAAGAATCATCCAAATAATACAAAATTGAAAAACTGGAAGGCTAAACAAAATAAACTAAACAAAATAAGGCTAAACAAAATAAGCCGTCTTATATTTTACAGTTGAAATACTTAGATGTAAGTGAATTAAGTAATTCTACCCCTATATAAAGTGATATTTTTTCCTCCTCTTAATTCTTTCTTTCAGGAAGAAGCACAGATAAACAGAAGGCTAACACAATATGATTTATTTATTTATTTATTTATTTGTTTGCCTTTGACGCCCACTCTTGCTCTCCCACCCAGCCTCCAGTCCCCTCGCCCCCTCCCCCCCCCCCCCCCCCCCCCCCCCCCGCGCCCCCCCCCCCCCCCCCCCCCCCCCCCCCCCCCCCCCCCCCCCCCCCCCCCCCCCCCCCCCC
>DB53_length_567_mean_cov_4.90828924162
AGAGCGGCAGAACAAATTACAGGTAGATTAATTTCCCTTCATCATCAAGCCTTCACACCATCCCTGAACTGTGTCTAAACTTACATGAGATAGAAGAATTAATGGACAGTCGATTCAAACCAATGCATTTGGGGCCTGTTTCTTAAAGCAGCCTGTCCTGTACCTTGCTCATATAAATGGTGTCTCAAGCAGAGATGGGTGTGGTGGGATATGCCTTCAGCCCCAGCTACTCAGGAGGCTGAGGTAGGAAGATAGCTTGAGCCTGGGAGGTTGAGGCTGCAGTTAGCTGTGATCATGTCACTGTACTATAGGCTGGGTGACAGAGTTTTAAATTTTGATGTAGCCCAACTTCTCTACTTTTTTTCTTTTTTTGTGGTCTGTGCTTTTGGTGTCACATTCAATAAATCATTGCCAAATCCAATGTCATGAAGTTTCTCACCCATCTTTTGTTGTGTTTTATAGTTTTAGCTCTTACATTTAGGTTTTTAATTCATTTTGAGTTAACCTTTGTATATGGCATAAAGTAATGCTTCAACTTCATTCTTTTGCGTATAGTGTAGTAAGTTT
>DB93_length_366_mean_cov_6.89890710383
TACCTTTAATATATTTTCAGTTTTAAGATTGGCTGGCCAGGGGCGGTGCCTCATGCCTGTAATCCCAGCACTTTGGGAGGCCGAGGCAGGGCGGATCACGAGGTCAGGAGATCGAGACCATCCTGGCTGATAGCTCTGATCAGGCTGGACGCGGTGGCTCACACCTGTAATCCCAGCACTTTGAGAAGCCAAGGTGGGTGGATCACCTGAGGTCAGGAGTGCAAGACCAGCCTGACCAGCATGGTGAAACCCCGTCTCTACTAAAAATACAAAAATTAGCCAGGCATGGTTGGGGGGCATCTGTAATCCCAGCTACTAGGAAGGATGGAGGCAGGAGAATCACTTGAACCCAGGAGGTGGAGGTTG
>DB57_length_797_mean_cov_12.5621079046
TCCAATTTTCAGCTGCAATTGTTTTTATGTTCTTTTATGCAGGGGTTGTGAAGGCTCACTCTAAATAACACTCATCCTCAGCCAGGCTGCTCTGCCAAGAGATGCTCGGAAGGACATGGATAGTTCGGGGCATGACCACACCACCCCTTCCAATCCCTGGGGCACCAAGGCTTTGTTATCAGGCCACAGCTGAGTAAATACTTCTCAGTGCTACTCTGTGAGGAGGGGGAAGGGAGTGAGGGACAGTGTGGGGGAAGGGAAGAAGGAGGCAAGACATCTGACGACTTCACTCCCCATGTAGCAGTTGGTATCACATGTCACAGAAAGATTGCTACCCTACTAGGGCCATGTTCCTGTCAAGCAAAGCCCCATGAAAATGGGAGAAAATGCCTCTCCTGGCCTGGAGATCTCACAGGAGGGAAATGTGTTTCTAACAGCCATGGGCCCAGCCCTCCTTCAGGCACCGGCTCTGTCCAGTAGGTACGATTATTACTCCCATTTTACATACGAGGAAACCCAGGGAAAAGAGATGTCCCAAGGTCACACAGCCTTGCAGGGGCTTGAACCCCAATCCTGTCTAACTCCAAGTCCCATGCACTTACATATACCTGAGAGCCCCTCCTTCCTTTTCTCCTAGGAGTTCTTCTGTACCTTCCTAGCTTGCAGGGTTGGGGCCCTGGGTGGCAAGTTGAACCATGACTGGATGGGACTGGAGGGCTTGGCCCTGCCTGGCTGAGGCTGCAGTCCGCAAATACCTGACTGCCCTTGCTCTTGGTTGGGCTGAGGGACTGCTGCCT
>DB111_length_575_mean_cov_8.5147826087
AGCTCTCTGAGCTGTTGTAACACTAAATAAAACTCTTCTTGTGGCCGGTTGCGAGGGCTCACGCCTGTAATCCCAGGACTTTGGGAAGCTGAGGTGGGTGGATCACCTGAGGTCAGGAGTTCAAGACCAGCCTGACCAACATGATGAAACCCGGTCTCTACTAAAAACACAAAAATTATCTGGGCGTGGTGGCACAGGCCACATGTATTATATACATGTGTGTGTGTGTGTTTGTGTATATATATATATATATATATACGTGTATACATATGTATATACACACATACACACACACACAAACTCTGGGTTCATGGATTTGAAAGGTATCTTATGTTCATGGATTAGAAGAATTACTATTGTTAAAATGTCTATACTACCCAGAGTGAGCTATAGCTTTAGTACAATATTTAATAGAAATATGCCCCTAGATTGTCTCTTCAATACATGGTGTTGGGAAAATTGGATATCCACATGCAAAATAATAAAATGAGCCTATGTTTTTTGTAAGCAACATGGTAAACCACAACACAAAAATCTATAATAGCTTGCCTACAAGATAAAGAAAATTACCTCAA
>DB83_length_708_mean_cov_8.55367231638
CAGGGCTGAAGGGGGTAGAGCTATCAAAAAACCATTCCAAAAATCCGTGAATCCAGGAGCTGGTTTTTTGAAAAGATCAACAAAATTGATAGACCGCTAGCAAGACTAATAAAGAAGAAAAGAGAGAAGAATCAAACAGATGCAATAAAAAATGATAAAGGGGATATCACCACTGATTCCACAGAAATACAAACTACCATCAGAGAATACTATAAACAGATTCACTTAAGGTTTTTTTCCTGCATCCAATAAGCTAAAATGTAAAACACACTATTTCCTAATATAACTTGCAATAAAAAATATCAAGTGACCAATATTAATTTTGTTCAGATAGCCTAACAGTTTTGCTTTGTAAATTCTAAGTTCTCAGTTATTCCCTCAGAGAAAGAGTAGGGGATACCAATGTTCAATTATTCATCACGTAAAATAGTCACACAAGGAACTGAGTTTTCCTTGCTCCCTGGAAAAGATATATTTATATATATATATAAAATACCACAGTTTCTTTATCCACTTGTTGATTGATGGGAATTTGGGTTGGTTCCACTATTTTGCAATTGTGAATTGTGCTACTATAAACATGCATATACAAGTATCTTTTTCATATATTGACTTCTTTGTCTCTGGGTAAATACCCAGTAGTAGAACTACTGGGTCAAATGGTAGTTCTACTTTTAGTTCTTTGAGGAATCTTCACACTGTTTTCCA
>DB114_length_743_mean_cov_10.9448183042
AACTTTCTTTTATAGAACCACAGGGAGAAATTGCAAAAGGGAAATTAAACAGAATTAAAAGGTAAACTAGAAAAAGACATTAACAATATGTTGGACAAAGATTACCATTCTTGTTATATACTGCTTTTAGAAGTACTAAGAAATGAAATTGACAGACAACATCAGTGAAGAAAATGAAGATACATAAATATATAAAGCCAATAAAAATATGACAAAAGTTTATCCTATTAATTAGGATTCAGTGAAACCCCTATTTGCCTAATATATTTGGTGAGAGTTGAAAAAATAAGGGTGAGACCAATCTTACACAAGCTTTCTGGGGCAATATTGGCAGTATTTTTTTTTTTTGAAACCCAAAAGCTGTACTCTGAAGAATGACAGTATGTTTAAAGAGCCATAAGAGAAGCAAGTGTATGTGGGGGGATATTAAGTTCCATTTCATGTATGTTAGGCTTGAAGATTTCATGTCAGTAGGCAGTCGTGTAAATAGGTATGGGACTTAGGTGCAATATTTTGCCTTGAGGTGGGGATCTGAGAAAAATTAAATAGAAAAAAGAGCTAAAGATGAAATCCTGTGAAATAAGATGTACGCAAAGAAAAAGGGGGCTTATAATAGGAGTCTGAAAAAATTAGAGAGTTAGGAAAACCCAGAAGAAAGTAGTGTCATGGAAGACAAGGCGAAAATTTCCAGAAGATCGGAAGAGCACACGTCTGAACTCCAGTCACTCCGGAGAATCCCGTAT
>DB55_length_264_mean_cov_2.04166666667
CAGCCTCGGCATCCTGAGGTGCGGGGATTGCAGACAGAGTCTCGTTCACTCCGTGCTCAATGGAGCCCAGGCTGGAGTGCAGTGGCGTGATCTCGGCTCGCTACAACCTTCACCTCCCAGCAGCCTGCCTTGGCCTCCCAAAGTGCCGAGATTGCAGCCTCTGCCCGGCCACCACCCCGTCTGGGAAGCGAGGAGCGTCTCTGCCCCGCAGCCCAGACTGGGAGGGGAGGCGCCCGTCTTCCAGTCCCCCGCTCCAACCACGAA
>DB80_length_524_mean_cov_8.87404580153
TGGTCTATTTAAAAATGTATACAACTAAATGAATCACTACAACACAATGTGTAAAGTGCATCCATTACATATTTACCAAATGTTACGACATTCACAACTATGGTTGGGTATTATGGAGGCTTCATGGAGAAAGGGAGAGTTTGGCTGAATTTTGAAGGATGAGTAGGAATTTGGCCAAGAGGCTGAGAAGAAGGATGTCTAGGCAGAGAGAATACTGCATATTCTCTCTTGTAAATGGGAAATAAACCTGTATACATGGACACAGAGAATGGAATAATAGACAGTGGAGACTCTGAAAGGTGGGAGGGTGGAAGGGAGGTGAAGAATGAGAAATCACCTATTGGGTACGATGTACACTATTGGGGTGATGGTTACATAAAAGTCTAGAATTCACCACTATGTAATACATCCATGTAATGAAACTGTACTTGTACCCCCTAAATCTACAGAAATGTTTAAAAATGCCATAAAATAAAATGTGGTATAGCCTTAAAAAAATGAAGCTGCACACGTTTGGGGCCAGT
>DB89_length_524_mean_cov_6.76908396947
GTGGTAACACTTTTACTGATGGCAGCTTTGGCCAGTGGATGGGGAGTGCACATGTCACTCACATCTCAATCCCAGCAGCACTTTTGTCTCAGTTCTGGGTGTGATAGCCTACAGTTGCTCACTCCTAAATCCTAGGGTCAGCAGCCAGCTCTTCCCTCTTGTTTTCTCAGCAGCCAACATGGCAGAATCCAGCTCTGCTCCTGTCCCTCAGCCCCAGCACTGCAGAGCTCCAGGATAGCATGCAGTCTGCTCTGTTGGGGATGGGGCTCTATGATGGTGTCTTGCTCTCTCTCTCTCTCTCTCTCTCTCTCTCTCTATATATATATATAGAGTATCTATATATATATATATAGTATCTGACATGCAATTTTTTTGCTAGATTTGCAAATAAATTGTGACCTGTTTACCTAATAGAAGTAATCATCACAATACTGACAACGGTGAGGGAATTTTAGTTAACTAACAAAATGAGCCAGGCATCTTGCAAAAATATATATGTGCTTGACAAATTTTAATCATTTTCA
>DB104_length_264_mean_cov_11.0416666667
CCCCCCCTCCTTCCTTCTTTCCTTCCTTCCCTCCCTCCCTCCCTCCTTCCTTCCTTCCCTTCTTACTTTCCCTCTCTCCCTCCCTCCCTTCTTTCTTTCCCTCTTTCTCCTTTCTCGCTTTCTTCCCTCCCTTCCCTTCCCTCTCCCTTTTCCTCCTTCCTTCCTTCCTCTCTTCCTCGCTTTCTCTCTTCTAGTTTCTCCGTGTCTCCCAGGCTGGCGGGCGGGGGCCTGAGTGTGTCTGATCGGCCCCTCACCACCTCCGGC
>DB37_length_314_mean_cov_3.34394904459
CAAATACAGTGTGTTGATAATCTGATGGGATGGGTTCTTTGTTACTCATATGTGTATAAGCATATTAGGGCACCACTAAATCGACACAATTCTGGACTAAAACTACTTCATAACAAAATCAGTTATAGTTGATGAGACCAATACAATAAATCATTAAGAGATCCTTGAAGGAAAAAAAATAACTGTAAAAGGCAACATTTAAAATATTTTTCATATGCATATGGGACGTATAGAGGTATTTACCTTTCACATACATTTAGATTTGGATTACACATATCATTGATAGAATAAAAAATAAGCAATGCAGTTTTGTA
>DB56_length_702_mean_cov_7.40313390313
GGAAGGGAGAAAAACCAACCAGCAAAAGGGAAAACAAAAAAAAAGCAGGGGTTGCAATCCTAGTCTCTCATAAAACAGACTTTAAACCAATGAAGATCAAAAGAGACACAGAAGGCCATTACATAATGGTAAAGAGATCAATTCAATAAGAAGAGCTAACTATCCTAAATACATATGCACCCAATACAGGAGCACCCAGATTCATAAAGCAAGTCCTTAGAGACCTACAAAGAGACTTAGACTCCCACACAATACATTGCCTTTAAAATTGCCCTTAGGATCCTGCACCCAATGGGTAGAAGGAACAAAGGAAGGAAAGGAAGAAGGGAGAGAGAAAGAGAAGCTGAGTTTTCTTCAGTCTGGTTCAAAACTCATTCCAATCCAGTCTTTGGAACACTTGGCATTAACTCCTTCACTTCATTTGCCCTTCCGTTGCCCAGCATTCCCTACTCCTCTTAAGGAGGAGAGGCTTATGCAACCTCATAGCACAAAGGGTGTAGGCAGTGGCCTGGAGCCAGGCCTTTTGCAGGTGGGCTTCCTGGCACCCACTGAGTTCCTGGAGTCCTCCTGATGGCCACTGTTGACCTTTACAGCCAATGACCTTGTGGTCAGGGCATCATTTAACATTCTCCTTAAATCAACCCACTGTTTGTTAACATATTTATATTTCTTTATCTGTTTGGACTTTGCCCTAAGCAATAA
>DB74_length_385_mean_cov_5.06493506494
ACTAATGAAGTTGATCCTTAACTGGACATTCAACACTGCTCCAGAATTATTTATTCTCTCCCCAGCTGCTTGATGTTCTCCTTGAATTTCTACATCATGGCTAACTCTCCCTCTTAGTGGAAAACCTCACCTGCTCCAAATCCAAAAGCAGACAATCAAGCTCCCAATGTTTAATGTCTTATAAGATGGCTGCAACAATTTTAGCCTGCAATATTTATAGAGGAGTTGGTCATTTCAGCTACTTAAAAACCTAAGGAAAGCACTCATAAAATATGAAACTTTGAGCAATAGAACTTCCTGGGGCCAAGAAAATCATGTATATGCTTAAGTAACTGATTGAGGTGACTTCACATTTGGGATTATTAGCTATAAACCACTTTATATA
>DB55_length_852_mean_cov_7.00821596244
AATGGAATTGAATGGAGACTAATGGGATAGAATCAAATGGAATGGCATCGAATGGAATGGACTCGAATGCAGTGTGCTCGAATGGAATGGAATCGAATGGATTGACATTCAGGTTTGGGCAGAATCAGGCGCATGACCCTTAAGATATCAAACCAAGTTCGCCTGAAGCCCAGAGCCATGAACCAATTTCCCTAATTAGCTAGAGAGTGTCCCTGGGTATTTTATCTTTAAGGAGGAGGAATTAGAGAATGGAGCCTTCAACAGCCCAGGCTGGGATGCTTCTCACCCTGTGTCGCTCTCTGGGGCCTCCCGCCAGCCCTTTTCCGGTTCTTTCTCTGTCCCGCCTCCCCGGACCCCTCGCTGCCCGGTCAGGTGGTTAGTTGTGCGTTTGCCTGGTACTGCGGTGTGAAAGTCAAGGCATCAGCTGGAGAGACAGGGGAGACGGGTGAAGAACCGATGGTCAGACGCGCCCGAGGTGGCGCCAGAGTCGTCTCAGCCCTCGGGCCTGGGACTTGGGGACCGGCCGCCCAGCTGCTGCGGGGAGCCCGCGGCGCAGAGTCCCGGCTCCGGCGTGGCTGCCACCTCGTGGCTGGTGCAGGCGCTGCCGCAGACCCGACCGAACCCATCCGTGAATTGCCAGAGGCGCCCCGTGCCTGGCACCTGGACGCCGTCCGCAGTTCACTGAGTGTTGCTTCCCTTTATCCGCGCTCACCGCTGTGACCTAAGTGAGCGTCCTCCTCGTTGCAGCTGATGCTCAGAGAGGAGGGGCCCTGCCTTTCCCCAGACCCCGCCGACAGCCTCCCCCAGCGGGCTCCAGGCGTGCGTCCCTCCCCACGTCCTGGTGAGGCCAGC
>DB42_length_262_mean_cov_36.820610687
TTTGGAACGTATTTGAGTATATGGTTGAAAAGGGAAATTCTTCCCGTAAAAACTAGACAGAAGCATTCTCAGGAACTTCATTGAGATGTGTGCATTCAACTAACAGAGTTGAATCTGTCTTTTGATAGAGCAGTATTGAAACACTCCTTTTGTAGAATCTGCTTGTGGATATTTGGAACTCTTTGAGGAATTCGTTGGAAACGGGTATCTTCACAAAAAAGAAGACCCAAGCATTCTCAGAAAGTTCTTTGTGATGTGTGCC
>DB49_length_462_mean_cov_11.6883116883
AGCCTGGGGGTCCCATCACCCAGGCTTCCATACCACCCTGCACCCTCTCCATGCGCTTCCTCAGACCACAGTGTGCTGCTCCAGGAGCCTATGGGTGGAGTCCAGAGGGTCAGATTTGAGGGATGAGATGTGAGTGGAGGTGCCGTTCTTGCCCCAGGTCTCTGATGGCATCAGGAGGAGACTTCAGCTCCAGAATGCTCTCCTTCCTCCAGATGCTTGGGCAATACCCAGGACAATACCCCAAGAAGTCAGCTCCTAATGATGGCTTCTTGAGGATCAGTAGGGCAATTAGAGTGTGTGTGAGTGTGTCTGTGTCTGTGAGAGAGAAAGGGAGGAGGGAGAGAGGAAGAGAAGATGAATGCTCATTCAGGTCTAGGTCTGGACCACTCATCAGAGAACCATGGGAACCATTATTTGGAAATATTCCAATTTCCAATACAGCACCCCTCCCACATGACCTCA
>DB50_length_278_mean_cov_4.71942446043
TCTGAGTCTCGCCGTTCGGGCTTTCCTACCAATCCCGGCAGGATCACCTTCACTGGTGCTGTGAATGAAGGAAACAACTAACTTCCTTTCACAAAGCATAAGAACATTTTCATTTTCTCCTTTCTCTCTCTCCCTGTTTTTTTTTTTTTTTTAGAGATGAGGTCTCACCATGTTGCCCAGACTGGAGTGCAGTGGCTGCTTTCAAACAATCCTCCCACCTCAGCCTCCTGAATGGCGGGGATTACAGGCCCAGGTCAGAGGCCTGGGTGTCTTTTTTT
>DB79_length_634_mean_cov_12.5394321767
CTGTGCTATAAGAAATGTTAAAAGGAGTCCTTCAGACAGGTCAATTATATAAGTCACAAACTTGTGTCTACATAGAAAATGAAAGAGACTCAGAGAAAGAATAAATGAAGATAAGGTAAAATCTTTTTCTCAATGTTAAATTATCTAAAGAATGACCGCGTAAAACAATAATAACAGTAACAATGCACTGAGTAATTATAGCATATGAGTAAGTGAAATAAATGACAACAATATCAAAGGGTCTGGAGGAAGAAATTGGAGGAAAAAAAACTATTGTATAAGGTTATAATCAAAGACAACAACACACCCACAGACACATACATACACACACATATGAAACGTATGAAAGCAGAAAAAGGGGAAAAGCTATGTGACAATGGCCTGAGCAATGATTTTTTCTGGATTTGACCCTGAAAGCACAGGCAACAAAAGCAAAAATAGGTAAATGGGATTATACCAGACTAAAAAATCTTCTGAACAGCAAATGAAATAGTTAACAGTGTGAACTAACAACCTACAGACTGGGAGAAAATATTTGCAAGCCATATATCTGATAGGGAATTAATATCCAAAATATATAAGTAGTTTACACAACTCAATAACAAACCAAACCAAAGAAACAAACAAGTAAAAG
>DB100_length_178_mean_cov_5.05617977528
AATTTACTTCCAAAATAGTTGGAAGTAAAGCACTCCTCAGCAAATGTAAAAGAACAGAAATTATAACAATCTCTCAGACCACACTGCAATCAGACTAGAACTCAGGTTAAGAAACTCACTCAAAATCGCTCAACTACATGGAAAATGAACAACCTGCTCCTGAATGACTACTGGGTAC
>DB37_length_401_mean_cov_5.99002493766
GGGGGGGGGGGGGGGGGTGGGGGGGGGGGGGGGGGGGGGGGGGGGGGGGGGGGGGGGGGGGCTGGGGCGCGGGGTGGGGTGGGGCGCAGTGGGGAGGTTGGGCGCAGGGCGGGGTTGGGCGCTGGCGGGGTGCTTGAGCGCTGAGGCTTTAGCTCCATGGGAGCAGGAGGTAATGGGGGAAGTGAATTAGAATGTCACTGTGAAGTCCTGACCATCACGATGAGGAGGTCTCCACCAATCCCAGGGGACAGCATGGCTAGGAGTAAACCCACACTTGTCTCAGAAACTGATTAGAATGTTTAGAATATATCTTTAAGCTTCATATCTAAAGGAGAGACCTATGTCTATTTAAATATTTTGTAAATTTAGACTAAAACTATAAACAAATTGAATTTTAAGTT
>DB57_length_275_mean_cov_3.91636363636
GAATCCCCGACTCTGCTAAGGTACAAAAATTAGCGGGGCATTATGGCATGTGCCTGTAATCCCAGCCACTCAGGAGGCTGAGACTGGAGAATAGCTTTAACCCGGGAGATGGTTGTTACAGTGAACGGAGAGTGCACCACTGAATTCCAGCCTGGGTGGCTGAGGGAGATTCCGTCTTAAAAAAAAAATGCAAAGAAACTAAGAAGAACAGACCAAAATATTTCATTGTTTCAGAACGTTCCCCCAGAGGTCCGGAGGTGTTGTTTCGTTTTATT
>DB44_length_480_mean_cov_7.8125
GGAAAATGTGGGAAAGTTTGCAACTCCTTGGAGACTTGTTGAATGGCTATGCCCAAAATGCTGATAGTGATATGGACAATATAATCCAGGCTGCGGTGGTCTCAGATGGAGATGAGGAACATGTTGGGAACTACAGCAAGGGTGACTCTTGTTAAGATTTAGCAAGAAGACTGGCAGCATTTTCCCCTGGCCTAGAGATTTGTGGAACTTTGAACTTGAGAGAGATAATTTAGAAAAACTTATGTGTTGGTAACAATTTTCCATTGATCTCTAATGTGTCCACATGTCAAGATAATAGCTCATTTTCTCCAAATAGTATTTTTAAGATGTTTAAATACACAAGTGTCAGGGAAGACAGAGATATTTCTCCACAAAGGATTTCCTTACATCTCAGGATATTGAAGATAAAAATCTCTCTCACTTCTTTCACTGGTGCATATCTGTTATATTCCAAGGTAATAAAATTAATGTCTCTCTCTG
>DB56_length_736_mean_cov_7.39402173913
ACCCTGCTTCCATTTCTTAACAAAACGTTTTGAAAAGGCAATTATTTAAGGATCTGTTTCTAATAAAGCTTCCGATGTGGCCATGATGTTTAATGGAATTGCTGGCAAAGCCCATGAGGGCATGCGTGTTGAAACCATAGAGTAACCATGGCAAAGGGCCTCTCTTCTCCAATGTGCAGGACACTGGGTTACCTGGCACCGCTGGGCTTCACCTGTTCTTGGAGCATCACAAGTTTTTACCCCTGGAGAAGCGCTATTTGCCAAGGGAATCTTTCACCATTTCAAATACATCCACTGAAGTTTTTGAAAGCCACCTGTAATCCCAACACTTTGGAAGGACAGGACTGCAGGACTGCTTGAAAACAGGAGTTTGAGACCAGCCTGGGCAACATAATGAGACCTCGTTTCTGCAAAAAAAAAAAAAAAATTAGCCAGGCATGGTTGCGCGCACACCTGTGGTCCCAGTTACCTAGGAGGCTGAGGTGGGAGGATTGCTTCAGCCCAGGAGTTTGAGGCTGCAGTGAGCTGTGAGCCACTGCACTCCAGCCTGGGTGACAGAGTGAGGCCCTGTCTCCAAAAAAAAAAAAAGTATGACTGTAGATTTTTTTACAGATATATTCCTTTAACAGAATAAGAATGGCCTGGTTTGTTAAGTGTTTTTTGTTTTGTTTTGTTTTTTTTGAGACAGAGTCTTGCGCTGTCTCCCTGGCTGGATTGCACTTGCGCGATCTCCTCG
>DB49_length_1155_mean_cov_12.1523809524
AAAAGAACCGAAACACTCCAGCAGAAGAAACAAAAGCAAAAAACAATAACAAAAAAACAAAACAAAAAACAAAAAAATAATAAAAAACACGGACCAGAAAGTGTCATCCTACTGACAAATTGAGAAGACAAGGCAGTTTGTCTTAGCTGGTCTCTGTGTGGCAAAGTCTTTTTTGAGAATTCATATGTAAAACTGGCCTCATCCAACTTATGTGTAGGGCTCAAATTACATTACGTGCACAGGTTAGGGATCCCAAAGTTCTAAACCTACCATAAAAGTGTCCGTGCATAGAAGTATCCCTAGAACACTTAGTAGATGCTAATTCAAAAAATCTCTAATAGACACTCCTGATCCCAGACTGCATAAAGTCTCAAAGGTAAAGCCAAGTGAATCTGAACTTAAAATAAGAAGAAATATCCCATAAGCAAAATTAACAGATACAACAAAGAATGGGATTAGATGTCTATCTAGAACCACTAGATAGACACTATAAAATATGTATTTTCAAAGGGACTAGAGACAATTTTTAAAAATTGGAGACATGAGAAGAAGAAATTACTTGAAATACAAAATTAGCCAGGCATGGTAGTGCCTGCCTCTAATCCCAGCTACTCGGGAGGCTGAGGCAGGAGAATCACTTGTAACAGGAGGCAGAGGCTGAAGTGAACCAAGATTGTGCCACTGCACTCCAGCCTGGGCGACAGAGCAAGACAGACTCCGTCTCAAGAAAAAAAAGCAACATCATAGAACATTCAAAGATTTAAATAATAAAAACAAAAGCATCTAAAAAGCAAAAGCCACATCCTCCTACTCTTAATATCAAGCTTCCAAAAAGATGTGCAAAGATATAAGTGATTATTACAACTCTCTTTTCACTTAATGTACTGGGTCGAAGAGTATCCCCAAAACTTCATGCCCACCCAGAATCTCTGGGGAGAAAAAGGGTCTTTGCAAATGTAATCAAGTTAAAATGAAGTAATACTGGATTAGGATGGGCTCTAATCCAATGACTGGTATCCTTCCAAGTGCTGGGAAATTTGGATACACAGATACCCACAGGGGAATGAGGGTCATGTGAACACAAAGACAGACTGGACTATGCTGCCACCACTCGATAGTAGGAAGAAGCAAGGAAGGATCCTCCCCTAGAGTCTT
>DB40_length_299_mean_cov_2.00668896321
ACACATACACACATGTTCATTGCAGCACTATTCACAATAGCAAAGACATGGCATCAACCCAAATGGCCATCAGTGATAGACTGGATTAAGAAAATGTGGCACATATACACCGTGGAATACTATGCAGCCATAAAAAAGGATGAGTTCATGTCCTTTGTAGGGACATGGATGAAGCTGGAAACCATCATTCTCAGCAAACTATCGCAAGGACAAAAAACCAAACACTGCATGTTCTCACTCTTAGGTGGGAATTGAACAATGAGAACACATGGACACAGGAATGGAACATCACATACCGG
>DB112_length_602_mean_cov_16.196013289
CCGTTTACCTGAGAGGCCAGGTTCACATTTGGGAAGAAGAGATTTTCTCCCTCCGCAGCAGCAGCGCAGCCTGCACGAGGTTGCTGGGGGAAACAGACCGCTCTGTCTTTGGGGTCTTGATGGGTAGAGTGGTTTGCCAGAGAACCACCGAAGAGCCTTCCAGGGACTTCTAAGAGTGGGCACTTACTTCAGCCCTGGGAAATCTCTCCTCAGAGCCTGGCACAGGTTTTGGTATCAGCGGGGCCACGACAAATGTTCACTGAATGAGTAAATGAATGACATGGAATGTAGGAAACACGAAATAAAATGAACTGAGAAGATTTGCAGGGACTGACAATTGCGTAGGTCGAAACCCTCTGAGGCCATCAACCCTCCCGGGGCCTAAGTCAGGCACTTTGGCAGGAGTATCAATAAGTGAGAAATCGTTGAATATGTTCACAAGAAAGCAAAACTTATCAAAGTCCACTCTGAACCAAGCACTATAATAGGCGAACTTGCATACAAGAACGTTTTAACTGTCACGAGAACACTGTAAGAGAGATGAAAAATTATTCCTTTAAAAAGTATGAAAACTGGCACACAGAGTTCAAGTGACTGCCCTG
>DB88_length_314_mean_cov_29.0955414013
ATTGTCTGAATGTTTGTCCCTCACATAGGATTCCAGAACACTGCTACGATTGTCTGAATGCTTGTCCCTCACATAGGATTCCAGAACACTGCTACGACAGTCTAAATGTTTGTCCCTCACATAGGATTCCTGAACACTGCTATGATTGAATGTTTGCCCCCACATAGGATTCCAGAATACTGCTACGAGGGTCTGAAAGTTTGTCTCTCATATAGGATTCCAGAACACTGCTAAGATTTTTTGAATGCTTGTCACTCACGTGGGATTCCAGAACACTCGCGCTGGGGTCTGAATGTTTATCCCTCACACAAAAT
>DB79_length_369_mean_cov_5.69105691057
GATTTTGATCCTGAAAGATTCTGAAAGAGGTGAAAGAAGTGGGTGCTAGAGAGGGAGACTGGGGACATGTTAGTGACAGTGGCAGGTGAAGGCAAAAGATAGGGAGAATTAACCCATCCTCCAAGAACATACTGTTCATTCAGACTTGAGGGTTAGTCTGCCATTAAGAAGCCAGAGCCAACCCTTACAACTCAATAATAAGACTGTCTTAGTCGTTTTGTGCTGCTATAACACAATACCACAAATTGGGGGATTTATAATGAACAGAAATGTATTTGGCCCACAGTTCTGGAGGCCAGGAAGTCCAAGATCAAGGGGCCACATGTGCTGAAGGTCTTCTTGCTGTGTCATAACATGGTGGAAGGCATC
>DB77_length_380_mean_cov_5.52631578947
TATGAATTTGCCTATTCAGGTAAATGGAATCGTACAGCATTTGGCCTTTTGTCTGGCTTATTTTATTTAGCATAACGTTTTCAAGGTTCATTCATGTTGTAACATATATCAGGATTTTATTTCTTTTTAAGGCTGAATGACATGTGGCTCCATGTCCTTTCTACTGAGCAGTGATTGATTTCTGGGACACCTCAATGTCCTGAGTCCACTTAGTCCAAAAAGGACAGATTAGAGTACCAGTGGTGTTGCTTGCATAGCTGGAGTACAGAGAGAGCTGAGGGGAATTCACTTTACTGTTTGTGTCCTGCCTATTCATGTGGTAACTTCAAATAAAATATGCAGTACACTTAGATATTCATTTTGACGTTTCAAAATTTTAA
>DB77_length_478_mean_cov_27.7677824268
CTCCTGCTAAATAAATGGGGGCAGTAGATTTGCATCGGTTTCCACATTACATTACTCATAACTGTGGCCTTCCTAATTTCTCATGTCCCTAAGCACTTATTACAATGTCTCAGCAGCTTTCTCTCAGCCTCTCAAAATATTAGTCATCATGAAAATAAATGTCTGATGTTAAAGCATCAGGGGTCAGTTGTATTGTGACACCTAAAATTTCATGTAGCACCCCACCATGTCCTCAGCCTAATGACTTTCATGTCCCCACCAGACTGCAAAACTCTGAATTAGTCAAGCACATCCCTGAAGGGACCAGGGGTTACCCCACCCTCTGATTTCTACCAAGCCTGCCTCCCACACCCTCTGTTCCAGAGTGCAACCCTGGGTAGACCTGCATAAATGCAGTGTCATCCCCCTGGCTGAGTATGTGTGACGAGTAAATTACTGGGAATTTCGTCTGCTCAGTGTTTTGTCTGCAGCCATTCCC
>DB78_length_657_mean_cov_8.90410958904
TTGTTGACAAAGCCAATGAATTATGTTATTCTTTCATTCAGTAAATATTTAATGCATAACTTTTATCTACAACGTGCTGTGGGGTGAACTGAAATTAAATGAAATTTATTTACTTAATAAATGTGTGATACAGTAAGAGAATAAGAGATGTGCAAACTCCTATAGTAGTAAGTTTACAAGAAGTATTGGTGGTGAGCCAGAGATGTAGCGGAGAAGGTGGCATTTCACAGATCCTTAAAGAAATGATAAAATATGTAGATGGAGAAGAAACTGGTGATGGGGATGGGATGGGGTGCTTAGTCAAAGCAGAAAAAAACTTCATAAGCAATGTTAGAGAGATCGTAAGAATCAGGTACTTATGGGGAGTAAGGAATATTTCCACTAAGGATGAGACATAATTGTTCCCAATTACACTGTTTATCTCTGGAGTTTTGAGCATCTATACTTCTAAAGGTTTTGTTCAGCTCATCAGCAACTAGTTGGAGAGAATGGATTTCTGTGTTCTCTAACTTAGGATGTGACTAATTTTTATGCTGTACTACTTATTTTTCATTCAGCCCTGTGATACAAAATTAATTCATTTTTCACTATAGAATTTTATACTGAATGTGTGTAACACCACAGATTTCTCAAGTAATATATATAAATAACATGAAA
>DB37_length_315_mean_cov_17.0507936508
GGGAGTCCTAGGATGCTTCTGGCTTCAATGCCGTTTGTCTCAATATGGGGAGGCTGCCCAACTTCAACAGCGTTACTGAAGGAGGATGGACATAAACTGCACACATGTGAAGCGTAAGAGAAAAACCAGCGCCACAGTCCAGTTAACCAAGTCTCTCTACCCCAGCAGTTCTTCCCACCCCGTTCTCACGCCTCCTTCCCAGCCTCACCCTGCCGAGCAACCACTGATTTTTTTTTTTTTTTTTTTTTTTTGTTTTTTTTTTTTTTTTTTGTTTTTGTGTTGTTCAATTTTACTTCTACTTAATCTTCTCTCTTT
>DB74_length_399_mean_cov_10.1779448622
TTGCGGCGACCACCAAAATCAACGCATTCAGGCCCCCACGCTCCCGGCCCGACGCGCAATCTCAGCTCACCGCAACCTTCGCCTGCCGGGTTCAAGCGATTCTTGTGCCTCAGCCTCCCCAGGAGCTGGAGTGGTGTGCACTGCCTCAGCCTCCCCAGGAGCTGGAGTGGTGTGCACAACCATACCCAGCTAACTTTAGTATTTTTTAGTAGAGACGGGGTTTCACCATGTTGGCCAGGCTGGTCTCGAACTTCTGACCTCAAGTGATCTGCCCACCTCAGCCTCCCAAAGTGCTGGGATTACAGGCGTGAGCCACCGCGCCCAGCCTATTATCCTGGATAATAACTCCTTCTCAGATATGTGAATTTTTTAGATCGGAAGGGCGTCGTGTAGGGAAAG
>DB108_length_315_mean_cov_3.80952380952
CAGAGCGAGACTCTGTCTCGAAAAAAGAAAGAAAGAAACTCTGGTACATATACACAATGCAGTACTATTCAACCTTTAAAAAGAATGAAATTCTGTCATTTGCAGCAACATAGATGAAACTGGAGGTCATTATGTTAAGTGAAAAAAGCCAGGCACAGAAAGACAAATATCATGTTCTCACTCCTATGTGGGAGCTAAAAAAGTTGATCTCATGGAGGTAGAGAGAAGAATGATGGTTACCAGAGGCTAGGAAGGGTAAGGGTGGGGGAGGAGGATGAAGAGTAGTTAATGGGCACAAAAATATGGTTAGATAGA
>DB78_length_579_mean_cov_9.26424870466
GTTTCTGTATCACTTTTTATCTAACTTTTACTTTTTTTCTTTCATAGCATGAATCACTATCTGGCATAGGATATATTTGTTTAATGTATGTTTTCATCCAACAGAATGTAGGCACCTTGAAACCTGCCTGTTTTGTATTCTTAGCAACCTTACCTAACACTTGTAACATTCCAACACTGAATAAAGAAAAACTGAATATATACCAGATGTTGTATACATTGCATAAATATATATGTGATACATACGTATGTGATCTATATATGTGATCTATATATGCAATATATAAAATGCATGTTTATTCATATATATATATTTTAATTTATGTTAAATTGTCAAAGCCTAAATTAATGAATAGCAAATGTGAACCTCCAAATGGGCTCATGTGGAAATATTCCTATTTGTGGTTATCTTTTTAAATTATATTAAGGGTTTGCTCTTTTGTGGCTGTAAAATAAATATGATAACTTTACACAAGAACCCAATGTTCACTCAGTGAGTGTAGCAGAAATCAAATAAAAGCAGCCATGCAACTCAAATTAAAGTTCAATATCATTAATTTAATTATAGTACATAATCATT
>DB79_length_531_mean_cov_3.28060263653
CTTTGCCCTTGACCTTACAAACGTGTAGGAACGTTGCCCTCGCTTCAATTCCACAGCTCTGTTTGTTTTCACTCCATAATGGTTTGTTTCTCAACTCTTCACAGAGATCCACATGGCAGGTTTCTCCCATGGACCACAGCCCACCCCGTTCTGCCAGGCTAACCCCCCACTAACTGAGGAGCTCCAGGCAGTTAAGAGTCATCTCCATGGGAAGCTCTCAAGGCTGGTACAGGGGAGACCAGGAAAGCCAGCGCAGGCCCCGCCCTGAGGGAACTCTGACTACCTGACCCTGCAGGGCTGCGGGTCAAGGGGCCTATTTTACCTCAATAAAAAATTGTTTAGGAGGAGTAAAAAAAATGCCAAAGTGTAAAAGTGGTTATCTGTGCAGTGGATATTTTATTTTATTCTCTTCGCTTTTTTCAGTTTTCTCCATGAGCACATTATTTTATAAAGCAGAAAAAAACTAATAAAATGCTTTTTAAAATATTAGGGAAAAGGTAAGGAAAGATACCAAAATCCTATTCAAAAGCA
>DB88_length_277_mean_cov_5.70397111913
CTGGTCTGTAGGTTGAAGGTTGCAGCAGGTAGAGGGAGGAATAGCAGGCAGAGGGCAGAGTCACTGTAGGGCAGGGGCAGTGGCATCATCAGTTGACTTTACTGACATCCAGGAATTATGTCCCTAACACACAAGCTGAAAAACCTCCCACAATTTGCCTATTTTTCCCTGACCCTGCCATGGCCACCAGACTCCTCAGTGGTGTGGCCTTTTGCCTCCTGGGGGCAGGTGAGTGCCTTAAAGCCTTTTCCTTGGCTCACCACATCCCAGCCTAAGC
>DB44_length_329_mean_cov_24.7294832827
TGGAATCCTGTGTGAGGGACAAACATTCAGACACCAGCAGCAGAGTTCTGGAAACGTATGAGAGGGCCAATCTTTCAGACACTCATAGCAGTGTTCTGGAATTCTTTGTTAGGGACAAACATTGAGACCTGCGTAGCATTGTTCTGGATTCCTTTGTGAGGGACAAACATTCAGACCACAGCAGGAGTGTTCTGGAATCCACTGTGAAGAACAAACATTCAGAACCTCTTAGCAGTGTTCTGGAATCCTGTGATGGATAAATATTTATATCTGACGAGCAGTGTTCTGAAATCCTAGGTGAGGGACATTCAGACAATCATAGCAGATGC
>DB50_length_348_mean_cov_4.20402298851
CCTATTCTCTCCGACTTTGATGTGGAGGAGTTCACAGATACCAAGAAGGGCCAAAAAATGTAGTTTCTACTTTATTTACCACCCAGGCTGGAGTGCAATCACAGCTCATCGCAGCCTCACACTCCCAGGCTCAAACAATCCTCCCACCTCAGCCTCCTGAGTAGCTGGGACTATAGGCATGCACCACCATGCCTGGCTCATATTTTCTATTAATTTTTTTTTGTAGAGATGGGGCCTCACTATGTTGCCCAGGCTGGTCTCAAACTTCTGGGCTCAAGCAATCTTCCTGCCTTGGCCTCCTGAAATGTTGGGATTACAGGCGTAAGCCACTGTGTCCAGTTAAGAGTG
>DB89_length_645_mean_cov_4.74263565891
ATTTATTAGTTATGTTTTTCCAAAGGCAAAGAATGATGATTAGGTATTTTATAATCTCACATTCAACATGGAAATTTACTTAAATTGTATAGCATAACAATTTATGGCTTTAAAATCTTTGGCCAGGTTTGGTGGCTCACACCTGTAATCCCAGAACTTTGGGAGGCCAAGGTGGGCAGATCACTTGAGGTCAGGAGTTTGAGATCAGACTGGCCAACATGGTGAAACTTAGGCTCTACTAAAAATACAAAAATTAGCCGAGAGTGGTGGTGGGAGTCTGTAATCCCCAGCTACTTGGGAGGCTGAGGCAGGAGAATCACTTGAACCTGGGAGGCAGAGGCTGCAGTCAGCCGAGATTGTACCACTGCACTCCAGCCTGGGCAACAGAGTGAAACTCTGTCTTACAAAAAACAAAAAAAAAAGAGAAAGAAAAAGAAAGAGCCAAACATTTGTCTTCTTTGTGAGATCCCTCCCTACAACTCCAGACTTCATTTCTTGGGCCCTCACCAATGATAATTTCTGGAGTCTACATCTGTAGTAGGAGCAGACGTGGGCATCCACATATAGGAGGACGTGCAGTTACTAGAGTTCCTCTAGTCTTTAGTTACTGTTTTATACGTGATTTTTGAGATGCCTGCTACCTAG
>DB112_length_559_mean_cov_2.95169946333
GTAACTGCTTGGCTAGGAGAGATTGACTTACCCCCAGTGGGGTCCCTCATTAATGGCACACATTGGACTAAGGTACCAGCTAACACTATATATCACTCTACCATCCTCCCACTGTGTGTAAGTTATAAAAGTTCTAACCCTTATGTGTACCTGCCCAAACACAGTTGTGGCTACATCATTGAAAAGGAAATCCCTTAAAATTCTTGTTTGCAGGTAGCTTCAAACTGGTCAACACAACATATCCGTCTTCTAAAATCCCTCAAACAGCCTCTCTTTACAATACTCCCTGGAATTTTGATTATTCACTCCCATTCCTGGAACAGTCACATCTTGATTATAGTATTTTCCTCTCCAAATCTTTCACTGCTTTGAGTTCAGTCATCTGTAAAATGCTAAGCTAATAGTGGCAGCTCTCTGATTAAAACCCTTGGATAGCTATCCATTATCTTTGTCTAAATCATTTTAAAATATCTTAACTGTCATGTTTTTTTATTTTAATTTCCTCTGTCAAAACGTAAGATTTCCTTATTGTTTCATGATTAATATGAACTTAGCTTTC
>DB79_length_482_mean_cov_6.78630705394
TTTTGTATTTTTAGTAGAGACAGGGTTTCACTATGTTGGCCGGGTTGGTCTCGAACTCTTGACCTTGTGATCCACCCGCCTCGGCCTCCCAAAGTGCTGGGATTACAGGCGTGAGCCACCGTGCCTGGCCTAACTTTTGTATTTTTAGTAGAGTTCAGGGTTGCAGTGAGCTATGATCATGCCACTGCTGCCTTCCAGCCTGGGCAACAGAGCAAGACCCTGTCTCTAAAAAAAATAGAATAAATGTAATCTCCCTTTCAAGGAACTGACGCCTCATTTTCCACATGCAATTTTGTTTCAGTTCACAGAATGCCATGAGTCTGATTGTAATGAAACAAAAACACTTACTAAAATTCAGCAGTTACCACTATTAAAATTAGTCAGGTGAAATAGAAGTTCATTTCCTTCTTTTTTTTTCTTTCTTGAGACAGAGTTTTACTCCGTTGCCCAGGCTGGAAGATCGGAAGAGCGTCGTGTAGGGA
>DB76_length_276_mean_cov_15.6050724638
GAAACGGAGACTGGTAGCTCCCTGCTACCCCTACGACGTCCCCGACTACGCCTAGGCGGCCGCTCGAGTCTAGAGGGCCCGTTTAAACCCGCTGATCAGCCTCGACTGTGCCTTCTAGTTGCCAGCCATCTGTTGTTTGCCCCTCCCCCGTGCCTTCCTTGACCCTGGAAGGTGCCACTCCCACTGTCCTTTCCTAATAAAATGAGGAAATTGCATCGCATTGTCTGAGTAGGTGTCATTCTATTCTGGGGGGTGGGGTGGGGCAGGACAGCAAGG
>DB82_length_232_mean_cov_5.1724137931
AAGAGAATAAAATACCTTGGAATCCAACTTACAAGGGATGTGAAGGACCTCTTCAAGGAGAACTACAAACCACTGCTCAATGAAATAAAAGAGGATACAAACAAATGGAAGAACATTCCATGCTCATGGATAGGAAGAATCAATATTGTGAAAATGGCCATACTGCCAGAGGTAATTTGTAGATTCGATGCCATCCCCATCAAGCTACCAATGACTTTCTTCACAGAATTGG
>DB100_length_189_mean_cov_0.597883597884
CACCTGTAGTACCAGCTACTTGGGAGACTGAGGCAGGAGAATCGCTTGAACCCAGGAAGCAGAGGTTGCAGTTAGCCGAGATTGCGCCATTGTACTCCAGCCTGGGTGACAAGAGAAACTGTCGAAAAAAAAAAAAAAAAAAGAGAGAGAGAGAAATAACCAGTAAGGAGCTAAGTAAGCTAACAGTAT
>DB110_length_715_mean_cov_8.67832167832
TGTGAAACTCGTTAATCAGTATCTGTGGAATGGGAATAACCATAGCTATTAGAATGTGTACCTTCTACACCCGGTAGCTCTGTCACCATCATGGAGCTGTTTGTTTACTGCAGTTACATGTCTCCTGTCACACTGGAATGCTCATTGTTCTTTTTCCTTCCTTTACCGAAATATAATTGCAAAATTAAATAAATATGTTTTGAAACAAGCCTAAATTGAACAAATTATTCTGAAAAACAAAATAAAAGATAAGTTTTATAAAAATTGAGTAAAATGTGGATGGTAACAACATTTTTTAAAATTATCAAACAGGCCAAAGCTTTTACTTGTGGCGGCAGCCTGGCTGGGAGGGTCTATCGATGGTTTCTTGCTCACCCCCGTCACCATGCAGTTCCCCTTCTGTGCCTCTCGGGAGATCAACCACTTCTTCTGCGAGGTGCCTGCCCTTCTGAAGCTCTCCTGCACGGACACATCAGCCTACGAGACAGCCATGTATGTCTGCTGTATTATGATGCTCCTCATCCCTTTCTCTGTGATCTCGGGCTCTTACACAAGAATTCTCATTACTGTTTATAGGATGAGCGAGGCAGAGGGGAGGCGAAAGGCTGTGGCCACCTGCTCCTCACACATGGTGGTTGTCAGCCTCTTCTATGGGGCTGCCATGTACACATACGTGCTGCCTCATTCTTACCACACCCCTGAGCAGGACAAAGCT
>DB50_length_276_mean_cov_4.34782608696
AGTTAAGAGTGAGAACATGCAGTGTTTGGTTTTCTGTTCTTGTGTTAGTTTGCTGAAAATGATGGTTTCCAGCAAAATTATATTTTATCTAAAATATAATTATTTCAACATATAACCAATATAAAATTATGAATGAAATATTACATATTTTTCATACTAAGTCTTTGAAATCCATTGTGCATTGTATAGTTCAGGTACATCTCAGCTTGGACTAACCACATATCAAGTGTTCAATAGCTACACATAGGTAAGTGGCTACTGGTTTGAACAGAAACG
>DB56_length_464_mean_cov_2.26293103448
GCCTCCATTCCTAGACATCCGCACACCCTCATTCCTCATGTCAGGAGTTCACGGGAGTGCCCGGAATTGAGGCTGGCTGGCTGCGGGCTGGGAGGAAGGCCATCTGGGTGAGCCTTCGCATCTCTCGGAAGCCTCCCCAACAGGGCCTGATGGTGCTGTGGCTTCGCTACCTTGGCGGCGGATGCTCCCACTCACCATCTGGAAACCACGCCTGTGTTCAGGAGGCTGGCGTGGACGGGGTTGGCTCCAGGGCCAGCTCCTGCCTGGGTGGGGGCCTGGGATACCGGTCACTGCCTCCTTTTGTGTGAGCACCTTGTGGTCCGGAGGGCAAGGACGTCCTGCGGAGGGGACACCTGGCCCCCAGTGCCCTGCATGCACCAAGCAGCGGAGGGCTGGGGTAGACCGGCGATGCAGAGGGGCGGGGAGGGGGGGGGGGCGGGTGTGGCAGGGGGAGAGGGCGGGGG
>DB41_length_449_mean_cov_18.1135857461
TTTGGAGAGCTTTTGTGCCTATGGTGGAAAAAGAAATATCTTCACATAAATACTAGACAGAAGCATTCTCAGAAACTCCTTTGTGATGGGTTTGTTCAATTCACATTGTTGAACCTTTCTTTTGATAGAGCAGTGTTGAAACAAACATTTTGTAGAATCTGCAAGGGTTCATTTCAAATGCTTTGTGGCCTATGTTGGAAAAAGTGATATCTTCACCTAAAAAATAGACAGAAGCATTCTCAGGAACTGCTTTGTAATATGTGCATTCAACTCACAGAGTTGAACCTTCCTTTTGAGAGAGCGGTTTTGAAACAGTCTTTTTGTAGTATCTGCAAGTGGATATTTGGAGCGATTTGAGGTCTAAGAAGGAAAAGGAAGTACCTTCAAATAAAAACTAGACAGAAGCTTTCTCAGAAACTGCTTTGTGATGTGCGTATTTAACTCAAAGT
>DB71_length_283_mean_cov_6.13427561837
ATCAGGGCAGAGAGGTATCATATAGCTCCCTGTGGGGAGAGAGTGGACTAGAGTAACATACCCCGGGGGATATGTGCAGGGCTTTGTAAAAACGCCCCTGTAGACAGAGCCTAGATAAATGTTACATCACCTGGGTGATCACTGCAGAGATACATCTCAATACCCCCTGTAGGTGGAGCGTAGACAGGAGTTACATCAGCTGGGTGATCAGTGCAGAGCTATGTCACAACAACCCCTGAAGTTGGAGCCAAGACAACAGTTACATAACCTAGGTGATCAGTGC
>DB73_length_571_mean_cov_4.72854640981
TATTGTTAGGAATGTACCATAGTAAGATATATTAAATTAAGTATGGAAAAAAAGATGGCATCCTAGGGACTATCCCAAGGTAGGTTAAACTTTAGAGATACATGAATTTAAAATGGCAGTTCAGTCTTGTTTGGGATCAAATGTTTATTTTTTCCAATATGGCAGCATTTTTCAACTTTGTTAGTATTGGAGCCCATTCTTTCAATTAATTAAAAACGATCTGCCCTGAAAGATAGTCTAAGCCCCACATACATACTCACTTCTCTATTCCCCCACACTATGGTTCAGTTCCTGCTAATCTCAAATTTACTGTTTAAAAACCATAATGACTTCCAGCTCCATCCCTGTTGTTACAAATGATAGCATCTAATTCTTTTTTATGGCTGAATAGTGTTCATTGTGTATATGTATCACATTTTCTTAATCCATTCATCTGTTGATAGTCACTTGGATTATTTGCAAATCTTGACTGCTACGAATAGTGCTACAGTAAACATGGGAGTGCAGATATCTCTTCAATACACTAATTTCCCTTCTTTTGGGAATATATCTAGCAGTGGGATTGCTGGAT
>DB111_length_623_mean_cov_11.7495987159
GCCCCAGAATTCTAGGTTTGGTTACCAGCACCATGGATGCAGTGGTCACAGGACTTCTATTCATCTGTATTGCCCCAGTAGGAAAACTAAGCTTGGCCCTGGCTGCACCCTGCAACCTCAGCACTCAGGAATCTGCTGCTCTGAGCTGAGTCACCAGACTTGGTACTCGAGACGTGAATCCTTTTGGGACAGGATTCCTAAATAGGGATCTTCTTTTAGGAGTTCCAGAACAGTTATTTGTAACACATAGAATGGACAAAAGATTAGAATCCAGAATACGTAAAAAAGATTCTTACCAATCTTTAAGAAAAAATTTTTTTTAAATAAATGAAAAAATCATAGAAGAATGCATCCAGTGTGGTTCAATTTACATAAAGGCGAACAACAGACAAAAGTCAATAATGTATTGCTTAGAGATACGGGGTAGAATTGAAAGAAAAGTAAAAGATTAAATAACATGAAAATCAAGATAGTGGCTACCTATGGTGGAAGATGGAGAGTGAGGGGGTGTAATGGACATGCGTATGAAGAGAGTGTCCCCGTCATTGATGGATGGTGGTCCATTACCTAAGCTGGGTAGTGGCCACGTAGGTGTTTGCTTTATTATTATTTAAATTATATAT
>DB111_length_303_mean_cov_1.9801980198
ATGATGTAAGCCACTTTTGTCCAAATGTCTTTAGTCAAAGCAAGTTCACCTGTCTACTCTGGAGTTAAAGGGTGCAATAGTATAAAATCGTCCCTCAAGGAGAGGGAATTGCAGGGAAGAAATCAGAATATTTGGTAAAAAAATAGTGAGTTCCCCAGAATCTTACCAAACTGAGAATACAGCAAAGCTACTCCTGTGAAAATGTAAATTAGCCTAACAAATCAATCAGTGAAATTTTTTAAGTAATGAAAGTATGGCAGGAAAACTCTAGAATGGGCTATCGTAGTCATTTTAGTTGATGTC
>DB99_length_458_mean_cov_8.47816593886
TGGGTTCAGACGTGTGCTCTTCCGATCTAAAATAGGAAGAGAGTTTGCAAAATAGGAGCATTTACCAGAAGCCTCTCTCTCCCTCCCTCCCTCCCTCCCTCTCTCTCTCTCTCTGTGTCTCTCAAGTAGAAGTGGGGTCTCTATGTTGCCCAGGCTGCTCTTGAACTCCGAGGCTCAAGCGATCCTCCTGCCTCAGCCTCCCAAAGTGCTGCGATTACAGGTGTGAACTACTGGGCCCAGCCCCAGGCCCTCTTACAGGAGTGGGCTGCCTAGAAACATTCCAGTGCCATATCCCACTCCACTCCGGGTGCAGGGACAGGACCCCTGCCACCCCCAACCCAGGCCCAAAAGGAGGGGCCAGGAGGGGAGGGGCCACCAAGGCAGGTGAGCTGCTTAAGAGGAGCGAGGGCTGTGGACAGTCCTGCGGACTGCAGGAGGGGCCAGCAGGATCAATATCC
>DB72_length_669_mean_cov_6.60388639761
AGTTTGACTATCATTTGTCTCTGGGAAGACCTCTTTAGATTGAATCTATTTGGGACTCCTTGAGTTTCCAGCTTCCAAATGTCTATGTCTCTAGCAAGACCTGGGAAGTTTTCAGCTATTATTTCATTAAATAGGCTGTCTATACCTTTGCCCATTTCTTCTCCTGGAACTCCCCAAATTTGAATTTTTGTTCTTTTGTGTCCCATATGTCACATGGCTTGCTTTATTGTTTTTTATGTCTTATTTCAAAAAACATGTCTTCAGTTCAGAAATTCTTTCTTCTGCTTTATCTTGTCTTAGGAGTTTGATACCAGCCTGGGCAACATGCTAAAATCTACATGGGCATGGTGGCATATGCCTGTGGTCTCAACTACTCGGGAGGCTGAGGTAGGAGGATCACTTAAGCCTGGGAGGTTGAGGCTGCAGTGAGCTGAGATCGCACCACTGCACTCCAGCCTAGGTGACAGAGAGAGACCCTATTTAAAAAAGAAAAAAAAATCAAAAAGAACATGGCCTACTCTGTGGTACTTTTTGGATTAACAAATATTTTAGCTTCCCTAAAAATCAATGTGGTTCTGGTTTGCTTTCTTACATTAGCATGAGAATACAGAAAAGCTAAGTATTTTAATCCACAGAAACAAAAACAAATAAAAGCCATGTGACATATGG
>DB56_length_278_mean_cov_3.74100719424
AAGGCAGCAGGATATATATATATATATATATATATATATATACAAACAGAAATACAAACAGAAAAGTATTAGGTAAGAATATATTAGATGTCAATAATACAGTAATTTTGGCAACATTTATTTAGCATGAAAACCGATAATGTCAGAATATGAAAGAAGTAGTAGGTAGAACTGTCCTGAATATTGTCAGTCATAGCAGTGTAGGATGGAGATTACCAGAGGCTGAAGGATGGGAACATTGGGCAGACAGATGTTGGTCAAAAGGTACAAAATTTCAG
>DB74_length_568_mean_cov_10.2992957746
AAGTCCATCTCCCTCCTCCTCTCAATTTCACCTCCTCTCCCATTTCAACACACACACACACAACAGACACTCTCCAATTTAAATTTATAATTCCTCTGTGTTCCTCTTCATTCGGGTTTCTTTCGGGTTTCAGTGACTCAAGATTAGGGAATGCAAATAGGTGTTCTCTTGTTACCTGCCCTAGCTCAATAACCACTTGTCAGTACACTGACAATACATGAAATTAAAGGACATCCGAAAAGACTCATGATTCTAAGAATAGACATCAGAGAATATTAAAAAGTAATGAATCCATGATTGGACACCAAGTAAACTTCCCTTCGTGTTATTTCTTTGGAACATTCTTCTATGGCAACCTATTGCCATATTATTTGACTTTATATTTGCACAATATTTACAACTAGGTACCAGTAATATGAAATTATATTCATTATCTTTAATTTTCCCTATGACCTTGAAAATTAGGTACAATTATCATTCTTGTTTAATAGATGAAGTTAAAAAAAATAACTCAGAATGTATAATGACAACCCTGGGGGGACAAGAACAAAAAAAAATAAGGCCAGAT
>DB79_length_276_mean_cov_25.4420289855
GCTTACATCTCCTAGGTGACCAATACAGTGATATGTCACAAAAGTCCCTGAAGACAGAGCCTAGGAAAGAGTTACATCACCTGGTTTTTCAGCGCAGATACTTGACACAATGCCCCCATAGACAGAACCTAGACAAGACTTCCATCACCTGGGTGATCAGTGCAGAGATATGTCACAAATCCCCCTGTAGGCAGAGTATAGAGAAGAGTCCCATCACCTGGGTGATCAGTGCAGTGATATTTCACAAAGCCCCTGTAGGCAGAGTGGTCAAGAGTT
>DB49_length_977_mean_cov_14.0470829069
TTATACTTTAAGTTCTAGGGTACATGTGCACAACGTGCAGGTTTGTTACATATGTATACATGTGCCATGTTGGTGTGCTGCACCCATTAACTCGTCATTTACCGTAAGTATATCTCCTAATGCTATCCCTCTCCCCTCTCCCAACCCACAACAGGCCCCAGTGTGTGATGGTCCCCTTCCTGTGTCCAAGTGTTCTCATTGTTCAATTCCCACCTATGAGTGAGAACATGTGGTGTTTGGTTTTCTGTCCTTGAGATAGTTTGCTGAGAATGATGGTTTCCATGTCCCTACAAAGGATATGAACTCTTCTTTTTCATGGCTGCATAGTATTCCATGGTGTATATGTGCCACATTTTCTTAATCCAGTCTATCATTGATGGACATTTGGGTTGGATCCAAGTCTTTGCTATTGTGAATTATGCCACAATAAACTTATGTGTGCATGTGTCTTTATAGTAGCATGATTTGTAATCCTTTGGGTATATACCTAGAAATGGATTTGCTGGGTCAAATAGTATTTCTAGTTCTAGATCCTTGAAGAATCACCACACTGTCTTCCACAATGGTTGAACTAGTTTACAGTCCCACCAGCAGTGTAAAAGTGTTCCTGTTTCTCCACATCCTCTCCAGCACCTGTTGTTTCCTGACTTTTTAATGATCGCCATTCTAACTGGTGTGAGATGGTATCTCATTGTGGTTTTGATTTGCATTTCTCTGATGGCCAGTGATGATGAGCATTTTTTCATGTGTCTTTTGGCTGCATAAATGTCTTCTTTTGAGAAGTGTCTGTTCACATCCTTAGCCCACTTTTTGATGGGGTTGTTTGTTTTTTGTTTTTGTAAGTTTGTTTGAGTTCTTCGTAGATTCTAGGTATTAGCACTTTGTCAGATGAGTAGATTGCAAAAATTTTCTCCAATTCTGTAGGTTGCCTTTTCACCCTGATGGTAGTTTCTTTTGCTGTGCAGAAGCTCTTGAGT
>DB50_length_803_mean_cov_12.2789539228
TGGAGCCTCCTTAGAACTTGCACTGCCGGGCCTCACCCCAGAGTTCAAGAGCCAGCAGCTCCGGGGTGCAGCCAGGAATCTGCATTTCTATCAACTTCTCAGGTGATGCTCCATGGCTGGCCCAGACATCCCACTTTGAGGTCCACTGAGAAGACAGTCGCTCAGAGCAGCAAGAGAACGGTCAAGGGAGGCCCCACTGACCAGCATCACGACCTAACTGGTACCTGACTGTGTTGGCTCCAAATGTGCCGCTTTGCTGCAGAAGTCTTCAACCCTGGCTCACAGGAGAATCACGTGGGCGGCACCGAGAAAGCTGATGGCCGCACTGACTCCCCAGTGACACCAAAATCCTTGGGGGAGCCAGGCCTCTGGAGATCCTCAAAGCTCCCAGATGTCCTCTCAGGAGGGTTTGTGCCTCCACTGATCTCCAGGAACTTTATTCCTAAGAGACCACCGAGGAGTCGGGAGGATGGACGACCGCTCAGGTTCCCCCGAGGTTAAAGTGCAGAGGCTCACAGGAGGCTTCAGAAGATGTGAAATTTCCATGGCAGAGGAAAGAATCTGCATTTTTCATTTTTCAGCCTGATAATGACATGACTTTTGGCTTCTGTAAGGATTGTCATTATTTCAAAAGATATGGGACAAAGGGACTTTGGGGGAATGGGGTCTTTTGCTGTTCCAAATTATGTATTTTTGTGCCCTAGTACTCAAAATGTAGTAATATGCCAGGTTTCAAACTGGATAAAAGTGTGGCTGGTTTTCATTGCTCTTCAGTCGGCATTACTCATTTGAGATTGTTTTTC
>DB115_length_298_mean_cov_9.5067114094
TTGATACTTTCTTTTGACTGAGCAGTTTTAAAGCACTCTTTTTGTAGAATCTGGAAGTGTATAGTTGGTGCACTTAGAGGCCTATGGTGGAAAAGGGAATATCTTCACATAAAAACAACACAGAAGCATTCTGAGAAACTTCGTTCTGATGTGTGCATTCATCTCACAGAGTTGAATCTTTCTTTTGATTGAGCAGTTTTGGAACTTTCTTTTTGTAAAATCTGCATGTGGTTGTTTGGAGCCCATTGTGGCCAATGGAGGAAAAGGAAATATGTTCCCCTAAAAACTACACAGAACT
>DB111_length_1063_mean_cov_6.1872060207
CCCTTCCCCCCCCCCTCCCCCGGCCCCGGCCTGCCCACCCGCTGCGCCTGACTCCCCCCCCTCCACCCCTGCCCGCCCCCCCTCTTCACCTGTTTCCCCCCCTCCCCCCACCCCAGCCAGCCCTTCCTCTTTACCTGTTTCCCCTCCCCTCCCCCCACCCCAGACAGCCCTTCCTATTCACCTGTTTCCCCGCCTCCCCCGTCTGGAATGGCTAAATACACTCTTTGGTGAAGTGCTGGGTCAGGCCTCTTGTCTATTTTTCCTATTGTGTTAATGATCATTTTTCTTGCTGCTTCATAAAATTTCTTTAAATAATAAAATGGAAATGACTGAAAATGGCTATTTTTGGTTACATATATTACAAATATTTTATTCCACTTTCTAACTTGCCTTTTCCTTTTCTTCCTGGAATCTTTTGATGAATAGAATCTCTTATCTTCTTCCCATTTTGAAAGCTGTGGTAAAATAGGCTGGGCATGGTGGCTCGTGCCTGTAATCCCAGCACTTTGAGAGGCCGAGGTGGGCTAATCATTTGAGGTCAGGAGTTCGAGACCAGCCTGGCCAACATGGTGAAACCCTATCTCTACTAAAAACACAAAAATTAGCCATGTGTGCTGGCGGTCACCTGTAATCCCAGCTACTTGGGAGGCTGAGGCAGGGGAGTCACTTAAACGTGGGAGGTGGAGGTTACAGTGAGCCAAGATCATGACACCGCACTCCAGCCTGCGTGATACAGTGAGATTCCATCTCAAAAAAAAAAAAAGAGGAATACAATATTTTAAGAAGATTTCTCCAGTCTTGGTGTTTGAGATGGACTGGATTGGTGAAAGAGACTAGAAAACCAGAGACCCTTTGGGGATTTACTGTAGTAATCCAGGTATGTAATGAGGAGGGCTTAGACTAGGATGCTACCAAGAAAGTAGCATCCTACTTAGCTGGGTGTAGTGGTACGTGCCTGTGGTCCCAGCTACTTGGGAGGCTGAAGCAGGACAATTGCTTGAACCAGGGAGGTGGAGGTTGCGGTGAGCCAAGATTGTGGCACTGCACTCCAGCCTGGGCAACA
>DB57_length_486_mean_cov_6.31275720165
TTATGTTTATTGGCTGCTTGTAAGTCTTCTCTTTTGAGAAGTGTCCACTCATGTCCTTTGCTTACTTTTTAATGGGGTTGTTTTTTGATTGTTCAATTGTGTAAGTTCCTTACAGATTTTTAATATCAGACCTTTTTTGGATGCATAGTTTGCACCGCTGCACTCCAGCCTGGGTAACAGAGTGAAACCCTGTCTCAAATAAATACATAAATAAAATAAAATAAGGCTGGGTGCGGTGGCTCACACCTGTAATCCCAGCACTTTGGGGGGCCCAGGCGGGCAGATCACGAGGTCAGGAGTTGGAGACCAACCTGGCCAATATGGTGAAACCCCGTCTCTACTAAAAATATAAAAATTTAGCCTGGTGTGGTGGAGCACGCCTGTAATCCCAGCTACTCAGGAGGCTGAGGCAGGAGAATCACTTGAACCTGGGAAGTGGATGTTGCAGTGAGCTGAGACCACGCCACTGCACTTCTGCCTGGGTGA
>DB38_length_283_mean_cov_3.71024734982
TGAATTGGAGAAGGCAAGACTTGTTACAATAAGTGCTGGACATCTACAACCATCTGATCTCCGATAAACCTGACAAAAACAAGCGATGAGGAAAGGATTCCCTATTTAATAAATGGTGCTGGGAAAACTGGCTAGCCATATGCAGAAAACAGAAACTAGACCCCTTCCTTACACCTTATACAAAAATTAACTCAAGATGGATTAAAGACTTAAATGTAAAACCCAAAATCATAAAAACACTAAAAGAAAACCTAGGCAATACAAATAAAAACATAAGCAAGGA
>DB87_length_696_mean_cov_23.349137931
TGATGATGTTGACAAGAGCCAGGTCAATAGAGTGGGACACAGTAGCCTTTTGAGAATGAATTGAGGAGAACCTGGTGCTACCACTCACGGTCATGGTGTGGAACAGGAAAAACATGGGGTTTCAAATGTGCAGGTCTTCGTGTTCATTACAAAGAAAGACCAACCATATTTTTAAAATATTTTGCTGTATTTCGTAGCTTAAAATATTGAGAAAAAAATGATCTGATTTCCTAAAGAGACCAGGTGTTACAATGGAAGACCTACTTTCTAGGAAATAAAATTCTCACATGAATCTGTCTTATTTAGCACCTTGTCAATGATTTGTACTGTTACTCTAGATATACAAGAAATATTTTCTGTCATTGAAGTTCAATAACTTGAACAGCATGTATTTTGGTGTTGAGCATTCTGTATCAACTATCCCTCAAAGGGCATATACTTTTTAAAATTATAGATTAAATTATTCATTTTGGGAAAATTCTATATTATAAACATCTTCCCTCTTTCCTTCACTGATTTTTCTACTTTAGGGATGCCAATTATTTTTATTTTGGACCACCCTTGTCTTTCTTCATCTTTCTCTCTTTCTTTTCTTTCTTTCTTTCTCTCTCCCTCTTTCTTCTTTTTGATTTGATCTTCTCTTTCCAAAAGTAGTCACTGTGATTATGTCAAAATTTTTATTTTGGTCAATAATTA
>DB52_length_272_mean_cov_7.40441176471
CACCCTGAGGCCCAAAAAAACAACCCCAACACTTAGAAGTATTAAAGTTCAGGGCCGGGCGCGGTGGCTCACGCCTGTAATCCCAGCACTTTGGGAGGCCGAGGCGGGTGGATCATGAGGTCAGGAGATCGAGACCATCCTGGCTAACAAGGTGAAACCCCATCTCTACTAAAAATACAAAAAATTAGCCGGGCGCGGTGGCGGGCGCCTGTAGTCCCAGCTACTGGGGAGGCTGAGGCGGGAGAATGGCGTGAACCCGGGAAGCGGAGCTT
>DB77_length_545_mean_cov_6.60550458716
CATGCACGTAGCAAAAACACCAGGGGTCTTGAGAGGTCATAGCCTGAAAAGGAAGTAGAGAGAGAAGCAGAGGAAGTGACACTTAACGTGAATGACCGTTTTTCATGGACTCTGCTTCCCCATTTCTTGAGACCCTGATGATTTCTGCTTTTTCTCCCAAAGTCTTCTCAAGTCTTAGGATTGCAGCAACACGCTCGGCTGCCCAAACCCAAGGCGAAGACCTTGCCAGAGTTCATCAAGGATGGCTCCAGTACGTACAGCAAGATTCCTGCCCACAGGAAGGGCCACAGGCCCGCTAAGCCCCAAAGGCAGGATCTGATAAGCCCCATGTGAAGCAAAGGAGAGGTACTCCCAGTTGGATCTGAGTTTGAGTCCCTCCCTCGGAACCGACTAGCTCGGAGCCACAGGTTCCTTTTCTATACATTGGGAATAATGGTGCCTGCTGTTGGGGTCAGGGGAATGTCCTGGTTTGACCCCTGCTGGAAGACAAAGGAAACCAAGCAGCCTGACTTGGGTTGGCTGGGTTAGATAACCTGGAAGCATCC
>DB113_length_276_mean_cov_3.94202898551
CTGAGAGCAAAGTCAATTATTCTAGCAGGTTCTAGAAAACCTTATCATATCATGGGGTTCAATGAAAATATCAAATCATAAATATAATAATCAAATCTGAAAGTGAATCTAATTTCAAAGACCAAAAGCCAGTGTTTAGGATGCTCTTTTCCAATAGAGACAAGGGATTATTTGACTTCTTATCTCTGTTGTCTAGCACAATGTCCAGAACACAACAGATATTCCATATCCATAGTCACATCCTATGTATGTGTATTTCTTTTCCAGCAAGGACTA
>DB109_length_282_mean_cov_13.8014184397
GCCTACTGGGAATTTTGACAAATCTCTCCTTGGATCACCTAGGTGATGTAACTCTTGTCTACCGTCTACCCATAGGGGTCATTGTGAAATATCTCTGCACTGATCACCCAGGTGATTCAACTCTTGTCTACGATCTGCCTACAGGGGGTATTGTGAAATATCTCTGTAGTGTTCATCTAGGTGATGTAACCCTTGTCTAGGCTCTCTCTACAAGGATTTGTGTGACGTATCTCTGCGCTGGTCACCTAGATGATGTAAGCCTTGTATGGGTTTGCCTATAGA
>DB44_length_381_mean_cov_5.16535433071
ACCATGTGCTCTTCCAATACTCATAACTCTGCAGGTGTGTCCTGGAATCCTATGTGAGGGAAAACATTCAGACAATCGTAGCAGTGTTTTGGAATCCTATGTGAGGGACTAACTTTCAGACCCCATCAGCAGTGTTCTGGAATCCTATATGAGGGACAAACATTCAAACTACAGAGGCTGTGTTCTGGAATCCTAAGTTATGGACAAAAATTCAGATCCTCTCCGCAGTGCTCTGGAATTCTATTTGAGGGAGAAACAATCAGAACCCAGCAGCAGTGTTCTCGAATCCTACATGAGGGACATACATTCAGACCACAGCAGCAGTGTTCTAGAACCCTATGTGAGGGACAAGCATTCAGACCGTCGTAGCAGTGTTCTCGA
>DB51_length_538_mean_cov_4.61710037175
TTTGTATACTAAAGAGTTTAGATTTATTCTGGATAAATGGAGAGCTGTGGAAGGATTTTAAAGGGAAGAGTGATTTAAAAAGACAATAACGTGGCTAATAGAACATTTTAAATTACATATGTGTTCACGTTATATTTCTATTGGCCAGTTTCTATTTGGATATCCTGTCATCAGTCCTTATATAGTCATGGTCAGAGATGAAATTCTTTATTTGGAGGTAAAGAGTTAAATGTAGACATATAGGCAGGAAAAAAAAAACCAGCATGAAAGCACACTATGTACATTAGAAGAGTTGAAGAGAAATGAGCCTTATCATGCAAACCACATTGACTTTGAAACATATTGCAGTCATATTGTTCTGAAATTCTTATTGTAGGATACATATTGAGATTGTCAGAAAGGCTGTGTGAACACTGGGGCTTTTGCAGCACTGACACTATTTTTACCTATTTTGTTGCTTTGGCTTTTGAGCTCTCTTCCCTCCTTTCTTCCTTCCTTCCTTCCTTCCTTTCTTTCTTTCTCTCTCTTTCTGTCTTTC
>DB73_length_1048_mean_cov_6.82442748092
CACATCCCTTTTAAGTTGTATTCCTAGGTATTTTATTCTTTGTAGCAATTGTGAATAGGAGTTCACTCATGATTTGGCTCTCTGTCTATTATTGGTGTATAGGAATGCTTGTGATTTTTGCACGTTGATTTTGTATTCTGAGACTTTGCTGAAGTTGCTTGTTTGTTAGCTTAAGGAGATTTGGGGCTGAGATGATAGGGTTTTCTAAACATACAATCATGTCATCTGCAAACAGAGACTATCTGACTTCCTCTTTTCCTATTTGAATACCCTTTATTTCATTTTCTTGCCTGATTGCCGTCTCACTGCACCTTGCCCGGGGCCGGCATCACCCCTTTTTCCTGGTGATCCACGCTGAACATGCTCCCCATCTGTGAGTCACCTGGTAGCCTTCTAGGTTACCAGATCAGCTGCGGGGATATTGCAGTGCTGGTGTTCAAGTAACCCTTATTTTACATCGTAATGGTCCCAAAGCCAAGAGTAGTGAGGCTGGCATGTTGTTATAATTGATTATTAGTTATTGTTGTTAAACTCTTATTGTGCCTAATTTATAAAATAAACATTTTTGTAGATATATACGTACAGGAAAAAGCATCACGCATACAAGGTTTGTGCTATCTGTGGTTTCAAGCTTAGGGGTTTGGAACGTACCCCTTGAACGTAAGTAGGAACTACTGTGTTCGATTGCGTGCTCACAAGGAAAGAAAGGGAAGAGATTGACAGAGACAGAATGAATTCTGGAAAGTCAGATTTGCCTGGGTCTGCTTAAAAGTAGGGGGAAAAAGCAGAGAGCTCTCGTGGATACTCCTTAAGGTACTTAGTATAATGTGCCTACGATCATCTCCATTTCTGACAACCAGCAACTTCTTTCTTGTGGAGGAGTTAAGAAGTGGTGGGTGAGGAGCAGAAGTGGGTGGGGAGAGAGGCTGGAAGTGAGAGGTCCCAAAATGCATCCTCCACTCTGGGCATAGGTAGTAGTGTGAGGAGAGGAGGGGGAGGGGAAAGGGGAGGGGAAGGAGGGGGAGGGGAAAGGGGAGGGGAAGGAGGA
>DB50_length_377_mean_cov_4.05305039788
CTTGCCTGCAACAATTATTACTGTGGTATCCTATTGGTGAATTCATATTTCCATCTTCTTTCTACATTTATTCATTGGGAGAGCTGTTATTTCCCATTCATTCATTCATTCATTCATCCATTTCTTTATGTCATAGACTCATAGAGGCTTATTGTATTCTCTTGGTAAAAATAATCTATTAATTTTTTTATATTATACTTTAAGTTTTAGGGTACATGTGCACAACATGCAGGTTTGTTACATATGTATACATGTGCCATGTTGGTGTGCTGCACCCATTAACTCATCATTAACATTAGGTATATCTCCCAATGCTATCCCCCACCCCCCCCCCCACCCACACACCCGCCCCCGGGGTCCGCCCCCCCGCCCCCGCT
>DB89_length_328_mean_cov_23.1432926829
TCGAGTTCATTCTTTCAAGCAGAAGACGGCATACGAGATCGAGTAATGTGACTGGAGTTCAGACGTGTGCTCTTCCGATCTCCATTCCATTCCATTCCATTCCATTCCATTACATTCCATTCCACTCGAGTTGATTCCATTCCATTCTATTGCATTCCCTTCCATTCCTTTCCATTCCATTCCATGCCACTCGAGTTGATTCCATTCCATTCTATTGCATTCCATTCATTTCCATTCCATTCAATTCCATTGCATTCCATTCTATTCCACTCGATTTGATTCCATTCCATTCTATTGCATTCCATTCCATGCCATTCCATACCATTCC
>DB112_length_669_mean_cov_14.9237668161
AGGACACAAACAAATGGAAGAATATTCCATGCTCATGGAGAGGAAGAATCAATATCGTGAAAGTGGCCATACTGCCTAAAATAATTTATAGATTCAATGCCATCCCCATCAAGCTACCAATGATTTTCTTCACAGAATTGGAAAAAAAACTACTTCAAAGTTCTTATGGAACCAAAAAAAGAGCCCACATAGCCAAGACAATCCTAAGTAAAAGAACAAAGCTGGAGGCATCATGCTACCTGACTTCAAACTATATTACAAGGTTCCAGTAACCAAAACAGCATGGTACTGGTACCAAAACAGAGATATAGACAAATGGAACAGAACAGAGGCCTCAGAAATAACACCACACATCTACAAAAAACAGAACAGAAAAACTGGAAACTCTAAAAAGCAGAGCGCCTCTCCTCCTCCAAAGGAACGCAGTTCCTCACCAGCAACGGAACAAAGCTGGATGGAGAATGACTTTGACGAGCTGAGAGAAGAAGGCTTCAGACGATCAAATTACTCTCAGCTACAGGAGGAAATTCAAACCAAAGGCAAAGAAGTTGAAAACTTTGAAAAAAATTTAGAAGAATGTATAACTAGAATAACCAATACAGAAAAGTGCTTAAAGGAGCTGATGGAGCTGAAAACCAAGGCTCGAGAACTACGTGAAGAATGCAGAAG
>DB110_length_272_mean_cov_26.1544117647
[truncated: 722,008 more chars]
